# Supplementary material for: The ASYMMETRIC LEAVES1 ortholog PagAS1a promotes xylem development and plant growth in Populus
Source: For Res (Fayettev). 2025 May 23;5:e010. doi: 10.48130/forres-0025-0011 (PMC12439027; doi:10.48130/forres-0025-0011)
Supplement: Supplementary file 1 — Supplementary data to this article can be found online. [file FR-2025-5-0011-Supplementary.zip]

Archive with 11 entries (11 files):
- 10.48130_forres-0025-0011-Suppl-FigureS1.pdf
- 10.48130_forres-0025-0011-Suppl-FigureS2.pdf
- 10.48130_forres-0025-0011-Suppl-FigureS3.pdf
- 10.48130_forres-0025-0011-Suppl-FigureS4.pdf
- 10.48130_forres-0025-0011-Suppl-FigureS5.pdf
- 10.48130_forres-0025-0011-Suppl-TableS1.xlsx
- 10.48130_forres-0025-0011-Suppl-TableS2.xlsx
- 10.48130_forres-0025-0011-Suppl-TableS3.xlsx
- 10.48130_forres-0025-0011-Suppl-TableS4.xlsx
- 10.48130_forres-0025-0011-Suppl-TableS5.xlsx
- 10.48130_forres-0025-0011-Suppl-TableS6.xlsx
