# Supplementary material for: The ASYMMETRIC LEAVES1 ortholog PagAS1a promotes xylem development and plant growth in Populus
Source: For Res (Fayettev). 2025 May 23;5:e010. doi: 10.48130/forres-0025-0011 (PMC12439027; doi:10.48130/forres-0025-0011)
Supplement: Supplementary file 1 — Supplementary data to this article can be found online. [file FR-2025-5-0011-Supplementary.zip › 10.48130_forres-0025-0011-Suppl-TableS1.xlsx]

## Sheet: Table S1
Table S1. Primers used for gene cloning, vector construction and qPCR.
Primer name	Accession number	Primer sequences (5'—3')
PzP211-35S-F for cloning	Potri.004G102600	GAGCTCGGTACCCGGGGATCCATGAAGGAGAGACAACGTT
PzP211-35S-R for cloning		GCTCTGCAGGTCGACTCTAGAATCCCTGGCTGCACCACCAC
PBI121-SRDX-F for cloning		GAGAACACGGGGGACTCTAGAATGAAGGAGAGACAACGTT
PBI121-SRDX-R for cloning		TAGGTCCAGATCCAGATCCAGCCCGGGATCCCTGGCTGCACCACCACC
pROCKII-GFP-F for cloning		GAGAACACGGGGGACTCTAGAATGAAGGAGAGACAACGTT
pROCKII-GFP-R for cloning		GCCCTTGCTCACCATGGTACCATCCCTGGCTGCACCACCACC
VP16-F for cloning		TCAGAGGAGGACCTGCATATGATGAAGGAGAGACAACGTT
VP16-R for cloning		ATCGGTCGGGGGGGCGAATTCATCCCTGGCTGCACCACCA
RT-Qpcr-F		CCAGAGGAAGATGCTGTGCT
RT-Qpcr-R		TCTCGGTTGAGGGTTTTGCC
Actin-F for qRT-PCR	Potri.006G192700.1	AAGATTCCGTTGTCCAGAGGTCCT
Actin-R for qRT-PCR		GAACATAGTAGAGCCACCACTGAGAAC
