# Supplementary material for: The ASYMMETRIC LEAVES1 ortholog PagAS1a promotes xylem development and plant growth in Populus
Source: For Res (Fayettev). 2025 May 23;5:e010. doi: 10.48130/forres-0025-0011 (PMC12439027; doi:10.48130/forres-0025-0011)
Supplement: Supplementary file 1 — Supplementary data to this article can be found online. [file FR-2025-5-0011-Supplementary.zip › 10.48130_forres-0025-0011-Suppl-TableS2.xlsx]

## Sheet: Table S2
Table S2. Summary of DEGs between the wild type and PagAS1aOE.
genes	WT-1	WT-2	WT-3	AS1-1	AS1-2	AS1-3	logFC	logCPM	PValue	FDR	OX.WT	Pfam	Panther	KOG	ec	KO	GO	Best.hit.arabi.name	arabi.symbol	arabi.defline
Potri.001G006300	4.95966	5.08556	4.84932	3.50325	3.06571	4.08666	-0.481998	3.91498	0.00143861	0.0271239	-1	PF04658	PTHR12228			K03132	GO:0006367,GO:0005669	AT1G55300.1	TAF7	TBP-associated factor 7
Potri.001G008400	30.3432	32.7418	32.0272	18.2058	23.629	22.0092	-0.575464	5.77727	3.87518e-06	0.000171764	-1	PF04398	PTHR31676,PTHR31676:SF12					AT5G19860.1		Protein of unknown function, DUF538
Potri.001G010300	0.28143	0.37049	0.568124	0	0.108331	0.0523278	-2.87681	-0.207425	8.64745e-07	4.4912e-05	-1	PF16916,PF01545	PTHR11562,PTHR11562:SF45	KOG1485			GO:0055085,GO:0016021,GO:0008324,GO:0006812	AT3G58060.1		Cation efflux family protein
Potri.001G014700	0.313593	0.128675	0.408084	0.793571	0.592587	0.57248	1.18762	0.421465	0.00247152	0.0414331	1	PF01453,PF00069	PTHR27002,PTHR27002:SF64	KOG1187	2.7.11.1		GO:0006468,GO:0005524,GO:0004672	AT5G60900.1	RLK1	receptor-like protein kinase 1
Potri.001G015000	16.4919	21.1101	16.9869	10.138	13.461	12.2979	-0.604743	5.24481	2.6305e-05	0.000939972	-1		PTHR34055					AT3G57930.2
Potri.001G015066	1.34849	2.83192	1.64983	0.160415	0.0432565	0.459677	-3.09735	1.16555	1.14454e-10	1.45437e-08	-1	PF00232	PTHR10353,PTHR10353:SF81		3.2.1.21		GO:0005975,GO:0004553	AT5G44640.1	BGLU13	beta glucosidase 13
Potri.001G015132	14.6605	30.8438	17.199	1.90699	1.97779	7.64274	-2.44026	3.71966	1.95491e-08	1.54345e-06	-1	PF00232	PTHR10353,PTHR10353:SF81		3.2.1.21		GO:0005975,GO:0004553	AT3G60130.2	BGLU16	beta glucosidase 16
Potri.001G019700	11.471	13.5686	23.9551	9.90963	5.75545	7.41354	-1.08183	3.47404	8.34923e-05	0.00261751	-1
Potri.001G023400	0.0497717	0.056162	0.0959075	0	0.0143691	0	-3.44073	-1.44442	0.00115645	0.0228052	-1	PF14008,PF16656,PF00149	PTHR22953,PTHR22953:SF18	KOG1378	3.1.4.1		GO:0016787	AT5G50400.1	ATPAP27,PAP27	purple acid phosphatase 27
Potri.001G027000	11.8954	14.4336	12.3858	7.40689	10.6331	8.21785	-0.560678	3.98504	0.000744959	0.016006	-1	PF00072	PTHR26402,PTHR26402:SF574			K14492	GO:0000160	AT3G57040.1	ARR9,ATRR4	response regulator 9
Potri.001G027100	14.1071	13.0928	15.5917	22.2398	23.642	18.1184	0.580539	6.18745	8.04062e-06	0.000327651	1	PF00854	PTHR11654,PTHR11654:SF133			K14638	GO:0016020,GO:0006810,GO:0005215	AT3G54450.1		Major facilitator superfamily protein
Potri.001G032400	5.93118	7.95547	6.77735	4.19345	2.3908	4.93147	-0.837607	2.8229	0.000619092	0.0137416	-1	PF12695	PTHR23024,PTHR23024:SF135	KOG1515	3.1.1.1			AT5G16080.1	AtCXE17,CXE17	carboxyesterase 17
Potri.001G034300	0.501107	0.297221	0.466887	0.625916	0.76415	0.731054	0.737786	2.69605	0.000759162	0.0162219	1	PF00575,PF14641,PF14632,PF14639,PF14635,PF14878,PF14633	PTHR10145,PTHR10145:SF6		3.2.1.8	K11292	GO:0003676,GO:0003677,GO:0032784,GO:0006357	AT1G65440.2	GTB1	global transcription factor group B1
Potri.001G044900	7.40336	7.71456	8.09995	12.961	12.148	10.7034	0.625518	6.23312	8.72369e-08	5.94734e-06	1	PF01566	PTHR11706,PTHR11706:SF33			K03322	GO:0016020,GO:0006810,GO:0005215	AT1G15960.1	ATNRAMP6,NRAMP6	NRAMP metal ion transporter 6
Potri.001G048900	0.438082	0.757971	0.428781	0.187609	0.292296	0.217214	-1.21603	1.59453	0.000152518	0.00432958	-1	PF14510,PF08370,PF00005,PF01061	PTHR19241,PTHR19241:SF219		3.6.3.34		GO:0016887,GO:0005524,GO:0016020	AT1G15520.1	ABCG40,ATABCG40,ATPDR12,PDR12	pleiotropic drug resistance 12
Potri.001G049000	0.163688	0.290249	0.347604	0.0876244	0	0.10435	-2.01203	0.239829	9.9916e-05	0.00306091	-1	PF00005,PF08370,PF01061	PTHR19241,PTHR19241:SF219		3.6.3.34		GO:0016887,GO:0005524,GO:0016020	AT1G15520.1	ABCG40,ATABCG40,ATPDR12,PDR12	pleiotropic drug resistance 12
Potri.001G051000	1.25132	1.94625	1.48957	3.33115	3.7102	2.9429	1.09473	2.41713	9.81005e-07	5.01597e-05	1	PF00072	PTHR26402,PTHR26402:SF606				GO:0000160	AT5G26594.1	ARR24,RR24	response regulator 24
Potri.001G054600	3.74639	2.84958	3.36127	5.55596	6.21708	4.86063	0.736038	3.54278	1.63036e-05	0.000611031	1	PF07731,PF07732,PF00394	PTHR11709,PTHR11709:SF73		1.10.3.2	K05909	GO:0055114,GO:0016491,GO:0005507	AT5G60020.1	ATLAC17,LAC17	laccase 17
Potri.001G054800	2.4114	1.96386	2.42434	5.14098	6.1263	4.91252	1.24679	3.7322	4.01715e-14	1.07835e-11	1	PF00067	PTHR24298,PTHR24298:SF79	KOG0156	1.14.13.21		GO:0055114,GO:0020037,GO:0016705,GO:0005506	AT1G74110.1	CYP78A10	cytochrome P450, family 78, subfamily A, polypeptide 10
Potri.001G056300	18.1137	22.4895	21.8246	12.6143	12.0801	14.1885	-0.681078	4.47677	1.42076e-06	6.97389e-05	-1	PF04669	PTHR31444,PTHR31444:SF1		2.1.1.112			AT1G67330.1		Protein of unknown function (DUF579)
Potri.001G057500	38.3642	36.6793	38.7048	25.9448	27.1855	32.8503	-0.403836	7.28719	0.000614176	0.0136395	-1	PF02136	PTHR12612,PTHR12612:SF0	KOG2104			GO:0006810,GO:0005622	AT1G27970.1	NTF2B	nuclear transport factor 2B
Potri.001G059900	17.3546	20.7207	19.1093	29.9514	22.8396	23.9699	0.425384	6.63031	0.00112504	0.0222712	1	PF00479,PF02781	PTHR23429,PTHR23429:SF3		1.1.1.49	K00036	GO:0055114,GO:0050661,GO:0006006,GO:0004345	AT5G13110.1	G6PD2	glucose-6-phosphate dehydrogenase 2
Potri.001G060000	8.7333	9.67703	8.89441	6.45804	6.42061	6.20275	-0.515955	4.42033	5.82904e-05	0.00190241	-1	PF03634	PTHR31072,PTHR31072:SF4					AT3G27010.1	AT-TCP20,ATTCP20,PCF1,TCP20	TEOSINTE BRANCHED 1, cycloidea, PCF (TCP)-domain family protein 20
Potri.001G062500	1.86697	1.91516	2.05575	0.590565	0.90649	1.27809	-1.07332	2.33463	2.17582e-05	0.000793305	-1	PF06200,PF09425	PTHR33077,PTHR33077:SF6			K13464		AT5G13220.1	JAS1,JAZ10,TIFY9	jasmonate-zim-domain protein 10
Potri.001G070200	19.429	15.5519	17.753	12.2898	13.5134	14.0081	-0.407026	4.91178	0.00193132	0.0339959	-1	PF14259						AT5G32450.1		RNA binding (RRM/RBD/RNP motifs) family protein
Potri.001G070900	1.00818	0.870996	1.2142	2.42863	2.1102	1.31806	0.920014	2.80131	0.000198503	0.00539261	1	PF01794,PF08022,PF08414,PF08030	PTHR11972,PTHR11972:SF73		1.6.3.1	K13447	GO:0055114,GO:0016491,GO:0050664,GO:0004601	AT5G47910.1	ATRBOHD,RBOHD	respiratory burst oxidase homologue D
Potri.001G072600	17.5911	16.7892	17.6632	12.8876	15.0045	12.9968	-0.348671	5.43894	0.00312309	0.0493483	-1	PF10349	PTHR31606	KOG3294				AT5G11680.1
Potri.001G073900	46.536	50.5041	52.0341	32.0969	35.4516	38.9726	-0.484776	6.18323	3.76178e-05	0.00129048	-1	PF05558	PTHR38522,PTHR38522:SF2				GO:0051716,GO:0046658	AT4G20260.1	ATPCAP1,PCAP1	plasma-membrane associated cation-binding protein 1
Potri.001G074700	0.593728	0.824564	0.980642	1.6136	1.37127	1.85973	1.01937	1.9819	5.5698e-05	0.00182613	1	PF03352	PTHR31116,PTHR31116:SF4		3.2.2.20	K01246	GO:0008725,GO:0006284	AT5G44680.1		DNA glycosylase superfamily protein
Potri.001G077200	1.50668	2.50296	1.47469	0.492889	0.604135	1.33069	-1.17199	2.23234	0.000944353	0.0193143	-1
Potri.001G077600	114.548	130.892	122.879	96.0182	93.9544	100.712	-0.341233	7.20514	0.00146994	0.0275453	-1
Potri.001G078100	12.113	13.4229	10.4653	8.60225	9.09778	8.74057	-0.44527	6.43331	0.000215386	0.00577455	-1
Potri.001G080700	4.60018	9.25693	6.50049	1.64169	1.50514	3.16475	-1.68092	2.11549	5.77065e-07	3.19394e-05	-1	PF02298	PTHR33021,PTHR33021:SF70				GO:0009055	AT5G07475.1		Cupredoxin superfamily protein
Potri.001G082400	0.104651	0.118087	0.24967	0.541536	0.322268	0.408624	1.43029	0.436602	0.000580664	0.0130505	1	PF03169	PTHR31645,PTHR31645:SF8				GO:0055085	AT4G24120.1	ATYSL1,YSL1	YELLOW STRIPE like 1
Potri.001G082900	0.896622	0.697489	0.815256	1.17085	1.3178	1.09122	0.567083	3.42487	0.000712217	0.0153872	1	PF07714,PF11721	PTHR27006,PTHR27006:SF1	KOG1187	2.7.11.1		GO:0006468,GO:0004672	AT1G56140.1		Leucine-rich repeat transmembrane protein kinase
Potri.001G083400	2.40737	2.78063	3.40219	1.0959	1.13828	1.56489	-1.17402	3.00337	2.88425e-08	2.18096e-06	-1	PF00561	PTHR10992,PTHR10992:SF881	KOG1454	3.7.1.9			AT4G24140.1		alpha/beta-Hydrolases superfamily protein
Potri.001G083800	21.1039	22.887	19.8559	14.3901	15.1351	16.8945	-0.459777	5.45031	0.000147566	0.00420848	-1	PF09748	PTHR13345	KOG3046		K15151	GO:0016592,GO:0006357,GO:0001104	AT1G26665.1		Mediator complex, subunit Med10
Potri.001G083900	4.571	3.78245	3.71897	6.90575	7.77124	5.46776	0.73558	3.94313	1.39417e-05	0.000534163	1	PF00067	PTHR24298,PTHR24298:SF46	KOG0156	1.14.13.21		GO:0055114,GO:0020037,GO:0016705,GO:0005506	AT2G46660.1	CYP78A6	cytochrome P450, family 78, subfamily A, polypeptide 6
Potri.001G084200	10.7532	15.0597	11.6726	4.57242	3.87505	5.95568	-1.37487	3.06052	1.2184e-10	1.53913e-08	-1	PF04398	PTHR31676,PTHR31676:SF20					AT4G24130.1		Protein of unknown function, DUF538
Potri.001G084400	7.23737	6.52346	6.84439	14.5198	12.8754	9.5774	0.842911	4.99839	4.6694e-08	3.35369e-06	1	PF03169	PTHR31645,PTHR31645:SF8				GO:0055085	AT4G24120.1	ATYSL1,YSL1	YELLOW STRIPE like 1
Potri.001G086000	1.9716	1.70993	1.74035	2.77377	3.02946	2.38133	0.590848	3.34727	0.000447807	0.0106013	1	PF14215	PTHR13902,PTHR13902:SF63					AT1G64625.2		Serine/threonine-protein kinase WNK (With No Lysine)-related
Potri.001G086900	2.67464	3.29241	2.86476	2.36893	1.76897	1.60044	-0.616641	2.88063	0.00210945	0.0366126	-1	PF00106	PTHR24320,PTHR24320:SF81	KOG1208	1.1.1.330		GO:0016491,GO:0008152	AT4G24050.1		NAD(P)-binding Rossmann-fold superfamily protein
Potri.001G087701	6.32001	8.38995	7.48537	10.5192	10.3035	10.1909	0.485759	3.60542	0.00221152	0.0379483	1		PTHR34467,PTHR34467:SF1
Potri.001G092200	5.66126	5.7867	5.93231	9.62374	7.61889	9.64241	0.630011	5.21163	1.17014e-06	5.85751e-05	1	PF09478,PF00759	PTHR22298,PTHR22298:SF19		3.2.1.4		GO:0030246,GO:0005975,GO:0004553	AT1G64390.1	AtGH9C2,GH9C2	glycosyl hydrolase 9C2
Potri.001G093500	0.561788	0.905597	0.0883704	0	0	0.0895341	-3.69811	-1.29804	0.00109865	0.0218864	-1		PTHR33978,PTHR33978:SF4					AT5G41810.2
Potri.001G094700	7.15026	7.03517	5.95294	3.92099	3.42368	4.5235	-0.761806	3.1694	1.86091e-05	0.000688425	-1	PF06376	PTHR33374,PTHR33374:SF6					AT3G61640.1	AGP20,AtAGP20	arabinogalactan protein 20
Potri.001G095800	85.8287	88.3332	87.0653	133.877	104.574	116.883	0.444021	7.93378	0.000139211	0.00399674	1	PF03446,PF00393	PTHR11811,PTHR11811:SF33		1.1.1.44	K00033	GO:0055114,GO:0004616,GO:0050661,GO:0006098	AT5G41670.2		6-phosphogluconate dehydrogenase family protein
Potri.001G097200	19.4202	12.7019	17.0661	25.7862	24.7296	19.4216	0.507062	6.40632	0.00140069	0.0265372	1		PTHR31827,PTHR31827:SF14					AT1G64140.1
Potri.001G098800	23.6017	21.5965	25.7424	14.7843	16.9486	16.8437	-0.546764	5.85995	5.22238e-06	0.000223185	-1	PF00759	PTHR22298,PTHR22298:SF22		3.2.1.4		GO:0005975,GO:0004553	AT4G09740.1	AtGH9B14,GH9B14	glycosyl hydrolase 9B14
Potri.001G100000	45.6316	53.275	46.0746	35.35	36.2576	36.9878	-0.416718	7.28683	0.000147446	0.00420785	-1	PF12708	PTHR31339,PTHR31339:SF7					AT4G23500.1		Pectin lyase-like superfamily protein
Potri.001G100200	0.39583	0.446652	0.684914	0.0302705	0.293853	0.189255	-1.56811	0.0340551	0.00252309	0.0420893	-1	PF04116	PTHR31899,PTHR31899:SF3		1.14.13.129	K15746	GO:0055114,GO:0016491,GO:0006633,GO:0005506	AT4G25700.1	B1,BCH1,BETA-OHASE 1,chy1	beta-hydroxylase 1
Potri.001G104900	8.11888	9.05024	9.39131	6.83092	5.83375	7.28262	-0.411696	5.09698	0.00144117	0.0271451	-1	PF03479	PTHR31500,PTHR31500:SF9					AT1G63470.1		AT hook motif DNA-binding family protein
Potri.001G105800	5.54073	4.47994	4.32774	8.93651	8.97621	7.21302	0.807095	5.89766	3.03628e-09	2.80448e-07	1	PF12710,PF00403,PF00122	PTHR24093,PTHR24093:SF315		3.6.3.4,3.6.3.54	K17686	GO:0046872,GO:0030001,GO:0000166	AT1G63440.1	HMA5	heavy metal atpase 5
Potri.001G105900	25.3275	20.1004	23.0245	51.6625	57.8587	39.3973	1.12071	6.76662	4.55519e-14	1.19296e-11	1	PF13193,PF00501	PTHR24095,PTHR24095:SF171	KOG1176	6.2.1.8		GO:0008152,GO:0003824	AT3G48990.1		AMP-dependent synthetase and ligase family protein
Potri.001G107600	9.77521	9.45452	13.0367	6.89041	6.73097	7.24766	-0.627125	3.41677	0.000402651	0.00972112	-1	PF00314	PTHR31048,PTHR31048:SF19					AT4G11650.1	ATOSM34,OSM34	osmotin 34
Potri.001G108700	6.62522	8.41358	5.97335	3.36121	3.67877	4.45531	-0.869266	4.09448	4.04207e-07	2.34287e-05	-1	PF01694	PTHR22936,PTHR22936:SF35	KOG2289			GO:0016021,GO:0004252,GO:0006508	AT1G63120.1	ATRBL2,RBL2	RHOMBOID-like 2
Potri.001G109100	0.177876	0.167262	0.130574	0	0	0	-5.33158	-1.49757	0.000133729	0.00387824	-1	PF00067	PTHR24286,PTHR24286:SF11	KOG0157			GO:0055114,GO:0020037,GO:0016705,GO:0005506	AT1G12740.1	CYP87A2	cytochrome P450, family 87, subfamily A, polypeptide 2
Potri.001G110000	23.0736	24.2806	22.9939	16.7738	18.3709	20.1921	-0.346331	6.10977	0.00256556	0.0426105	-1	PF06102	PTHR21738,PTHR21738:SF0	KOG3190		K14795		AT1G12650.1
Potri.001G113900	17.8732	22.2011	18.6885	27.546	29.878	25.0853	0.490297	5.56137	0.000122299	0.0036027	1	PF00067	PTHR24298,PTHR24298:SF121	KOG0156	1.14.13.152		GO:0055114,GO:0020037,GO:0016705,GO:0005506	AT2G45550.1	CYP76C4	cytochrome P450, family 76, subfamily C, polypeptide 4
Potri.001G119000	5.30335	6.30131	6.26499	4.43705	3.32578	4.38839	-0.552052	3.38313	0.00154546	0.028611	-1	PF14368	PTHR33044,PTHR33044:SF37					AT1G62790.2		Bifunctional inhibitor/lipid-transfer protein/seed storage 2S albumin superfamily protein
Potri.001G120550	0	0	0	1.86376	1.60822	1.55365	5.18124	-1.60695	0.000446912	0.010599	1							AT4G22592.1	CPuORF27	conserved peptide upstream open reading frame 27
Potri.001G122700	3.87092	3.22961	3.48735	1.58237	2.16733	2.5649	-0.748503	3.14246	0.000153187	0.00434283	-1	PF04110	PTHR10969,PTHR10969:SF39	KOG1654		K08341	GO:0005737,GO:0000045	AT4G16520.2	ATG8F	Ubiquitin-like superfamily protein
Potri.001G123800	6.52708	4.16662	5.02257	8.32523	8.52824	6.72437	0.583398	5.44685	0.000274359	0.00710718	1	PF02705	PTHR30540,PTHR30540:SF11			K03549	GO:0071805,GO:0016020,GO:0015079	AT2G35060.1	KUP11	K+ uptake permease 11
Potri.001G128400	0.184216	0.0692893	0.11269	0	0.0472738	0	-2.8129	-1.29889	0.0021846	0.0376066	-1	PF08263,PF00560,PF13855	PTHR27004,PTHR27004:SF37	KOG0472			GO:0005515	AT1G45616.1	AtRLP6,RLP6	receptor like protein 6
Potri.001G133300	1.65123	3.41594	2.99244	1.17857	0.516436	0.805935	-1.67205	1.94326	1.324e-06	6.55134e-05	-1	PF01370	PTHR10366,PTHR10366:SF397		1.23.1.4,1.23.1.1		GO:0050662,GO:0003824	AT1G32100.1	ATPRR1,PRR1	pinoresinol reductase 1
Potri.001G134000	5.89713	7.32305	6.9176	9.93049	9.54767	9.45513	0.525035	4.32383	0.000119674	0.00354482	1	PF00485	PTHR10285,PTHR10285:SF74	KOG4203	2.7.1.19	K00855	GO:0016301,GO:0008152,GO:0005524	AT1G32060.1	PRK	phosphoribulokinase
Potri.001G136100	2.93155	3.04447	2.91374	1.58319	1.67769	2.02596	-0.74891	2.75122	6.74317e-05	0.00217595	-1	PF06955,PF00722	PTHR31062,PTHR31062:SF16		2.4.1.207	K08235	GO:0048046,GO:0016762,GO:0006073,GO:0005618,GO:0005975,GO:0004553	AT1G32170.1	XTH30,XTR4	xyloglucan endotransglucosylase/hydrolase 30
Potri.001G138700	2.8745	3.68694	3.23347	2.30261	2.19706	2.35322	-0.511843	3.297	0.00226574	0.0386178	-1		PTHR37387,PTHR37387:SF1					AT1G32310.1
Potri.001G139600	4.40153	3.95701	4.18976	6.90895	7.35817	5.46497	0.652245	5.42761	1.16341e-06	5.83063e-05	1	PF00005,PF00664	PTHR24221,PTHR24221:SF138		3.6.3.44	K05658	GO:0016887,GO:0005524,GO:0055085,GO:0042626,GO:0016021,GO:0006810	AT4G25960.1	PGP2	P-glycoprotein 2
Potri.001G140200	17.5109	16.3772	16.5314	12.5975	13.2994	13.4054	-0.35995	5.28562	0.00170312	0.0308776	-1	PF09335	PTHR12677,PTHR12677:SF29	KOG3140				AT4G17790.1		SNARE associated Golgi protein family
Potri.001G141200	4.20811	4.69842	5.31645	6.68685	6.24064	7.36315	0.514762	3.24819	0.0024986	0.0417731	1	PF13639	PTHR14155,PTHR14155:SF94	KOG1493			GO:0008270,GO:0005515	AT3G03550.1		RING/U-box superfamily protein
Potri.001G141400	20.8985	24.1503	21.4577	12.9499	14.4335	17.2798	-0.574164	5.31858	1.83722e-05	0.000680247	-1	PF00335	PTHR32191,PTHR32191:SF14				GO:0016021	AT5G46700.1	TET1,TRN2	Tetraspanin family protein
Potri.001G141750	16.1824	10.1735	12.7912	33.2275	26.0289	21.5995	1.04406	4.64937	2.97726e-08	2.24733e-06	1
Potri.001G144400	6.94999	9.47153	11.1018	6.31425	5.70851	5.76052	-0.627742	4.48497	0.000190787	0.00521267	-1	PF02365	PTHR31989,PTHR31989:SF51				GO:0006355,GO:0003677	AT5G46590.1	anac096,NAC096	NAC domain containing protein 96
Potri.001G145066	5.02226	4.50533	4.28581	3.38749	2.29088	2.74542	-0.711233	3.43624	6.55014e-05	0.00212323	-1		PTHR35282,PTHR35282:SF2
Potri.001G147400	4.06306	4.77263	5.0973	3.35166	2.46139	3.26957	-0.612191	3.08189	0.00112574	0.0222712	-1	PF13419	PTHR18901,PTHR18901:SF42	KOG2914	3.1.3.58			AT2G38740.1		Haloacid dehalogenase-like hydrolase (HAD) superfamily protein
Potri.001G147700	5.38426	4.77534	4.61376	6.23557	6.48386	6.75467	0.396523	4.30647	0.00295544	0.0473823	1	PF00560,PF00069	PTHR27003,PTHR27003:SF43	KOG1187	2.7.11.1		GO:0005515,GO:0006468,GO:0005524,GO:0004672	AT1G14390.1		Leucine-rich repeat protein kinase family protein
Potri.001G148600	30.1067	21.52	24.9878	45.1991	43.8511	36.0497	0.706527	6.42255	5.99699e-07	3.28953e-05	1	PF13920	PTHR10044,PTHR10044:SF131	KOG1100		K19042		AT1G32740.1		SBP (S-ribonuclease binding protein) family protein
Potri.001G150700	10.6583	6.07012	7.58413	17.8702	24.7035	12.6197	1.18066	5.25235	2.51353e-07	1.54444e-05	1	PF13906	PTHR11785,PTHR11785:SF331	KOG1286			GO:0016020,GO:0015171,GO:0003333	AT5G04770.1	ATCAT6,CAT6	cationic amino acid transporter 6
Potri.001G150800	0.551578	0.434503	0.355243	0.724241	0.961451	0.743062	0.846464	2.16909	0.000402416	0.00972091	1		PTHR34571,PTHR34571:SF1		3.5.3.26			AT4G17050.1	UGLYAH	ureidoglycine aminohydrolase
Potri.001G152500	5.53307	9.70625	6.86051	4.62957	4.67137	4.40912	-0.684718	3.23258	0.00149085	0.0278038	-1	PF02458	PTHR31642,PTHR31642:SF29		2.3.1.64		GO:0016747	AT5G02890.1		HXXXD-type acyl-transferase family protein
Potri.001G155700	0.766696	0.556158	0.844219	2.11075	1.20159	2.07725	1.30619	0.857852	0.000200356	0.00543547	1	PF00847	PTHR31985,PTHR31985:SF11				GO:0006355,GO:0003700	AT2G44940.1		Integrase-type DNA-binding superfamily protein
Potri.001G161000	6.00708	3.59165	4.46692	9.0206	8.39643	5.90088	0.727119	4.85497	0.000167955	0.0046751	1	PF00560,PF13855,PF00069	PTHR27000,PTHR27000:SF208	KOG1187	2.7.11.1		GO:0005515,GO:0006468,GO:0005524,GO:0004672	AT1G72300.1		Leucine-rich receptor-like protein kinase family protein
Potri.001G161400	2.08943	3.50028	2.78739	4.80957	3.2945	4.54545	0.596714	4.98009	0.00136806	0.0260337	1	PF00690,PF00702,PF00122	PTHR24093,PTHR24093:SF355		3.6.3.6	K01535	GO:0046872,GO:0000166	AT1G17260.1	AHA10	autoinhibited H(+)-ATPase isoform 10
Potri.001G162900	27.4125	37.1819	33.5158	24.9941	21.7467	26.9297	-0.412774	6.96525	0.00214946	0.037076	-1	PF10584,PF00227	PTHR11599,PTHR11599:SF14	KOG0176	3.4.25.1	K02729	GO:0019773,GO:0006511,GO:0004175,GO:0051603,GO:0005839,GO:0004298	AT3G14290.1	PAE2	20S proteasome alpha subunit E2
Potri.001G163000	4.92568	4.72983	4.42406	2.62644	3.59135	3.18934	-0.584041	3.88498	0.000181816	0.00501387	-1	PF03763	PTHR31471,PTHR31471:SF3					AT1G53860.1		Remorin family protein
Potri.001G166200	1.04719	0.928436	0.86481	0.360372	0.56146	0.250342	-1.27606	0.540736	0.000608942	0.0135513	-1	PF09425,PF06200	PTHR33077,PTHR33077:SF13			K13464		AT1G17380.1	JAZ5,TIFY11A	jasmonate-zim-domain protein 5
Potri.001G167800	23.2521	37.6392	31.9035	76.573	40.3827	66.8882	0.986912	6.77236	3.42313e-06	0.000153469	1	PF00067	PTHR24298,PTHR24298:SF51	KOG0156	1.14.13.21		GO:0055114,GO:0020037,GO:0016705,GO:0005506	AT5G07990.1	CYP75B1,D501,TT7	Cytochrome P450 superfamily protein
Potri.001G167900	37.0114	68.9628	52.5459	157.643	87.3748	124.338	1.22073	7.50694	3.26675e-08	2.43166e-06	1	PF00067	PTHR24298,PTHR24298:SF51		1.14.13.21		GO:0055114,GO:0020037,GO:0016705,GO:0005506	AT5G07990.1	CYP75B1,D501,TT7	Cytochrome P450 superfamily protein
Potri.001G168400	0.942084	1.36677	1.63011	0.720444	0.388542	0.525501	-1.23773	0.207459	0.00310716	0.0491719	-1		PTHR35758,PTHR35758:SF1
Potri.001G168600	0.528534	1.15019	0.623546	1.69759	1.96184	1.51622	1.17501	1.33114	0.000153873	0.00435651	1	PF12695	PTHR10992,PTHR10992:SF828	KOG1454	3.1.1.3			AT1G17430.1		alpha/beta-Hydrolases superfamily protein
Potri.001G172700	18.0055	17.3766	17.4261	12.5302	10.6699	13.2153	-0.535401	4.51074	5.2136e-05	0.00172382	-1	PF00641	PTHR23111,PTHR23111:SF34	KOG4198			GO:0008270	AT3G15680.1		Ran BP2/NZF zinc finger-like superfamily protein
Potri.001G174100	0.488606	0.540737	0.641474	0.900363	0.906041	0.665646	0.566536	3.42376	0.00219092	0.0376782	1	PF09262,PF00004	PTHR23077,PTHR23077:SF12			K13338	GO:0007031,GO:0005777,GO:0005524,GO:0042623,GO:0006625,GO:0005778	AT5G08470.1	PEX1	peroxisome 1
Potri.001G182000	4.54306	4.36073	4.67759	3.12681	3.16823	2.92908	-0.557885	3.2412	0.000485825	0.0113527	-1	PF00153	PTHR24089,PTHR24089:SF270	KOG0762		K15109		AT1G79900.1	ATMBAC2,BAC2	Mitochondrial substrate carrier family protein
Potri.001G187300	1.18014	0.966823	0.890047	0.484627	0.63474	0.703379	-0.741168	1.91961	0.00258353	0.0428427	-1		PTHR21229,PTHR21229:SF24				GO:0016021	AT1G52155.1
Potri.001G188000	6.6265	6.74643	7.57083	4.18737	5.32207	5.25265	-0.50529	4.11918	0.000664218	0.0145701	-1	PF04535	PTHR11615,PTHR11615:SF118					AT3G16300.1		Uncharacterised protein family (UPF0497)
Potri.001G188500	0.767603	0.433079	0.986088	1.78061	1.42813	1.61755	1.13293	1.08964	0.000380543	0.00927076	1	PF00320	PTHR10071,PTHR10071:SF197				GO:0043565,GO:0008270,GO:0006355,GO:0003700	AT4G32890.1	GATA9	GATA transcription factor 9
Potri.001G197000	3.26506	3.72265	3.2956	0.473372	0.353483	1.21418	-2.32333	2.18109	2.3579e-13	5.33009e-11	-1	PF00249	PTHR10641,PTHR10641:SF656	KOG0048		K09422		AT3G13890.2	ATMYB26,MS35,MYB26	myb domain protein 26
Potri.001G200800	1.48788	1.43408	1.57007	2.83748	2.14776	2.62818	0.761933	3.25263	1.36608e-05	0.000524803	1	PF05199,PF00732	PTHR11552,PTHR11552:SF69			K15403	GO:0055114,GO:0016614,GO:0050660,GO:0010430	AT1G72970.1	EDA17,HTH	Glucose-methanol-choline (GMC) oxidoreductase family protein
Potri.001G201500	1.50634	1.62742	1.62336	2.71076	2.71415	2.33601	0.70679	3.82904	1.63698e-06	7.96242e-05	1	PF00561	PTHR10992,PTHR10992:SF730	KOG1454	3.8.1.5			AT1G52510.1		alpha/beta-Hydrolases superfamily protein
Potri.001G209300	34.6828	54.3904	55.334	26.4519	26.1628	36.7164	-0.691478	4.91936	0.00023222	0.00614153	-1	PF02298	PTHR33021,PTHR33021:SF61				GO:0009055	AT2G02850.1	ARPN	plantacyanin
Potri.001G213400	0.0779249	0.150737	0.159351	0.381388	0.257107	0.29806	1.28102	0.657808	0.000530893	0.0121675	1	PF05577	PTHR11010,PTHR11010:SF43	KOG2183	3.4.16.2	K01285	GO:0008236,GO:0006508	AT5G22860.1		Serine carboxypeptidase S28 family protein
Potri.001G214700	3.64396	4.75905	4.08672	1.95066	2.25987	2.3714	-0.923092	4.35982	7.66721e-10	8.23267e-08	-1	PF09011	PTHR31675,PTHR31675:SF2				GO:0007275	AT1G08465.1	YAB2	Plant-specific transcription factor YABBY family protein
Potri.001G220900	36.0347	51.4477	38.7214	32.0671	29.0353	24.8185	-0.553429	5.46397	0.00027907	0.00717298	-1	PF00314	PTHR31048,PTHR31048:SF32					AT1G20030.2		Pathogenesis-related thaumatin superfamily protein
Potri.001G223500	0.0836765	0.215817	0.1053	0	0	0.0800149	-2.26406	-0.636413	0.00311173	0.0492261	-1	PF00232	PTHR10353,PTHR10353:SF37		3.2.1.21	K01188	GO:0005975,GO:0004553	AT3G60120.1	BGLU27	beta glucosidase 27
Potri.001G225800	1.30358	1.72311	2.37865	0.27913	0.68817	0.623269	-1.76015	1.27186	8.41427e-07	4.38584e-05	-1	PF00031	PTHR11413,PTHR11413:SF50				GO:0004869	AT3G12490.2	ATCYS6,ATCYSB,CYSB	cystatin B
Potri.001G226900	4.97165	5.58789	6.12093	12.9298	7.68515	8.90925	0.825186	4.83309	4.69792e-06	0.000203198	1	PF00590	PTHR21091,PTHR21091:SF16	KOG1527			GO:0008168,GO:0008152	AT5G40850.1	UPM1	urophorphyrin methylase 1
Potri.001G227400	0.282687	0.5848	0.31127	0.823887	0.779843	1.48924	1.39486	1.76587	7.18937e-05	0.00228898	1	PF00232	PTHR10353		3.2.1.21,3.2.1.119	K01188	GO:0005975,GO:0004553	AT2G44480.1	BGLU17	beta glucosidase 17
Potri.001G232900	2.29851	4.43426	3.02078	0.238147	0.599361	1.65435	-1.95689	1.09759	5.01409e-05	0.00166697	-1	PF00234	PTHR33076,PTHR33076:SF4					AT2G18370.1		Bifunctional inhibitor/lipid-transfer protein/seed storage 2S albumin superfamily protein
Potri.001G233600	1.66529	1.42117	1.63336	2.45712	2.60181	2.4823	0.673125	3.41531	1.78199e-05	0.000660937	1	PF06203	PTHR31319,PTHR31319:SF1				GO:0005515	AT5G59990.1		CCT motif family protein
Potri.001G235500	152.235	135.631	124.859	73.7562	97.9091	63.612	-0.811115	7.29368	8.67302e-08	5.9222e-06	-1	PF00249	PTHR10641,PTHR10641:SF484			K09422		AT3G46130.1	ATMYB48,ATMYB48-1,ATMYB48-2,ATMYB48-3,MYB48	myb domain protein 48
Potri.001G235700	1.53551	1.59765	1.8884	1.21696	0.944175	0.578429	-0.868502	2.27666	0.00076992	0.0164028	-1	PF06136	PTHR31083,PTHR31083:SF4					AT5G59790.1		Domain of unknown function (DUF966)
Potri.001G239650	52.87	45.269	51.4319	90.3519	70.4026	75.2866	0.65802	6.01809	2.94703e-07	1.77774e-05	1	PF01439	PTHR33543				GO:0046872	AT3G09390.1	ATMT-1,ATMT-K,MT2A	metallothionein 2A
Potri.001G240300	0.5343	1.58477	0.722799	2.2718	1.65711	1.99258	1.06442	2.81183	0.00103759	0.020844	1	PF00121	PTHR21139,PTHR21139:SF6	KOG1643	5.3.1.1	K01803	GO:0008152,GO:0004807	AT3G55440.1	ATCTIMC,CYTOTPI,TPI	triosephosphate isomerase
Potri.001G240600	141.889	135.163	142.327	91.0538	68.189	112.302	-0.626923	7.58523	4.41164e-05	0.00148845	-1	PF14543,PF14541	PTHR13683,PTHR13683:SF268	KOG1339	3.4.23.12		GO:0006508,GO:0004190	AT1G03230.1		Eukaryotic aspartyl protease family protein
Potri.001G245000	40.8501	48.1736	49.8915	34.8083	31.6481	37.3165	-0.420156	6.49762	0.000527955	0.0121176	-1	PF13561	PTHR24322,PTHR24322:SF354	KOG0725	1.1.1.206,1.1.1.236	K08081		AT1G07440.1		NAD(P)-binding Rossmann-fold superfamily protein
Potri.001G248400	6.6325	5.98098	6.35586	9.29955	8.13989	7.95657	0.420464	4.27482	0.00197455	0.0345728	1	PF05340	PTHR31659,PTHR31659:SF0					AT5G58930.1		Protein of unknown function (DUF740)
Potri.001G249200	5.59796	6.43295	6.52324	13.7516	11.7789	12.8735	1.05085	5.32084	2.40856e-17	1.13679e-14	1	PF01964	PTHR30557,PTHR30557:SF1		4.1.99.17	K03147	GO:0051536,GO:0009228	AT2G29630.2	PY,THIC	thiaminC
Potri.001G249500	2.46813	3.34202	2.08356	0.52849	0.950064	1.74387	-1.28638	0.835067	0.000967669	0.0196986	-1		PTHR34355,PTHR34355:SF1		3.4.19.12			AT1G07300.1		josephin protein-related
Potri.001G249700	17.5008	26.4599	25.5789	2.94963	4.15766	8.94128	-2.1147	5.0448	1.84282e-12	3.44028e-10	-1	PF00067	PTHR24296,PTHR24296:SF26	KOG0157	1.14.14.1,1.14.15.3	K15401	GO:0055114,GO:0020037,GO:0016705,GO:0005506	AT5G58860.1	CYP86,CYP86A1	cytochrome P450, family 86, subfamily A, polypeptide 1
Potri.001G251300	23.6194	32.4607	27.8082	20.1004	21.8205	21.0125	-0.413284	4.87133	0.00310608	0.0491719	-1		PTHR12356,PTHR12356:SF18					AT5G58740.1		HSP20-like chaperones superfamily protein
Potri.001G254100	7.45021	5.83327	6.86418	12.1545	12.1736	18.9413	1.1001	3.92274	2.50372e-08	1.92714e-06	1	PF02704	PTHR23201,PTHR23201:SF8					AT1G74670.1		Gibberellin-regulated family protein
Potri.001G255100	2.31316	1.01959	2.30827	0.619134	0.876498	0.806436	-1.29519	1.49702	0.000222489	0.00593714	-1	PF00332	PTHR32227,PTHR32227:SF96		3.2.1.39		GO:0005975,GO:0004553	AT4G16260.1		Glycosyl hydrolase superfamily protein
Potri.001G255800	2.26784	1.45311	1.71914	2.47682	2.96106	2.64446	0.566022	3.84864	0.00132412	0.0253887	1	PF00005,PF01061	PTHR19241,PTHR19241:SF247		3.6.3.44		GO:0016887,GO:0005524,GO:0016020	AT3G21090.1		ABC-2 type transporter family protein
Potri.001G259200	0.514366	0.536602	0.555689	0.872799	0.851757	0.996088	0.759698	2.45935	0.000123551	0.00362715	1	PF01553,PF16076	PTHR10983,PTHR10983:SF26	KOG1505	2.3.1.51	K13523	GO:0016746,GO:0008152	AT1G51260.1	LPAT3	lysophosphatidyl acyltransferase 3
Potri.001G260900	5.37658	4.63131	5.49387	7.98897	6.99455	6.49804	0.470496	6.33024	0.000135033	0.00390128	1	PF12931	PTHR13923,PTHR13923:SF11			K14005		AT3G63460.1		transducin family protein / WD-40 repeat family protein
Potri.001G261201	0.056107	0	0.0926702	0.300349	0.58313	0.125187	2.6514	-0.63459	0.000543136	0.0123886	1	PF00450	PTHR11802,PTHR11802:SF66		3.4.16.6		GO:0006508,GO:0004185	AT3G63470.1	scpl40	serine carboxypeptidase-like 40
Potri.001G262200	2.94579	2.98627	2.8447	3.94652	4.18402	4.60442	0.536316	4.04827	0.000115578	0.00344967	1	PF11891	PTHR31620,PTHR31620:SF9					AT5G12470.1		Protein of unknown function (DUF3411)
Potri.001G268500	32.9293	52.7605	49.2914	21.8305	27.3359	33.0758	-0.713597	4.486	0.000229181	0.00607613	-1		PTHR33659,PTHR33659:SF3
Potri.001G270400	0.110114	0.21744	0.272807	0	0.0635795	0.0307111	-2.55028	-1.1219	0.00158787	0.0292295	-1	PF00067	PTHR24286,PTHR24286:SF74	KOG0157			GO:0055114,GO:0020037,GO:0016705,GO:0005506	AT1G12740.1	CYP87A2	cytochrome P450, family 87, subfamily A, polypeptide 2
Potri.001G277800	63.1536	59.3571	56.9949	32.0305	45.7026	44.5939	-0.553974	6.19704	7.2588e-05	0.00230766	-1	PF03660	PTHR13120	KOG1705		K12834		AT1G07170.2		PHF5-like protein
Potri.001G279400	4.19135	3.62389	4.3754	1.92316	2.45151	2.36833	-0.856343	2.12038	0.000111876	0.00336018	-1	PF00583	PTHR23091,PTHR23091:SF221		2.3.1.88		GO:0008080	AT2G30090.1		Acyl-CoA N-acyltransferases (NAT) superfamily protein
Potri.001G280200	4.33228	4.83946	4.75438	7.63219	6.62592	5.35041	0.494763	4.8045	0.000768415	0.0163789	1	PF13855,PF08263,PF00069	PTHR27001,PTHR27001:SF60	KOG1187	2.7.11.1		GO:0005515,GO:0006468,GO:0005524,GO:0004672	AT5G45840.2		Leucine-rich repeat protein kinase family protein
Potri.001G294800	2.07993	3.52046	2.86279	0.334024	0.360284	1.62428	-1.84544	0.489691	0.000105646	0.00320445	-1		PTHR38370,PTHR38370:SF1					AT3G19615.1
Potri.001G295600	4.91281	5.41816	4.92001	3.7604	3.36291	3.3232	-0.543767	3.81298	0.000183259	0.00504549	-1	PF00651,PF03000	PTHR32370,PTHR32370:SF4				GO:0005515,GO:0009958	AT2G14820.1	NPY2	Phototropic-responsive NPH3 family protein
Potri.001G298300	0.885011	1.0985	1.13691	0.221088	0.238469	0.460754	-1.74576	0.855436	6.35469e-07	3.46363e-05	-1	PF03321	PTHR31901,PTHR31901:SF12			K14487		AT2G14960.1	GH3.1	Auxin-responsive GH3 family protein
Potri.001G299000	1.8012	1.68162	1.77083	2.52531	2.76098	2.29651	0.527804	3.86045	0.0003111	0.00782303	1	PF14498	PTHR31084,PTHR31084:SF0		3.2.1.51	K15923		AT4G34260.1	FUC95A	1,2-alpha-L-fucosidases
Potri.001G299500	41.2203	26.9088	29.8951	55.5181	55.916	53.6502	0.749944	5.58481	4.21293e-07	2.42229e-05	1	PF04450	PTHR33321					AT2G15220.1		Plant basic secretory protein (BSP) family protein
Potri.001G299600	0.485643	0	0.748647	1.35185	1.79462	1.08358	1.72609	-0.272812	0.00155748	0.0287715	1	PF04450	PTHR33321,PTHR33321:SF2					AT2G15220.1		Plant basic secretory protein (BSP) family protein
Potri.001G301800	18.4769	15.4699	15.4733	10.4414	10.2188	10.602	-0.661538	4.9678	1.73139e-07	1.10495e-05	-1	PF02984,PF00134	PTHR10177,PTHR10177:SF251	KOG0656		K14505	GO:0005634	AT4G34160.1	CYCD3,CYCD3;1	CYCLIN D3;1
Potri.001G302400	0.571282	0.694217	0.629046	0.094097	0.253737	0.245127	-1.65552	-0.252068	0.000828036	0.0173993	-1	PF00201	PTHR11926,PTHR11926:SF246	KOG1192	2.4.1.128		GO:0016758,GO:0008152	AT2G15490.3	UGT73B4	UDP-glycosyltransferase 73B4
Potri.001G306200	6.92658	10.5142	10.5325	5.38528	4.23746	6.39349	-0.800661	3.69735	9.3142e-05	0.00288217	-1	PF00026	PTHR13683,PTHR13683:SF324	KOG1339	3.4.23.12		GO:0006508,GO:0004190	AT2G03200.1		Eukaryotic aspartyl protease family protein
Potri.001G306500	9.27273	7.98676	8.42805	5.02257	6.58962	6.64148	-0.495106	4.27885	0.000937411	0.019218	-1	PF00400	PTHR22842	KOG0316		K13124	GO:0005515	AT5G64730.1		Transducin/WD40 repeat-like superfamily protein
Potri.001G306866	0.794591	0.986272	0.699948	1.70142	1.83518	2.83666	1.35186	0.57127	0.000297901	0.00754858	1	PF08787	PTHR33681,PTHR33681:SF1
Potri.001G307200	19.2476	24.4029	21.8536	30.7161	26.2111	27.8742	0.37322	6.6376	0.00237748	0.040186	1	PF00107,PF08240	PTHR11695,PTHR11695:SF567			K00083	GO:0055114,GO:0016491,GO:0008270	AT4G39330.1	ATCAD9,CAD9	cinnamyl alcohol dehydrogenase 9
Potri.001G309200	15.1308	17.5013	16.3571	11.919	9.63204	12.3813	-0.527982	4.86134	9.26995e-05	0.00287261	-1	PF01722	PTHR12735,PTHR12735:SF27	KOG3348				AT5G09830.1		BolA-like family protein
Potri.001G311700	35.551	30.6188	42.8739	23.5621	25.8055	28.7611	-0.481208	5.54389	0.000688538	0.0149646	-1	PF04674	PTHR31279,PTHR31279:SF12					AT5G64260.1	EXL2	EXORDIUM like 2
Potri.001G312800	1.0834	1.64771	1.84128	2.64763	2.20303	3.44203	0.863347	2.74323	0.000406339	0.00979914	1	PF00450	PTHR11802,PTHR11802:SF48	KOG1282		K16296	GO:0006508,GO:0004185	AT1G33540.1	scpl18	serine carboxypeptidase-like 18
Potri.001G313000	6.49409	3.66394	5.83565	1.87804	2.80148	2.91461	-1.0779	2.9608	1.68195e-05	0.000627626	-1	PF00201	PTHR11926,PTHR11926:SF286	KOG1192	2.4.1.324		GO:0016758,GO:0008152	AT1G22360.1	AtUGT85A2,UGT85A2	UDP-glucosyl transferase 85A2
Potri.001G315001	1.13426	1.90343	1.60122	0.778446	0.604544	0.519139	-1.27137	1.51635	1.77589e-05	0.000659244	-1	PF07714	PTHR27007	KOG1187	2.7.11.1		GO:0006468,GO:0004672	AT2G32800.1	AP4.3A	protein kinase family protein
Potri.001G324400	2.70303	2.88751	2.28891	3.59907	3.69187	3.72733	0.483458	5.05437	0.000124032	0.00363843	1	PF03982,PF12146	PTHR22753,PTHR22753:SF8		3.1.1.10		GO:0016747	AT5G41130.1		Esterase/lipase/thioesterase family protein
Potri.001G325000	9.85872	12.1801	10.6575	8.0511	8.18544	8.22882	-0.416694	4.26607	0.0026177	0.0432756	-1		PTHR37703,PTHR37703:SF1					AT1G27435.1
Potri.001G325100	17.2252	15.9528	18.2959	13.3964	10.3211	11.9197	-0.529175	4.69694	0.000107747	0.00325897	-1	PF02365	PTHR31989,PTHR31989:SF20				GO:0006355,GO:0003677	AT5G13180.1	ANAC083,NAC083,VNI2	NAC domain containing protein 83
Potri.001G325800	2.30622	2.60232	3.35565	1.14637	1.14138	1.56209	-1.09163	0.947236	0.000711084	0.0153704	-1	PF00462	PTHR10168,PTHR10168:SF62	KOG1752	1.8.1.9	K03676	GO:0045454,GO:0015035,GO:0009055	AT3G02000.1	ROXY1	Thioredoxin superfamily protein
Potri.001G326300	28.2147	45.7793	39.4028	9.87937	8.66933	16.1571	-1.70724	5.83388	3.97424e-15	1.29313e-12	-1	PF02458	PTHR31642,PTHR31642:SF10		2.3.1.188	K15400	GO:0016747	AT5G41040.1		HXXXD-type acyl-transferase family protein
Potri.001G326500	2.43429	2.175	2.25196	3.48788	3.58443	2.80659	0.524557	4.48328	0.000196884	0.00535259	1	PF02213	PTHR14445,PTHR14445:SF41				GO:0005515	AT1G24300.1		GYF domain-containing protein
Potri.001G326800	0.315172	0.138304	0.366321	0.656119	0.707701	0.44928	1.12963	0.969182	0.0013251	0.0253963	1	PF01535,PF13041	PTHR24015,PTHR24015:SF351					AT5G14080.1		Tetratricopeptide repeat (TPR)-like superfamily protein
Potri.001G328000	0.218676	0.176252	0.171991	0	0	0	-5.50725	-1.39472	3.91873e-05	0.00133579	-1	PF03106	PTHR31221,PTHR31221:SF25				GO:0043565,GO:0006355,GO:0003700	AT5G13080.1	ATWRKY75,WRKY75	WRKY DNA-binding protein 75
Potri.001G328700	9.1065	10.0349	10.2623	8.37863	5.34024	5.87337	-0.580469	3.07806	0.00316796	0.0497855	-1	PF11820	PTHR33128,PTHR33128:SF10					AT3G27027.1		Protein of unknown function (DUF 3339)
Potri.001G328800	27.017	29.7561	28.3247	18.5398	22.3207	23.2467	-0.408801	4.64968	0.00223271	0.0382079	-1	PF11820	PTHR33128,PTHR33128:SF13					AT3G27030.1
Potri.001G330400	8.34934	8.43434	8.14288	5.90261	6.183	6.18019	-0.44866	4.30319	0.00044746	0.0106013	-1	PF10163	PTHR12514,PTHR12514:SF1	KOG4479		K11368		AT3G27100.1
Potri.001G331100	2.52056	0.842721	1.33632	0.299843	0.539026	0.885251	-1.44863	0.880365	0.00244273	0.0410467	-1	PF00067	PTHR24296,PTHR24296:SF15	KOG0157			GO:0055114,GO:0020037,GO:0016705,GO:0005506	AT3G01900.1	CYP94B2	cytochrome P450, family 94, subfamily B, polypeptide 2
Potri.001G332200	24.7869	27.0292	28.7457	38.4311	36.4012	38.884	0.498247	5.0768	3.42546e-05	0.00118796	1	PF02298	PTHR33021,PTHR33021:SF50				GO:0009055	AT3G27200.1		Cupredoxin superfamily protein
Potri.001G335000	3.06726	2.75882	2.82673	3.92639	4.37624	3.74422	0.475599	4.49301	0.00030436	0.00768956	1	PF17035,PF00439	PTHR22880,PTHR22880:SF134	KOG1474			GO:0005515	AT3G27260.1	GTE8	global transcription factor group E8
Potri.001G335300	3.70567	3.76662	3.93464	2.12539	1.20568	1.903	-1.11959	3.78485	1.72132e-09	1.70348e-07	-1	PF01490	PTHR22950,PTHR22950:SF298	KOG1303				AT5G40780.1	LHT1	lysine histidine transporter 1
Potri.001G338000	3.39688	2.72744	2.66659	4.14645	4.32833	3.29464	0.41987	5.74394	0.00283988	0.0458545	1	PF07819	PTHR15495,PTHR15495:SF7				GO:0016788,GO:0006886,GO:0006505	AT3G27325.2		hydrolases, acting on ester bonds
Potri.001G339500	45.4928	46.443	48.1319	16.0434	14.2007	22.9023	-1.39762	6.11421	2.65928e-19	1.78462e-16	-1	PF00544	PTHR31683,PTHR31683:SF29		4.2.2.2	K01728		AT3G27400.1		Pectin lyase-like superfamily protein
Potri.001G342600	29.2772	35.6089	35.5486	24.5878	23.1627	27.9065	-0.407924	6.00377	0.00120841	0.0236453	-1	PF00657	PTHR22835,PTHR22835:SF219		3.2.1.51		GO:0016788	AT5G14450.1		GDSL-like Lipase/Acylhydrolase superfamily protein
Potri.001G343600	6.6913	5.46661	6.07388	8.19098	8.55797	7.70571	0.421427	4.42836	0.00169984	0.0308528	1	PF04724	PTHR12224,PTHR12224:SF1		2.4.1.144	K00737	GO:0016020,GO:0006487,GO:0003830	AT3G27540.1		beta-1,4-N-acetylglucosaminyltransferase family protein
Potri.001G343800	1.81942	2.09104	2.22599	1.35273	0.914353	1.42836	-0.726043	2.84382	0.000420566	0.0100912	-1	PF02365	PTHR31079,PTHR31079:SF2				GO:0006355,GO:0003677	AT3G01600.1	anac044,NAC044	NAC domain containing protein 44
Potri.001G347300	1.0378	1.12767	0.931117	2.51026	2.44128	2.35845	1.23785	2.73122	3.8444e-11	5.6547e-09	1	PF03151	PTHR11132,PTHR11132:SF109	KOG1441		K15283		AT3G01550.1	ATPPT2,PPT2	phosphoenolpyruvate (pep)/phosphate translocator 2
Potri.001G348100	0.042023	0	0.0462721	0.224955	0.194112	0.421933	2.99968	-1.25072	0.00114089	0.0225293	1	PF00201	PTHR11926,PTHR11926:SF250	KOG1192			GO:0016758,GO:0008152	AT2G16890.2		UDP-Glycosyltransferase superfamily protein
Potri.001G348300	1.65057	1.91951	1.78038	3.5343	3.05362	2.68694	0.79574	3.40206	3.80331e-06	0.000169046	1	PF07690	PTHR23515,PTHR23515:SF5	KOG2533		K02575	GO:0055085,GO:0016021	AT5G14570.1	ATNRT2.7,NRT2.7	high affinity nitrate transporter 2.7
Potri.001G351200	6.32898	4.42441	5.30295	9.97006	7.82547	7.15579	0.634266	4.54087	0.000149562	0.00425691	1	PF00854	PTHR11654,PTHR11654:SF59			K14638	GO:0016020,GO:0006810,GO:0005215	AT5G62680.1		Major facilitator superfamily protein
Potri.001G352400	4.70181	5.72993	5.92275	1.73166	2.56279	1.97227	-1.38348	2.88568	1.82521e-11	2.87152e-09	-1	PF03106	PTHR31221,PTHR31221:SF19				GO:0043565,GO:0006355,GO:0003700	AT4G18170.1	ATWRKY28,WRKY28	WRKY DNA-binding protein 28
Potri.001G353500	23.6731	35.8143	32.058	21.2061	19.1254	24.8659	-0.488175	5.30729	0.00210624	0.0365951	-1	PF05562	PTHR33596,PTHR33596:SF3					AT1G29390.1	COR314-TM2,COR413IM2	cold regulated 314 thylakoid membrane 2
Potri.001G353900	55.1763	61.2522	60.1206	42.0983	37.5847	47.2762	-0.475357	6.98448	5.64727e-05	0.00185012	-1	PF01655	PTHR23413	KOG0878		K02912	GO:0006412,GO:0005840,GO:0005622,GO:0003735	AT4G18100.1		Ribosomal protein L32e
Potri.001G354700	3.5117	3.65275	3.02341	4.67259	4.43914	4.86892	0.456362	4.33882	0.00073903	0.0158945	1	PF14604	PTHR10663,PTHR10663:SF163				GO:0005515	AT4G18060.1		SH3 domain-containing protein
Potri.001G354900	1.59179	1.64649	1.62915	3.59415	2.30953	2.1401	0.725934	3.94051	0.000209045	0.00563266	1	PF00005,PF00664	PTHR24221,PTHR24221:SF204		3.6.3.44	K05658	GO:0016887,GO:0005524,GO:0055085,GO:0042626,GO:0016021,GO:0006810	AT4G18050.1	PGP9	P-glycoprotein 9
Potri.001G359000	2.88196	2.97522	2.81327	0.831555	1.18017	1.59618	-1.26562	2.8859	6.89172e-09	5.99189e-07	-1	PF03492	PTHR31009,PTHR31009:SF15		2.1.1.278	K18848	GO:0008168	AT5G55250.1	IAMT1	IAA carboxylmethyltransferase 1
Potri.001G366800	2.04997	1.54212	1.6224	2.51483	3.00845	2.57285	0.628029	2.93289	0.00081183	0.0170922	1	PF07885	PTHR11003,PTHR11003:SF135			K05389		AT5G55630.1	ATKCO1,ATTPK1,KCO1,TPK1	Outward rectifying potassium channel protein
Potri.001G373400	38.5008	45.3062	42.3731	28.2497	26.8973	34.144	-0.49861	7.11034	5.50937e-05	0.00180908	-1	PF05129	PTHR20934	KOG3214				AT5G46030.1
Potri.001G375800	1.3974	1.34418	1.5387	2.23189	2.19572	2.09566	0.607155	2.53903	0.00156086	0.0288216	1	PF03634	PTHR31072,PTHR31072:SF3					AT3G15030.1	MEE35,TCP4	TCP family transcription factor 4
Potri.001G376200	2.41573	2.27158	2.66	0.323294	1.27861	0.78605	-1.62256	0.405371	7.33544e-05	0.00232573	-1		PTHR36016					AT2G31085.1	CLE6	CLAVATA3/ESR-RELATED 6
Potri.001G380000	3.61898	6.94217	5.35116	0.276756	0.417919	2.48011	-2.31773	2.19952	4.17863e-05	0.00141987	-1	PF13668	PTHR31694,PTHR31694:SF6					AT3G62730.1
Potri.001G380600	8.95599	9.63031	9.86157	6.09154	6.63128	6.40627	-0.571717	3.46101	0.000195868	0.00533789	-1	PF07983	PTHR31044,PTHR31044:SF19		3.2.1.39			AT1G78520.1		Carbohydrate-binding X8 domain superfamily protein
Potri.001G381400	0.590733	0.740643	0.903422	0.210818	0.227392	0.146451	-1.90529	0.255302	5.95159e-06	0.000250363	-1		PTHR33916,PTHR33916:SF1					AT1G17030.1
Potri.001G381900	0.147784	0.222345	0.271212	0	0	0	-5.0227	-1.66677	0.000887948	0.018361	-1	PF03016	PTHR11062,PTHR11062:SF68	KOG1021				AT1G68470.1		Exostosin family protein
Potri.001G382400	0.215433	0.162062	0.110701	0.0461297	0.0331708	0.0480679	-1.8964	-0.553351	0.00120782	0.0236444	-1	PF14226,PF03171	PTHR10209,PTHR10209:SF168	KOG0143	1.14.11.31		GO:0055114,GO:0016491	AT1G17020.1	ATSRG1,SRG1	senescence-related gene 1
Potri.001G387400	1.97282	2.40003	2.12138	1.66662	1.35268	1.44434	-0.536387	3.12179	0.00220475	0.0378624	-1	PF16455	PTHR13609					AT1G53400.1		Ubiquitin domain-containing protein
Potri.001G387900	2.89028	2.62604	3.09987	1.52712	1.99395	1.96817	-0.652518	2.22626	0.00271084	0.0443039	-1	PF12142,PF00264,PF12143	PTHR11474,PTHR11474:SF33		1.10.3.1	K00422	GO:0055114,GO:0004097,GO:0016491,GO:0008152
Potri.001G393300	1.09196	1.62126	0.822676	0.430715	0.132736	0.512929	-1.69436	1.06777	2.51084e-05	0.000901422	-1	PF00005,PF01061	PTHR19241,PTHR19241:SF182		3.6.3.29		GO:0016887,GO:0005524,GO:0016020	AT1G53270.1		ABC-2 type transporter family protein
Potri.001G394400	20.1206	21.0093	19.6071	37.9481	39.0203	37.5595	0.915028	7.10333	1.0134e-18	5.96238e-16	1	PF01070	PTHR10578,PTHR10578:SF70		1.1.3.15	K11517	GO:0016491	AT3G14420.2		Aldolase-type TIM barrel family protein
Potri.001G395700	1.35299	1.47582	1.29116	3.62138	2.65614	2.31444	1.06071	1.82198	4.92744e-05	0.00164377	1	PF02458	PTHR31625,PTHR31625:SF5		2.3.1.115		GO:0016747	AT5G39080.1		HXXXD-type acyl-transferase family protein
Potri.001G397800	1.70751	2.09122	2.04066	1.09241	1.27447	1.30092	-0.668302	2.49641	0.000921438	0.0189448	-1	PF14215	PTHR13902,PTHR13902:SF3					AT5G53900.2		Serine/threonine-protein kinase WNK (With No Lysine)-related
Potri.001G400100	507.06	529.294	561.505	679.555	599.938	757.154	0.350128	8.7285	0.00255587	0.042466	1		PTHR33357					AT3G15353.1	ATMT3,MT3	metallothionein 3
Potri.001G402600	5.56788	6.28276	6.5002	9.7437	8.21152	9.05547	0.559487	4.61523	2.66521e-05	0.000949166	1	PF00190	PTHR31189,PTHR31189:SF0				GO:0045735	AT1G07750.1		RmlC-like cupins superfamily protein
Potri.001G402866	32.728	39.2262	43.1326	16.5212	16.6451	16.837	-1.19963	3.56861	1.03226e-12	2.08148e-10	-1	PF00571	PTHR13780,PTHR13780:SF39					AT4G27460.1		Cystathionine beta-synthase (CBS) family protein
Potri.001G402932	8.31312	8.77528	8.19403	4.45013	4.33547	5.38504	-0.833411	2.85608	5.00594e-06	0.000215436	-1		PTHR13780,PTHR13780:SF39					AT5G53750.1		CBS domain-containing protein
Potri.001G403200	4.36857	5.89919	4.62629	3.65479	3.36321	3.30235	-0.526064	3.68328	0.00159261	0.0292694	-1	PF05147	PTHR12736,PTHR12736:SF13					AT1G52920.1	GCR2,GPCR	G protein coupled receptor
Potri.001G403300	43.6574	44.8689	40.1143	52.4289	51.9017	69.2102	0.431867	6.78316	0.00103248	0.0207607	1	PF00106	PTHR24322,PTHR24322:SF393	KOG1208	1.3.1.33	K00218	GO:0016491,GO:0008152	AT5G54190.1	PORA	protochlorophyllide oxidoreductase A
Potri.001G404100	3.41601	4.84175	3.94489	0.49061	0.865931	2.27727	-1.74393	2.24237	1.16603e-05	0.000456113	-1	PF02365	PTHR31719,PTHR31719:SF39				GO:0006355,GO:0003677	AT4G27410.2	ANAC072,RD26	NAC (No Apical Meristem) domain transcriptional regulator superfamily protein
Potri.001G404800	0.333837	0.302836	0.345969	0.616716	0.612286	0.467366	0.785223	2.33993	0.000234324	0.00618956	1	PF02892,PF13855,PF00931	PTHR23155,PTHR23155:SF497	KOG4658		K13459	GO:0003677,GO:0005515,GO:0043531	AT4G10780.1		LRR and NB-ARC domains-containing disease resistance protein
Potri.001G404875	0.458697	0.487144	0.68334	1.29996	1.40215	0.692339	1.05693	1.25159	0.00172494	0.0311679	1	PF00931,PF13855	PTHR23155,PTHR23155:SF497				GO:0043531,GO:0005515	AT4G27220.1		NB-ARC domain-containing disease resistance protein
Potri.001G405100	0.0825537	0.0735419	0.0669797	0.167465	0.140491	0.121182	0.936749	0.968624	0.00271245	0.0443133	1	PF13855,PF00931	PTHR23155,PTHR23155:SF497	KOG4658		K13459	GO:0005515,GO:0043531	AT4G10780.1		LRR and NB-ARC domains-containing disease resistance protein
Potri.001G406900	12.0381	15.8252	12.9053	7.86908	8.80888	10.3715	-0.590763	4.36882	0.000160968	0.0045193	-1		PTHR36385,PTHR36385:SF1					AT4G27380.1
Potri.001G408700	4.56899	3.35602	4.03428	2.63044	2.04082	2.69288	-0.699424	2.47699	0.00111457	0.0221215	-1	PF00249	PTHR10641,PTHR10641:SF567	KOG0048		K09422		AT4G21440.1	ATM4,ATMYB102,MYB102	MYB-like 102
Potri.001G412400	0.289191	0.274797	0.435749	0.0814779	0.0878834	0.152823	-1.61407	0.270705	0.000118385	0.00351636	-1	PF08276,PF01453,PF00954,PF07714	PTHR27002,PTHR27002:SF97	KOG1187	2.7.11.1		GO:0048544,GO:0006468,GO:0004672	AT4G21380.1	ARK3,RK3	receptor kinase 3
Potri.001G414000	1.07415	1.09772	0.71412	2.25664	2.24681	2.41928	1.25763	2.5734	1.57338e-09	1.56876e-07	1	PF11883,PF08276,PF00954,PF01453,PF07714	PTHR27002,PTHR27002:SF93	KOG1187	2.7.11.1		GO:0004674,GO:0048544,GO:0006468,GO:0004672	AT4G27290.1		S-locus lectin protein kinase family protein
Potri.001G422600	2.1675	1.7732	1.253	0.0580147	0.876059	0.906785	-1.49963	0.789753	0.00267636	0.043941	-1		PTHR35127,PTHR35127:SF1					AT3G56360.1
Potri.001G422800	0.0717823	0.0767355	0.0291202	0.12539	0.135248	0.118015	1.08013	0.940158	0.00137071	0.0260726	1	PF01637	PTHR23155,PTHR23155:SF554	KOG4658			GO:0005524	AT4G27190.1		NB-ARC domain-containing disease resistance protein
Potri.001G423700	17.3212	20.0534	22.2514	12.1658	15.061	16.4458	-0.44908	5.92493	0.00133313	0.0255159	-1	PF16656,PF14008,PF00149	PTHR22953,PTHR22953:SF5	KOG1378	3.1.3.2		GO:0016787	AT3G20500.1	ATPAP18,PAP18	purple acid phosphatase 18
Potri.001G431300	21.7828	23.7115	20.5525	7.97604	12.063	12.0602	-1.04199	4.87245	3.99661e-11	5.81879e-09	-1	PF13410,PF02798	PTHR11260,PTHR11260:SF230	KOG0406	2.5.1.18	K00799	GO:0005515	AT1G78380.1	ATGSTU19,GST8,GSTU19	glutathione S-transferase TAU 19
Potri.001G436500	0.461326	0.751916	0.733738	0.164636	0.17758	0.285923	-1.59088	-0.393549	0.00202301	0.0353635	-1	PF13410,PF02798	PTHR11260,PTHR11260:SF230	KOG0406	2.5.1.18	K00799	GO:0005515	AT1G78380.1	ATGSTU19,GST8,GSTU19	glutathione S-transferase TAU 19
Potri.001G437400	0.998883	1.52163	1.04489	2.24581	3.7489	2.28445	1.2132	1.57518	8.28584e-05	0.00259954	1	PF13410,PF02798	PTHR11260,PTHR11260:SF230	KOG0406	2.5.1.18	K00799	GO:0005515	AT1G78380.1	ATGSTU19,GST8,GSTU19	glutathione S-transferase TAU 19
Potri.001G442300	8.13442	13.0391	11.6356	1.87201	2.19477	3.64691	-2.08305	2.71537	1.88412e-14	5.50496e-12	-1	PF04535	PTHR11615,PTHR11615:SF120					AT5G44550.1		Uncharacterised protein family (UPF0497)
Potri.001G442800	8.29292	8.44621	7.98507	15.3743	12.831	12.8963	0.733595	5.4657	1.76619e-09	1.73986e-07	1	PF13802,PF16863,PF01055	PTHR22762,PTHR22762:SF82		3.2.1.20	K01187	GO:0005975,GO:0004553	AT5G11720.1		Glycosyl hydrolases family 31 protein
Potri.001G443200	5.91636	4.20904	4.64179	8.46778	9.09134	6.40493	0.697889	6.99562	7.57998e-06	0.000310649	1	PF12348	PTHR12609,PTHR12609:SF0			K16803		AT2G35630.1	GEM1,MOR1	ARM repeat superfamily protein
Potri.001G454100	61.7665	82.301	72.5049	51.0029	47.2966	58.0394	-0.469518	6.45906	0.000401539	0.00971063	-1
Potri.001G454500	8.83204	6.98487	8.10141	10.2781	12.5938	9.45902	0.433345	5.46378	0.00195266	0.0342932	1	PF13837	PTHR21654,PTHR21654:SF13	KOG4282				AT1G76890.2	AT-GT2,GT2	Duplicated homeodomain-like superfamily protein
Potri.001G455000	74.9327	62.0501	72.1997	95.2309	100.816	81.4079	0.407369	8.67397	0.000794017	0.0168161	1	PF00230	PTHR19139,PTHR19139:SF102	KOG0223		K09874	GO:0016020,GO:0006810,GO:0005215	AT4G10380.1	NIP5;1,NLM6,NLM8	NOD26-like intrinsic protein 5;1
Potri.001G455400	9.06756	10.9405	11.7998	5.12716	5.89288	6.08705	-0.893419	3.91948	1.86561e-08	1.47565e-06	-1	PF14226,PF03171	PTHR10209,PTHR10209:SF108	KOG0143			GO:0055114,GO:0016491	AT1G14130.1		2-oxoglutarate (2OG) and Fe(II)-dependent oxygenase superfamily protein
Potri.001G456700	0.727974	0.730169	0.890646	0	0	0.451188	-2.29963	-0.79299	0.000672935	0.0146992	-1		PTHR34996,PTHR34996:SF3
Potri.001G457300	10.7621	15.8693	13.5575	7.87024	7.14085	9.6254	-0.704701	5.42101	7.91312e-06	0.000322762	-1	PF13041	PTHR24015,PTHR24015:SF765					AT1G79080.1		Pentatricopeptide repeat (PPR) superfamily protein
Potri.001G457550	1.71029	1.52828	1.53488	2.5614	2.87693	1.80876	0.600472	3.88249	0.000863818	0.0180102	1	PF00651	PTHR35918,PTHR35918:SF1				GO:0005515	AT1G04390.1		BTB/POZ domain-containing protein
Potri.001G459200	0.466469	0.175453	0.556438	1.12368	1.25691	0.693865	1.3371	0.557418	0.000952031	0.019462	1	PF08031,PF01565	PTHR32448,PTHR32448:SF16		1.3.3.8		GO:0055114,GO:0050660,GO:0016491	AT1G26420.1		FAD-binding Berberine family protein
Potri.001G459900	1.34835	0.836809	1.15594	1.7323	2.21327	1.35382	0.660819	3.44943	0.00264262	0.0435536	1	PF13812,PF01535,PF13041	PTHR24015,PTHR24015:SF327					AT1G30610.2	EMB2279,EMB88	pentatricopeptide (PPR) repeat-containing protein
Potri.001G460600	5.21844	5.02068	5.3227	8.8412	9.57856	6.94526	0.704169	4.754	9.47085e-07	4.88323e-05	1	PF03106	PTHR32096,PTHR32096:SF18				GO:0043565,GO:0006355,GO:0003700	AT1G30650.1	AR411,ATWRKY14,WRKY14	WRKY DNA-binding protein 14
Potri.001G462800	48.0954	59.2986	50.566	74.2814	68.3836	70.0074	0.42955	6.91917	0.000219648	0.00587415	1	PF08031,PF01565	PTHR32448,PTHR32448:SF11		1.3.3.8		GO:0055114,GO:0050660,GO:0016491	AT2G34790.1	EDA28,MEE23	FAD-binding Berberine family protein
Potri.001G463300	0.766308	1.07058	1.6474	0.312545	0.126419	0.366387	-2.07886	0.654423	1.75918e-06	8.42491e-05	-1	PF08031,PF01565	PTHR32448,PTHR32448:SF11		1.3.3.8		GO:0055114,GO:0050660,GO:0016491	AT2G34790.1	EDA28,MEE23	FAD-binding Berberine family protein
Potri.001G463700	0.542665	0.434563	0.404782	0.787151	0.889465	1.05458	0.971773	1.57092	0.000217726	0.00583	1		PTHR35480,PTHR35480:SF1	KOG0978,KOG4593				AT2G34780.1	EMB1611,MEE22	maternal effect embryo arrest 22
Potri.001G468100	6.07022	8.55109	7.83348	11.5905	9.77812	13.4147	0.634195	4.16313	0.000189667	0.00518867	1	PF00274	PTHR11627,PTHR11627:SF19		4.1.2.13	K01623	GO:0006096,GO:0004332	AT4G26530.2		Aldolase superfamily protein
Potri.001G470000	0.195381	0.235164	0.172109	0.39047	0.5415	0.363282	1.09591	0.921719	0.000669775	0.0146642	1	PF01490	PTHR22950,PTHR22950:SF228	KOG1303				AT5G23810.1	AAP7	amino acid permease 7
Potri.001G470100	2.76141	2.6928	2.40247	4.05142	3.62193	4.83018	0.668947	2.87232	0.000462357	0.0108991	1	PF08031,PF01565	PTHR32448,PTHR32448:SF12		1.3.3.8		GO:0055114,GO:0050660,GO:0016491	AT1G30700.1		FAD-binding Berberine family protein
Potri.001G471500	30.7349	33.1571	31.9499	22.0393	21.0781	27.7593	-0.434917	5.61763	0.000748196	0.0160515	-1		PTHR31533,PTHR31533:SF2					AT5G56170.1	LLG1	LORELEI-LIKE-GPI-ANCHORED PROTEIN 1
Potri.001G471900	152.751	176.71	166.865	197.266	203.528	222.832	0.329584	7.47743	0.00288631	0.0464296	1	PF01241	PTHR34195,PTHR34195:SF1			K08905	GO:0016020,GO:0015979,GO:0009522	AT1G55670.1	PSAG	photosystem I subunit G
Potri.002G004000	56.5312	68.224	61.1868	85.5192	73.5175	78.8917	0.356006	7.61293	0.00209795	0.0364805	1	PF00368	PTHR10572,PTHR10572:SF9		1.1.1.34	K00021	GO:0055114,GO:0050662,GO:0015936,GO:0004420	AT1G76490.1	HMG1,HMGR1	hydroxy methylglutaryl CoA reductase 1
Potri.002G007300	42.9301	51.8602	50.9877	35.0894	33.4835	42.0354	-0.39789	6.74013	0.00170113	0.0308545	-1	PF07983,PF00332	PTHR32227,PTHR32227:SF89		3.2.1.39		GO:0005975,GO:0004553	AT5G24318.1		O-Glycosyl hydrolases family 17 protein
Potri.002G008800	21.0087	20.9947	19.8436	17.2084	14.3428	15.4681	-0.395058	6.33486	0.000518933	0.0119636	-1	PF00046	PTHR24326,PTHR24326:SF292	KOG0484			GO:0003677	AT4G35550.1	ATWOX13,HB-4,WOX13	WUSCHEL related homeobox 13
Potri.002G013400	0.682221	0.517416	0.455648	0.754353	1.05905	0.898342	0.702389	2.27438	0.00264408	0.0435609	1	PF00107,PF08240	PTHR11695,PTHR11695:SF492		1.1.1.1	K00121	GO:0055114,GO:0016491,GO:0008270	AT5G42250.1		Zinc-binding alcohol dehydrogenase family protein
Potri.002G014700	24.7218	29.4726	27.5766	15.3629	20.3564	18.4066	-0.5954	4.93216	1.6623e-05	0.000620832	-1	PF13716	PTHR11106,PTHR11106:SF69	KOG2633				AT4G35750.1		SEC14 cytosolic factor family protein / phosphoglyceride transfer family protein
Potri.002G018000	31.31	36.1787	27.6946	14.1937	11.6179	20.0873	-1.05138	5.17921	3.45731e-09	3.14601e-07	-1	PF00141	PTHR31235,PTHR31235:SF67		1.11.1.7	K00430	GO:0055114,GO:0020037,GO:0006979,GO:0004601	AT5G42180.1		Peroxidase superfamily protein
Potri.002G018300	44.6295	66.5584	58.9414	112.237	71.2969	106.611	0.770473	7.70645	1.36368e-05	0.000524353	1	PF00107,PF08240	PTHR11695,PTHR11695:SF608	KOG0023		K00083	GO:0055114,GO:0016491,GO:0008270	AT4G39330.1	ATCAD9,CAD9	cinnamyl alcohol dehydrogenase 9
Potri.002G019600	0.251238	0.229496	0.368855	0.461113	0.51118	0.694038	0.968716	1.41716	0.00112573	0.0222712	1	PF00005,PF00664	PTHR24221,PTHR24221:SF235		3.6.3.44	K05658	GO:0016887,GO:0005524,GO:0055085,GO:0042626,GO:0016021,GO:0006810	AT1G27940.1	PGP13	P-glycoprotein 13
Potri.002G019800	2.91304	2.98823	2.27725	3.69934	4.19405	3.54527	0.482617	4.23483	0.00130901	0.0251778	1	PF17047,PF00168	PTHR10774,PTHR10774:SF50	KOG1012			GO:0005515	AT1G20080.1	ATSYTB,NTMC2T1.2,NTMC2TYPE1.2,SYT2,SYTB	Calcium-dependent lipid-binding (CaLB domain) family protein
Potri.002G019900	0.0961695	0.0217034	0.105894	0.226516	0.244324	0.300406	1.73035	-0.367824	0.00100524	0.0203314	1	PF08263,PF00560,PF13855,PF00069	PTHR27000,PTHR27000:SF165	KOG1187	2.7.11.1,2.7.10.2		GO:0005515,GO:0006468,GO:0005524,GO:0004672	AT1G75820.1	ATCLV1,CLV1,FAS3,FLO5	Leucine-rich receptor-like protein kinase family protein
Potri.002G020101	0	0	0	0.0813062	0.0730818	0.0141204	5.06827	-1.66593	0.0013128	0.0252393	1				3.6.4.13			AT4G16630.1		DEA(D/H)-box RNA helicase family protein
Potri.002G021400	0.575255	0.677336	0.688501	0.428441	0.375476	0.30693	-0.797237	1.62976	0.00147434	0.0276038	-1	PF11961,PF05003	PTHR31730,PTHR31730:SF5					AT1G30755.1		Protein of unknown function (DUF668)
Potri.002G028200	8.34815	7.16521	6.30746	5.32463	3.69208	5.05297	-0.632015	3.30693	0.000865734	0.0180239	-1	PF00643	PTHR31832,PTHR31832:SF6				GO:0008270,GO:0005622	AT1G75540.1	STH2	salt tolerance homolog2
Potri.002G028600	2.32326	2.77447	2.57949	3.78284	3.82312	3.13183	0.485298	4.52273	0.000495451	0.0115149	1	PF01496	PTHR11629,PTHR11629:SF69			K02154	GO:0033179,GO:0015991,GO:0015078	AT2G21410.1	VHA-A2	vacuolar proton ATPase A2
Potri.002G030000	81.2335	95.5086	85.3907	68.2357	68.4949	69.0478	-0.348897	6.93318	0.00143773	0.0271193	-1	PF00578	PTHR10438,PTHR10438:SF293	KOG0907	1.6.5.4	K03671	GO:0055114,GO:0016491,GO:0016209,GO:0045454,GO:0015035,GO:0006662	AT3G51030.1	ATTRX H1,ATTRX1,TRX1	thioredoxin H-type 1
Potri.002G032200	22.2933	22.7058	23.9061	18.1135	17.7947	18.8451	-0.331383	5.81419	0.00252864	0.0421441	-1	PF02458	PTHR31642,PTHR31642:SF5		2.3.1.188		GO:0016747	AT1G27620.1		HXXXD-type acyl-transferase family protein
Potri.002G033000	23.9416	28.9664	25.9971	41.3936	35.694	31.8723	0.466034	7.01525	0.000252279	0.00658813	1	PF00067	PTHR24286,PTHR24286:SF28	KOG0157	1.14.13.93		GO:0055114,GO:0020037,GO:0016705,GO:0005506	AT1G19630.1	CYP722A1	cytochrome P450, family 722, subfamily A, polypeptide 1
Potri.002G033600	7.43301	12.8709	9.46697	19.6566	12.1437	19.5654	0.78892	4.8372	0.000176495	0.00489062	1	PF01370	PTHR10366,PTHR10366:SF276	KOG1502	1.1.1.219	K13082	GO:0050662,GO:0003824	AT5G42800.1	DFR,M318,TT3	dihydroflavonol 4-reductase
Potri.002G037400	12.0737	9.41896	11.0787	15.7192	14.416	14.7999	0.462554	4.65189	0.000552098	0.012553	1	PF00571,PF01380	PTHR11911,PTHR11911:SF62		5.3.1.13	K06041	GO:0030246,GO:0005975	AT3G54690.1		Sugar isomerase (SIS) family protein
Potri.002G039100	0.450998	0.559793	0.14898	0.0965702	0.104162	0.0503139	-2.13042	-0.895083	0.00288614	0.0464296	-1	PF00847	PTHR31190,PTHR31190:SF3			K14516	GO:0006355,GO:0003700	AT3G23240.1	ATERF1,ERF1	ethylene response factor 1
Potri.002G042700	0.887008	0.769918	0.845218	1.69842	1.57587	1.57949	0.952204	2.41313	1.66825e-06	8.09622e-05	1	PF00294	PTHR10584,PTHR10584:SF184	KOG2855	2.7.1.4			AT1G06730.1		pfkB-like carbohydrate kinase family protein
Potri.002G043100	67.8573	54.2673	67.736	87.8142	83.2256	77.4582	0.387958	6.83174	0.00143667	0.0271111	1	PF00538	PTHR11467,PTHR11467:SF54			K11275	GO:0006334,GO:0005634,GO:0003677,GO:0000786	AT2G30620.1		winged-helix DNA-binding transcription factor family protein
Potri.002G046400	13.069	16.6604	17.8673	11.2374	8.64331	13.1122	-0.52704	5.05616	0.00133154	0.0254969	-1	PF16211,PF00125	PTHR23430,PTHR23430:SF76	KOG1757		K11251	GO:0003677	AT3G54560.1	HTA11	histone H2A 11
Potri.002G046700	1.50577	1.36709	1.61991	0.907978	1.07929	0.965438	-0.606894	2.41512	0.00254548	0.042326	-1	PF14383,PF14309	PTHR31680,PTHR31680:SF2					AT3G63430.1
Potri.002G046800	0.727214	0.763991	0.524626	0.241627	0.260623	0.363682	-1.21203	0.628971	0.000759783	0.0162271	-1	PF03735,PF05641	PTHR31917,PTHR31917:SF19					AT5G20030.1		Plant Tudor-like RNA-binding protein
Potri.002G048000	5.81908	3.86247	5.17394	6.9297	8.48067	5.88432	0.517203	4.81032	0.00252488	0.0420977	1	PF12171	PTHR10593,PTHR10593:SF20				GO:0006355,GO:0003676	AT4G02670.1	AtIDD12,IDD12	indeterminate(ID)-domain 12
Potri.002G049200	2.61614	2.50721	3.4134	1.57312	1.51056	1.8791	-0.780769	3.20475	3.26883e-05	0.00114236	-1	PF08458,PF05703	PTHR31351,PTHR31351:SF8					AT3G22810.1		Plant protein of unknown function (DUF828) with plant pleckstrin homology-like region
Potri.002G050200	0.399119	0.900725	0.941732	0.30522	0.131686	0.190827	-1.77191	-0.393286	0.00139265	0.0264315	-1	PF14368	PTHR33044,PTHR33044:SF34					AT2G48140.1	EDA4	Bifunctional inhibitor/lipid-transfer protein/seed storage 2S albumin superfamily protein
Potri.002G050300	2.73757	2.82044	3.66967	0.700871	1.23704	1.26146	-1.52591	1.41891	2.42647e-07	1.49952e-05	-1	PF14368	PTHR33044,PTHR33044:SF36					AT2G48130.1		Bifunctional inhibitor/lipid-transfer protein/seed storage 2S albumin superfamily protein
Potri.002G050400	49.9072	53.706	51.2278	17.2069	17.5178	20.761	-1.48011	5.49166	6.36676e-34	3.03836e-30	-1	PF14368	PTHR33044,PTHR33044:SF36					AT3G22600.1		Bifunctional inhibitor/lipid-transfer protein/seed storage 2S albumin superfamily protein
Potri.002G052300	10.3827	6.88937	8.97204	13.5446	15.626	10.0722	0.579527	6.12618	0.000811813	0.0170922	1		PTHR34798,PTHR34798:SF1					AT3G63180.1	ATTKL,TKL	TIC-like
Potri.002G053700	0.567611	0.504627	0.871218	0.294643	0.178766	0.153511	-1.61277	0.97436	1.14203e-05	0.00044713	-1		PTHR33356,PTHR33356:SF2					AT4G02830.2
Potri.002G054100	1.74305	1.32434	1.30512	2.3016	2.41545	1.93161	0.600139	3.52924	0.000566469	0.0127917	1	PF00010,PF14215	PTHR11514,PTHR11514:SF28				GO:0046983	AT4G09820.1	BHLH42,TT8	basic helix-loop-helix (bHLH) DNA-binding superfamily protein
Potri.002G054700	9.08366	10.54	13.9653	4.40388	4.65113	7.45699	-1.02172	2.84519	3.35731e-05	0.00116758	-1		PTHR33982					AT3G52420.1	ATOEP7,OEP7	outer envelope membrane protein 7
Potri.002G054900	0.765738	1.27067	1.28954	0.530472	0.468144	0.351757	-1.27727	0.490047	0.00119096	0.0233997	-1	PF14543,PF14541	PTHR13683,PTHR13683:SF379	KOG1339	3.4.23.12		GO:0006508,GO:0004190	AT1G03220.1		Eukaryotic aspartyl protease family protein
Potri.002G058800	13.9247	14.1303	12.9987	10.6836	9.79125	10.9506	-0.385079	4.74782	0.00176196	0.0317167	-1	PF02042	PTHR32002,PTHR32002:SF14					AT1G06500.2
Potri.002G059100	3.96107	4.90419	5.33082	1.91426	2.7636	2.39364	-1.00498	3.23979	2.07341e-07	1.30385e-05	-1	PF03106	PTHR31221,PTHR31221:SF37				GO:0043565,GO:0006355,GO:0003700	AT4G18170.1	ATWRKY28,WRKY28	WRKY DNA-binding protein 28
Potri.002G059200	0.0367514	0.12441	0.101169	0.354123	0.212202	0.287002	1.70638	-0.183704	0.000820829	0.017263	1	PF07885	PTHR11003,PTHR11003:SF140			K05389		AT4G18160.1	ATKCO6,ATTPK3,KCO6,TPK3	Ca2+ activated outward rectifying K+ channel 6
Potri.002G063700	8.43414	8.76387	11.1911	15.721	13.1556	11.8292	0.520563	5.77754	0.000331609	0.00821373	1	PF01636	PTHR22603,PTHR22603:SF39	KOG2686	2.7.1.82,2.7.1.32			AT4G09760.2		Protein kinase superfamily protein
Potri.002G065200	4.41456	5.89065	4.97667	2.51322	3.43907	3.04877	-0.762713	3.08423	7.09722e-05	0.00226636	-1	PF12023	PTHR33193,PTHR33193:SF9					AT4G09890.1		Protein of unknown function (DUF3511)
Potri.002G068400	9.27961	7.74501	8.82569	14.6487	14.601	10.957	0.636232	5.1411	8.43225e-06	0.000341988	1	PF13837	PTHR21654,PTHR21654:SF9	KOG4282				AT1G76890.2	AT-GT2,GT2	Duplicated homeodomain-like superfamily protein
Potri.002G069400	48.9658	56.6534	72.8258	96.9479	87.7652	71.6306	0.523165	6.24526	0.00083937	0.0175858	1	PF01988	PTHR31851,PTHR31851:SF15	KOG4473				AT3G43660.1		Vacuolar iron transporter (VIT) family protein
Potri.002G070000	1.14909	0.925195	0.935778	0.717644	0.760241	0.647646	-0.504481	3.39044	0.00299747	0.0477881	-1	PF07714	PTHR23257,PTHR23257:SF505	KOG0192	2.7.12.1		GO:0006468,GO:0004672	AT4G38470.1		ACT-like protein tyrosine kinase family protein
Potri.002G070500	2.54791	3.28576	3.35662	1.26651	1.26099	0.659862	-1.51841	1.77981	3.293e-08	2.44696e-06	-1	PF05804,PF04564	PTHR22849,PTHR22849:SF52		6.3.2.19		GO:0016567,GO:0004842	AT3G18710.1	ATPUB29,PUB29	plant U-box 29
Potri.002G072000	4.65815	3.86778	5.12915	9.97429	9.74349	7.74601	1.00487	2.52685	1.87549e-06	8.88348e-05	1		PTHR35697,PTHR35697:SF1					AT1G43790.1	TED6	tracheary element differentiation-related 6
Potri.002G074800	10.7928	9.51627	9.72841	16.3026	16.6374	13.0114	0.612593	5.77323	1.86691e-06	8.86007e-05	1	PF01842	PTHR31096,PTHR31096:SF5		2.7.7.59		GO:0016597,GO:0008152	AT1G76990.1	ACR3	ACT domain repeat 3
Potri.002G076400	42.7912	54.0033	56.2109	24.3133	34.0271	42.7134	-0.598096	4.03661	0.00219139	0.0376782	-1
Potri.002G076600	3.90185	7.76967	9.85639	1.72012	1.32525	2.81662	-1.85061	0.668014	2.3344e-05	0.00084325	-1
Potri.002G079400	73.2266	65.1268	70.7727	90.0919	94.1504	79.6995	0.335707	8.12953	0.00259968	0.0430608	1	PF01490	PTHR22950,PTHR22950:SF205	KOG1303				AT1G77380.1	AAP3,ATAAP3	amino acid permease 3
Potri.002G079700	3.66929	4.01398	3.11505	2.12916	1.74667	2.78109	-0.69564	2.937	0.000828932	0.0174096	-1	PF01490	PTHR22950,PTHR22950:SF205	KOG1303				AT1G77380.1	AAP3,ATAAP3	amino acid permease 3
Potri.002G080200	2.73597	2.71075	3.23305	1.85755	1.31003	1.56337	-0.866154	1.36815	0.00149929	0.0279248	-1		PTHR35466,PTHR35466:SF2					AT1G77400.1
Potri.002G081400	1.01169	0.830246	1.1545	1.59518	1.40196	1.70325	0.647743	2.37223	0.00241381	0.0406403	1	PF14543	PTHR13683,PTHR13683:SF316	KOG1339	3.4.23.12		GO:0006508,GO:0004190	AT1G44130.1		Eukaryotic aspartyl protease family protein
Potri.002G081800	3.14124	4.43069	3.95949	1.6668	2.29105	1.78295	-1.00552	3.92741	1.77852e-08	1.42514e-06	-1	PF00171	PTHR11699,PTHR11699:SF171		1.2.1.3	K00128	GO:0055114,GO:0016491,GO:0008152	AT1G44170.2	ALDH3H1,ALDH4	aldehyde dehydrogenase 3H1
Potri.002G089800	3.04401	3.114	3.53596	2.09507	2.49155	2.08981	-0.538158	3.57526	0.0007087	0.0153266	-1	PF13334,PF01762	PTHR11214,PTHR11214:SF74	KOG2288	2.4.1.134		GO:0016020,GO:0008378,GO:0006486	AT1G77810.2		Galactosyltransferase family protein
Potri.002G091200	3.18162	3.71834	3.47205	2.79806	2.0995	2.59871	-0.465167	3.93343	0.00278632	0.0452592	-1	PF00462,PF00610,PF04784	PTHR23054,PTHR23054:SF27	KOG1752			GO:0045454,GO:0015035,GO:0009055,GO:0035556	AT4G08550.1		electron carriers;protein disulfide oxidoreductases
Potri.002G092400	48.3675	45.1641	44.8681	73.9029	87.2599	60.1584	0.677157	8.16525	4.9132e-07	2.76207e-05	1	PF01740,PF00916	PTHR11814,PTHR11814:SF61			K17469	GO:0016021,GO:0015116,GO:0008272,GO:0055085,GO:0016020,GO:0008271	AT1G77990.1	AST56,SULTR2;2	STAS domain / Sulfate transporter family
Potri.002G092700	7.29246	4.90099	5.7413	9.23362	9.52261	7.29137	0.537658	6.67366	0.00045915	0.0108295	1	PF00364,PF13535,PF02785,PF00289,PF01039,PF08326	PTHR18866,PTHR18866:SF106		6.4.1.2,6.3.4.14	K11262	GO:0006633,GO:0005524,GO:0003989	AT1G36160.2	ACC1,AT-ACC1,EMB22,GK,PAS3	acetyl-CoA carboxylase 1
Potri.002G093300	4.60524	6.53879	5.93163	9.46073	6.75067	8.39847	0.529646	4.88774	0.00104601	0.0209935	1	PF00300	PTHR11931,PTHR11931:SF6	KOG0235	5.4.2.11	K01834	GO:0016868,GO:0006096,GO:0004619	AT1G22170.1		Phosphoglycerate mutase family protein
Potri.002G093500	2.42921	2.16848	2.03361	3.24207	3.84281	2.52444	0.533422	4.56019	0.000998281	0.0202342	1	PF13087,PF13086	PTHR10887,PTHR10887:SF359			K10706		AT4G30100.1		P-loop containing nucleoside triphosphate hydrolases superfamily protein
Potri.002G093900	2.09594	2.69791	3.35069	1.87829	1.20123	1.87061	-0.713681	3.36382	0.00132967	0.0254726	-1	PF14310,PF00933,PF01915	PTHR30620,PTHR30620:SF8		3.2.1.37		GO:0005975,GO:0004553	AT1G78060.1		Glycosyl hydrolase family protein
Potri.002G096600	27.8978	28.2734	26.9263	21.848	19.6878	20.5567	-0.419496	4.35232	0.00110192	0.0219355	-1	PF03966	PTHR12773,PTHR12773:SF0	KOG1088		K15448		AT1G78190.1		Trm112p-like protein
Potri.002G096800	5.11384	7.58206	4.91068	2.03722	1.57936	2.7862	-1.45174	2.32709	6.59721e-08	4.6299e-06	-1	PF00249	PTHR10641,PTHR10641:SF609	KOG0048		K09422		AT1G34670.1	AtMYB93,MYB93	myb domain protein 93
Potri.002G097500	19.4279	23.1033	21.9545	16.0715	12.3232	17.231	-0.497978	5.69977	0.000347501	0.00856783	-1	PF00244	PTHR18860,PTHR18860:SF12	KOG0841		K06630	GO:0019904	AT1G26480.1	GF14 IOTA,GRF12	general regulatory factor 12
Potri.002G100600	13.339	14.4845	15.1987	9.76913	8.26005	11.5168	-0.540535	4.50552	0.00022503	0.00598505	-1	PF02183,PF00046	PTHR24326,PTHR24326:SF193	KOG0483		K09338	GO:0043565,GO:0006355,GO:0003700,GO:0003677	AT4G40060.1	ATHB-16,ATHB16,HB16	homeobox protein 16
Potri.002G101500	3.7813	3.16841	3.54528	1.24257	1.9023	1.46185	-1.19195	2.3284	9.5326e-08	6.44764e-06	-1		PTHR33735,PTHR33735:SF1					AT2G14095.1
Potri.002G101600	0.798754	0.819371	0.999453	0.233228	0.4612	0.405046	-1.24742	0.475602	0.00100429	0.0203272	-1		PTHR33735,PTHR33735:SF1					AT2G14095.1
Potri.002G103300	89.0116	61.764	72.5403	106.949	115.809	86.5808	0.469359	6.61974	0.00174539	0.0314794	1		PTHR36066,PTHR36066:SF1					AT5G50010.1		sequence-specific DNA binding transcription factors;transcription regulators
Potri.002G103400	24.1509	20.1144	20.4723	39.4006	43.3836	31.006	0.810075	3.50209	5.60181e-06	0.000238216	1		PTHR35281,PTHR35281:SF1					AT5G50011.1	CPuORF37	conserved peptide upstream open reading frame 37
Potri.002G110000	0.690043	0.615669	0.812826	1.32293	1.13043	1.16368	0.771109	2.15147	0.000392451	0.00951767	1	PF14686,PF14683,PF06045	PTHR32018		4.2.2.23	K18195		AT1G09890.1		Rhamnogalacturonate lyase family protein
Potri.002G110200	8.01867	6.11866	6.42307	8.97204	9.86715	8.54244	0.411224	5.13754	0.00232848	0.0395289	1	PF14686,PF14683,PF06045	PTHR32018,PTHR32018:SF4		4.2.2.23	K18195		AT1G09890.1		Rhamnogalacturonate lyase family protein
Potri.002G110300	0.210162	0.145936	0.106806	0.450011	0.280032	0.414813	1.2855	0.43511	0.000837747	0.017569	1	PF14686,PF14683,PF06045	PTHR32018,PTHR32018:SF4		4.2.2.23	K18195		AT4G24430.1		Rhamnogalacturonate lyase family protein
Potri.002G113132	10.77	11.941	11.4139	15.9358	14.5711	13.5613	0.369496	6.02683	0.0013605	0.0259474	1	PF00331,PF02018	PTHR31490,PTHR31490:SF15		3.2.1.8		GO:0005975,GO:0004553,GO:0016798	AT1G58370.1	ATXYN1,RXF12	glycosyl hydrolase family 10 protein / carbohydrate-binding domain-containing protein
Potri.002G113700	2.02064	2.96009	2.53723	1.13861	1.02343	1.1469	-1.17439	1.93737	2.26546e-06	0.00010583	-1	PF00249	PTHR10641,PTHR10641:SF654	KOG0048		K09422		AT5G65790.1	ATMYB68,MYB68	myb domain protein 68
Potri.002G113800	1.39835	1.74796	1.32768	2.42048	2.10796	1.99906	0.54691	3.99315	0.00052242	0.0120182	1	PF13967,PF02714	PTHR13018,PTHR13018:SF31	KOG1134			GO:0016020	AT1G58520.1	RXW8	lipases;hydrolases, acting on ester bonds
Potri.002G115100	0.111247	0.0836867	0.0204159	0.397013	0.192701	0.206848	1.84002	-0.29738	0.0013346	0.0255328	1	PF08880,PF08879	PTHR31602,PTHR31602:SF17				GO:0006355,GO:0005634,GO:0005524,GO:0032502,GO:0006351	AT2G22840.1	AtGRF1,GRF1	growth-regulating factor 1
Potri.002G120700	47.4834	91.6389	72.6453	234.962	130.498	199.212	1.41525	7.8239	5.47508e-10	6.06069e-08	1	PF01370	PTHR32487,PTHR32487:SF0		1.3.1.3		GO:0050662,GO:0003824	AT4G24220.1	AWI31,VEP1	NAD(P)-binding Rossmann-fold superfamily protein
Potri.002G121800	1.62563	2.44579	4.17666	0	0	0.302262	-4.3305	-0.894244	2.78662e-06	0.00012692	-1		PTHR34277,PTHR34277:SF1
Potri.002G124200	9.08232	6.94479	8.12429	11.228	11.5873	10.3043	0.454676	6.24882	0.000269105	0.00698371	1	PF00658,PF00076	PTHR24012,PTHR24012:SF366	KOG0123		K13126	GO:0003723,GO:0003676	AT1G49760.1	PAB8,PABP8	poly(A) binding protein 8
Potri.002G128100	3.7042	3.34872	3.57784	4.84711	4.40268	5.12328	0.434235	3.80914	0.0030658	0.0486429	1	PF00076	PTHR24012,PTHR24012:SF403	KOG0148			GO:0003676	AT1G47490.1	ATRBP47C,RBP47C	RNA-binding protein 47C
Potri.002G128900	0.868306	0.391916	0.509922	0.185927	0.133696	0.129159	-1.93609	-0.669269	0.00212868	0.0367824	-1	PF00249	PTHR10641,PTHR10641:SF611					AT4G37260.1	ATMYB73,MYB73	myb domain protein 73
Potri.002G129700	6.70859	6.27222	6.26833	4.02215	3.96207	4.46913	-0.628542	4.32524	1.72185e-06	8.28146e-05	-1	PF00067	PTHR24279,PTHR24279:SF57	KOG0156	1.14.13.78	K04122	GO:0055114,GO:0020037,GO:0016705,GO:0005506	AT5G25900.1	ATKO1,CYP701A3,GA3	GA requiring 3
Potri.002G129800	4.11201	5.02102	3.98095	2.59467	3.46391	2.79234	-0.567451	3.74835	0.000778609	0.0165551	-1	PF02362	PTHR31391,PTHR31391:SF17				GO:0003677	AT4G33280.1		AP2/B3-like transcriptional factor family protein
Potri.002G133500	12.8505	13.5323	12.2814	7.75678	8.47668	10.4224	-0.536628	5.36882	4.87989e-05	0.00162979	-1	PF13867	PTHR13286,PTHR13286:SF6				GO:0005515	AT1G75060.1
Potri.002G135500	27.3214	31.2736	28.2952	16.7601	19.4705	26.1415	-0.478243	6.18984	0.00159456	0.0292848	-1	PF00025	PTHR24073,PTHR24073:SF474	KOG0094		K07893	GO:0005525	AT2G44610.1	ATRAB6A,ATRABH1B,RAB6,RAB6A	Ras-related small GTP-binding family protein
Potri.002G137200	3.12165	3.90532	3.00763	5.99403	4.27099	5.3374	0.638929	4.19354	0.000119177	0.00353497	1	PF02089	PTHR11247,PTHR11247:SF26	KOG2541	3.1.2.22	K01074	GO:0098599	AT3G60340.1		alpha/beta-Hydrolases superfamily protein
Potri.002G143300	1.94313	1.23335	1.92947	2.86051	2.88505	2.47747	0.683081	3.22964	0.000465845	0.0109588	1	PF00010	PTHR12565,PTHR12565:SF173				GO:0046983	AT4G00050.1	UNE10	basic helix-loop-helix (bHLH) DNA-binding superfamily protein
Potri.002G143400	19.3275	32.2252	23.7699	14.1554	12.9919	19.5775	-0.687435	4.93739	0.000368977	0.00903511	-1	PF00134	PTHR15615,PTHR15615:SF15	KOG1674				AT3G60550.1	CYCP3;2	cyclin p3;2
Potri.002G146300	61.0809	61.0347	62.0625	89.2284	76.0495	86.4677	0.45094	8.11126	2.79525e-05	0.000987303	1	PF02780,PF02779,PF00456	PTHR11624,PTHR11624:SF81		2.2.1.2,2.2.1.1	K00615	GO:0008152,GO:0003824	AT2G45290.1		Transketolase
Potri.002G148400	0.984462	0.919332	1.04662	1.88992	1.92089	2.15869	1.01244	1.72315	2.70579e-05	0.000960444	1	PF07386	PTHR34801,PTHR34801:SF1					AT3G60810.1
Potri.002G151300	0.365011	0.503404	0.669864	1.12895	1.17087	0.859669	1.04032	0.621517	0.0031252	0.0493483	1	PF14226,PF03171	PTHR10209,PTHR10209:SF154	KOG0143		K05282	GO:0055114,GO:0016491	AT4G25420.1	AT2301,ATGA20OX1,GA20OX1,GA5	2-oxoglutarate (2OG) and Fe(II)-dependent oxygenase superfamily protein
Potri.002G151900	0.866005	0.89097	0.995639	1.77253	1.83835	1.67651	0.941507	2.94855	7.58495e-08	5.2629e-06	1	PF05922,PF00082	PTHR10795,PTHR10795:SF320		3.4.21.25		GO:0006508,GO:0004252	AT4G00230.1	XSP1	xylem serine peptidase 1
Potri.002G152100	2.75028	2.12748	2.52364	3.73159	3.30585	2.93317	0.428534	4.60209	0.00317902	0.0499177	1	PF00614,PF00168,PF12357	PTHR18896,PTHR18896:SF65		3.1.4.4	K01115	GO:0003824,GO:0005515	AT2G42010.1	PLDBETA,PLDBETA1	phospholipase D beta 1
Potri.002G154000	1.82965	0.874813	1.0244	2.25768	3.40208	1.72981	0.974541	2.15556	0.00263354	0.0434707	1	PF02365	PTHR31989,PTHR31989:SF21				GO:0006355,GO:0003677	AT1G33060.2	ANAC014,NAC014	NAC 014
Potri.002G155300	0.456714	0.618423	0.80463	0.0977941	0	0.203806	-2.47696	-1.16443	0.00203645	0.0355696	-1	PF00168	PTHR32246,PTHR32246:SF20				GO:0005515	AT2G45760.1	BAL,BAP2	BON association protein 2
Potri.002G155600	11.1348	14.7131	10.5904	6.1161	8.31138	7.59729	-0.72631	4.4539	1.23047e-05	0.00047957	-1	PF00168	PTHR10774,PTHR10774:SF58	KOG1030			GO:0005515	AT1G63220.1		Calcium-dependent lipid-binding (CaLB domain) family protein
Potri.002G156900	4.05096	4.25216	5.39417	1.34483	1.3055	1.3663	-1.76487	2.79821	2.01069e-17	9.59547e-15	-1	PF00005,PF01061	PTHR19241,PTHR19241:SF258				GO:0016887,GO:0005524,GO:0016020	AT2G37360.1		ABC-2 type transporter family protein
Potri.002G157000	6.22146	6.4137	6.25865	8.95221	10.4837	7.96243	0.535876	5.80715	2.0802e-05	0.000760905	1	PF00106	PTHR24322,PTHR24322:SF442	KOG1208		K15095	GO:0016491,GO:0008152	AT3G61220.1		NAD(P)-binding Rossmann-fold superfamily protein
Potri.002G164900	1.45977	2.92835	2.44083	0.173652	0	0.603163	-3.08867	0.887481	1.33274e-09	1.35003e-07	-1	PF03106	PTHR31221,PTHR31221:SF7				GO:0043565,GO:0006355,GO:0003700	AT2G46130.1	ATWRKY43,WRKY43	WRKY DNA-binding protein 43
Potri.002G166200	6.21169	5.18526	5.23789	3.75785	4.05328	3.86422	-0.512874	3.89776	0.000518929	0.0119636	-1	PF04900	PTHR12416,PTHR12416:SF2	KOG3165		K14566	GO:0032040	AT2G46230.1		PIN domain-like family protein
Potri.002G169100	15.521	14.6381	13.8702	18.9432	17.1276	20.415	0.359169	5.85674	0.00223119	0.0382079	1		PTHR11177,PTHR11177:SF167			K17525		AT4G01050.1	TROL	thylakoid rhodanese-like
Potri.002G169666	0.276393	0.15594	0.228255	0.665806	1.03733	0.693782	1.79661	-0.549614	0.00151494	0.0281552	1	PF01909	PTHR23092,PTHR23092:SF19				GO:0016779	AT3G61690.1		nucleotidyltransferases
Potri.002G174300	21.5393	24.2413	26.318	20.4113	17.405	18.0692	-0.366417	5.77701	0.00295657	0.0473823	-1	PF02701	PTHR31992,PTHR31992:SF25				GO:0006355,GO:0003677	AT3G61850.1	DAG1	Dof-type zinc finger DNA-binding family protein
Potri.002G176900	35.8792	24.2564	26.1954	13.8588	18.315	24.8057	-0.600396	5.4751	0.00209447	0.0364347	-1	PF00010,PF14215	PTHR11514,PTHR11514:SF40			K13422	GO:0046983	AT1G32640.1	ATMYC2,JAI1,JIN1,MYC2,RD22BP1,ZBF1	Basic helix-loop-helix (bHLH) DNA-binding family protein
Potri.002G177900	0.805781	0.920061	0.802755	1.41728	1.37362	1.43402	0.741624	3.10382	1.0067e-05	0.00039998	1	PF14531,PF03822	PTHR24343,PTHR24343:SF199	KOG0583	2.7.11.1		GO:0007165	AT1G01140.1	CIPK9,PKS6,SnRK3.12	CBL-interacting protein kinase 9
Potri.002G178000	10.218	13.3289	13.0067	3.56897	5.063	7.92294	-1.1423	4.15125	6.71165e-07	3.62598e-05	-1	PF08541,PF08392	PTHR31561,PTHR31561:SF1		2.3.1.199,2.3.1.119	K15397	GO:0016747,GO:0008610,GO:0016020,GO:0006633	AT1G01120.1	KCS1	3-ketoacyl-CoA synthase 1
Potri.002G178700	6.68353	6.54215	7.35933	3.664	3.20814	2.56028	-1.12281	3.19168	4.55533e-10	5.09493e-08	-1	PF02365	PTHR31989,PTHR31989:SF45				GO:0006355,GO:0003677	AT2G46770.1	ANAC043,EMB2301,NST1	NAC (No Apical Meristem) domain transcriptional regulator superfamily protein
Potri.002G179000	3.89986	4.04853	3.95065	1.50311	1.62128	2.08835	-1.18151	0.567088	0.00088952	0.0183766	-1							AT3G61930.1
Potri.002G180100	1.6356	1.72921	1.65495	1.02543	1.08903	1.06851	-0.656216	2.77683	0.000231923	0.00613745	-1	PF01545	PTHR11562,PTHR11562:SF31	KOG1482		K14689	GO:0055085,GO:0016021,GO:0008324,GO:0006812	AT2G46800.2	ATCDF1,ATMTP1,MTP1,ZAT,ZAT1	zinc transporter of Arabidopsis thaliana
Potri.002G180800	49.8165	36.5161	39.9474	56.6226	63.6044	49.6785	0.427921	8.77126	0.00189348	0.0334809	1	PF00249	PTHR12802,PTHR12802:SF43			K12133		AT1G01060.1	LHY,LHY1	Homeodomain-like superfamily protein
Potri.002G181400	3.61255	2.89511	3.33151	5.36424	5.56235	3.82769	0.583652	5.61368	0.000116266	0.00345918	1	PF00270,PF14709,PF00271,PF03368,PF02170,PF00636	PTHR14950,PTHR14950:SF3		3.1.26.3	K11592	GO:0005524,GO:0003676,GO:0016891,GO:0005515,GO:0006396,GO:0004525,GO:0003723	AT1G01040.1	ASU1,ATDCL1,CAF,DCL1,EMB60,EMB76,SIN1,SUS1	dicer-like 1
Potri.002G183900	1.50419	1.33664	1.96683	2.63707	3.40893	2.07664	0.754831	3.06944	0.000807904	0.0170346	1		PTHR33645,PTHR33645:SF1					AT2G46915.1		Protein of unknown function (DUF3754)
Potri.002G186400	8.53158	7.3469	8.89981	3.66568	5.1854	5.1973	-0.821359	3.0844	1.64462e-05	0.000615834	-1	PF02309	PTHR31734,PTHR31734:SF15			K14484	GO:0006355,GO:0005634	AT3G62100.1	IAA30	indole-3-acetic acid inducible 30
Potri.002G188100	1.23689	1.42671	1.78567	0.5297	0.539602	0.950591	-1.13261	1.58013	0.000108135	0.00326611	-1		PTHR24078,PTHR24078:SF255					AT1G75250.1	ATRL6,RL6,RSM3	RAD-like 6
Potri.002G189300	57.2316	63.8963	60.6845	125.384	133.755	118.744	1.05574	6.47447	3.26768e-21	3.79316e-18	1	PF00504	PTHR21649,PTHR21649:SF20			K08912	GO:0016020,GO:0009765	AT2G34430.1	LHB1B1,LHCB1.4	light-harvesting chlorophyll-protein complex II subunit B1
Potri.002G191000	12.7052	12.7061	13.8515	23.2538	21.3097	17.7132	0.665694	6.2817	1.22031e-07	8.05107e-06	1	PF00955	PTHR11453,PTHR11453:SF44				GO:0016021,GO:0006820,GO:0016020,GO:0005452	AT3G62270.1		HCO3- transporter family
Potri.002G191200	5.50366	6.82596	5.64221	4.88914	3.82158	4.5785	-0.433602	4.99201	0.00187963	0.0332822	-1	PF06108	PTHR34129,PTHR34129:SF2					AT4G01897.1
Potri.002G197400	0.663419	0.711167	0.572225	0.3433	0.306446	0.456407	-0.812061	1.80109	0.00118128	0.0232414	-1	PF00533,PF12738	PTHR13561,PTHR13561:SF5	KOG4362		K10728		AT4G02110.1		transcription coactivators
Potri.002G199800	8.69244	9.14971	9.35708	4.58374	7.1165	5.42765	-0.669283	3.06499	0.000474042	0.0111165	-1	PF00320	PTHR10071,PTHR10071:SF178				GO:0043565,GO:0008270,GO:0006355,GO:0003700	AT4G16141.1		GATA type zinc finger transcription factor family protein
Potri.002G200500	2.99616	4.17634	3.62255	2.46873	2.37448	2.83462	-0.488793	3.93186	0.00284377	0.0458999	-1	PF05605,PF14571	PTHR31875,PTHR31875:SF5					AT3G05700.1		Drought-responsive family protein
Potri.002G203500	12.6406	16.224	14.0507	8.46639	6.4339	12.6317	-0.63819	3.8369	0.00286239	0.0461485	-1	PF03242	PTHR33509,PTHR33509:SF5				GO:0006950	AT4G02380.1	AtLEA5,SAG21	senescence-associated gene 21
Potri.002G209700	4.2678	3.90712	4.0432	2.8105	3.14305	2.9286	-0.461469	3.99173	0.000891974	0.0184096	-1	PF00651,PF03000	PTHR32370,PTHR32370:SF30				GO:0005515	AT1G03010.1		Phototropic-responsive NPH3 family protein
Potri.002G213100	2.71515	3.23026	3.70461	2.18018	1.73813	1.8767	-0.729638	2.68943	0.000327978	0.00813987	-1	PF12695	PTHR23024,PTHR23024:SF98	KOG1515	3.1.1.1	K14493		AT3G63010.1	ATGID1B,GID1B	alpha/beta-Hydrolases superfamily protein
Potri.002G220450	41.6738	44.5134	48.5607	69.7414	49.1761	84.6333	0.595461	6.33077	0.000355798	0.0087523	1	PF00044	PTHR10836,PTHR10836:SF49		1.2.1.12,1.2.1.13		GO:0055114,GO:0016620	AT1G12900.1	GAPA-2	glyceraldehyde 3-phosphate dehydrogenase A subunit 2
Potri.002G224100	17.7402	19.7862	19.9409	13.2336	13.705	15.9429	-0.421677	4.8833	0.00102641	0.02067	-1	PF14226,PF03171	PTHR10209,PTHR10209:SF193	KOG0143	1.14.17.4	K05933	GO:0055114,GO:0016491	AT1G05010.1	ACO4,EAT1,EFE	ethylene-forming enzyme
Potri.002G224600	15.9104	13.4501	14.7728	10.7096	10.5813	10.6909	-0.465333	5.12945	0.000115845	0.00345479	-1	PF07983,PF00332	PTHR32227,PTHR32227:SF116		3.2.1.39		GO:0005975,GO:0004553	AT2G05790.1		O-Glycosyl hydrolases family 17 protein
Potri.002G224700	21.6127	25.4817	23.5312	16.8678	14.975	16.1795	-0.554963	5.14753	6.42706e-06	0.000268002	-1	PF11976	PTHR10562,PTHR10562:SF26	KOG1769		K12160		AT5G55160.1	ATSUMO2,SUM2,SUMO 2,SUMO2	small ubiquitin-like modifier 2
Potri.002G225500	3.57501	3.47207	3.72106	2.43742	2.48527	2.30173	-0.575556	3.62317	0.000100519	0.00307282	-1	PF00854	PTHR11654,PTHR11654:SF154			K14638	GO:0016020,GO:0006810,GO:0005215	AT3G21670.1		Major facilitator superfamily protein
Potri.002G227700	1.63503	0.832037	1.44734	4.05019	3.14688	2.50361	1.30088	2.39354	1.87598e-06	8.88348e-05	1		PTHR40903,PTHR40903:SF1
Potri.002G230300	1.51291	0.982907	1.6154	0.490837	0.794137	0.613753	-1.11765	0.801161	0.00155284	0.028701	-1		PTHR33974,PTHR33974:SF2					AT3G21710.2
Potri.002G234200	1.14739	1.30532	1.25305	2.49714	2.28075	1.41645	0.742001	3.67628	0.000321681	0.00801869	1	PF00248	PTHR11732,PTHR11732:SF12		1.1.1.317			AT1G60690.1		NAD(P)-linked oxidoreductase superfamily protein
Potri.002G234600	44.479	59.2466	46.3251	26.1376	30.8958	36.0035	-0.689381	6.45067	2.7421e-06	0.000125158	-1	PF02115	PTHR10980,PTHR10980:SF3	KOG3205		K12462	GO:0005737,GO:0005094	AT3G07880.1	SCN1	Immunoglobulin E-set superfamily protein
Potri.002G236700	0.72561	0.633888	0.798978	1.80432	1.51368	1.35787	1.11237	1.86994	4.19562e-06	0.000184067	1	PF13561	PTHR24322,PTHR24322:SF547	KOG0725	1.1.1.288			AT3G26760.1		NAD(P)-binding Rossmann-fold superfamily protein
Potri.002G239500	9.56219	6.87947	8.05579	4.0538	5.55825	5.58444	-0.693353	2.92771	0.000773311	0.0164669	-1		PTHR33430,PTHR33430:SF4					AT3G07510.2
Potri.002G240232	1.65477	0.884475	1.29464	2.89057	3.46983	2.47763	1.18979	1.86484	7.60819e-06	0.000311508	1		PTHR23213,PTHR23213:SF220					AT3G25500.1	AFH1,AHF1,ATFH1,FH1	formin homology 1
Potri.002G242100	2.3591	1.89457	1.89557	1.06945	1.20261	1.30407	-0.785153	2.50467	0.000141971	0.00407053	-1	PF02234	PTHR10265,PTHR10265:SF23				GO:0007050,GO:0005634,GO:0004861	AT5G48820.1	ICK6,KRP3	inhibitor/interactor with cyclin-dependent kinase
Potri.002G242300	8.27955	6.71656	6.57061	5.06305	5.15099	5.77507	-0.433027	4.92711	0.00138552	0.0263311	-1	PF00651,PF03000	PTHR32370,PTHR32370:SF21				GO:0005515	AT5G48800.1		Phototropic-responsive NPH3 family protein
Potri.002G246300	26.3941	33.1651	28.4965	23.1335	21.3876	22.8079	-0.386496	6.38545	0.00122453	0.0239106	-1	PF08186	PTHR36752					AT3G07230.1		wound-responsive protein-related
Potri.002G250000	16.5711	22.6265	19.2723	7.61098	12.1158	10.0092	-0.975795	4.44402	3.7106e-08	2.73363e-06	-1	PF03819	PTHR14552,PTHR14552:SF17		3.6.1.12	K16904		AT3G25400.1
Potri.002G252700	5.9055	7.87074	5.93825	4.93878	4.73516	4.59935	-0.463847	4.20772	0.00255245	0.0424256	-1	PF04438	PTHR13483,PTHR13483:SF8	KOG2857				AT4G28820.2		HIT-type Zinc finger family protein
Potri.002G260000	11.311	10.6073	12.0339	4.33665	4.67758	5.11569	-1.26407	2.952	2.01457e-12	3.72957e-10	-1		PTHR24078,PTHR24078:SF279					AT1G75250.2	ATRL6,RL6,RSM3	RAD-like 6
Potri.003G000800	37.6304	35.9445	39.4304	57.2251	54.6472	41.7189	0.442695	7.35494	0.000662369	0.0145444	1	PF00854	PTHR11654,PTHR11654:SF177				GO:0016020,GO:0006810,GO:0005215	AT1G59740.1		Major facilitator superfamily protein
Potri.003G005500	15.3222	15.603	15.385	10.6128	10.6677	13.5437	-0.411198	6.66158	0.000756482	0.0161807	-1	PF16544	PTHR11208,PTHR11208:SF48	KOG1588		K14945		AT1G09660.1		RNA-binding KH domain-containing protein
Potri.003G006900	15.0221	14.481	15.3487	7.42488	8.35449	10.4358	-0.77509	5.21834	1.48734e-08	1.21447e-06	-1		PTHR33728,PTHR33728:SF3					AT1G09812.1
Potri.003G008700	0.959977	1.24371	1.46812	1.96039	1.64234	2.0626	0.630402	2.68937	0.00279431	0.0453497	1	PF13593	PTHR10361,PTHR10361:SF36	KOG2718		K03453	GO:0016020	AT1G78560.1		Sodium Bile acid symporter family
Potri.003G022900	4.04471	5.31086	4.85857	3.10213	2.56471	2.80585	-0.743124	4.22442	1.00273e-06	5.11485e-05	-1	PF14310,PF00933,PF01915	PTHR30620,PTHR30620:SF40		3.2.1.55,3.2.1.37	K15920	GO:0005975,GO:0004553	AT5G64570.1	ATBXL4,XYL4	beta-D-xylosidase 4
Potri.003G024000	1.48009	1.25845	1.58398	1.86644	2.04251	1.82895	0.407942	5.71369	0.000930763	0.0190909	1	PF12710,PF00403,PF00122	PTHR24093,PTHR24093:SF124		3.6.3.4,3.6.3.54	K01533	GO:0046872,GO:0030001,GO:0000166	AT4G33520.2	HMA6,PAA1	P-type ATP-ase 1
Potri.003G029800	1.30246	0.163298	0	2.16914	3.17527	1.45304	2.11054	-0.250829	0.00088834	0.018361	1
Potri.003G030200	0.739932	1.83686	1.22212	0.475316	0.640854	0.577835	-1.15198	0.950348	0.00260667	0.0431432	-1
Potri.003G030300	5.80204	4.77642	4.98239	3.73101	3.96112	3.31784	-0.500844	4.14349	0.000633794	0.0139884	-1	PF13499	PTHR23056,PTHR23056:SF52	KOG0034				AT3G18430.1		Calcium-binding EF-hand family protein
Potri.003G031000	6.22377	4.55019	5.58528	8.74812	8.06338	7.59444	0.576451	6.53046	1.02378e-05	0.000406014	1	PF15044,PF13424,PF12807	PTHR12601,PTHR12601:SF18			K03255		AT1G15290.1		Tetratricopeptide repeat (TPR)-like superfamily protein
Potri.003G032800	11.4915	10.5282	11.3184	16.7051	17.1784	15.1841	0.557253	6.55503	4.15594e-07	2.39916e-05	1	PF00168,PF00614,PF12357	PTHR18896,PTHR18896:SF11		3.1.4.4	K01115	GO:0005515,GO:0003824	AT3G15730.1	PLD,PLDALPHA1	phospholipase D alpha 1
Potri.003G034700	0.753622	1.04662	0.855356	3.81081	2.69118	2.75508	1.80473	3.64037	9.65454e-20	7.40469e-17	1	PF00664,PF00005	PTHR24223,PTHR24223:SF108		3.6.3.44		GO:0055085,GO:0042626,GO:0016021,GO:0006810,GO:0005524,GO:0016887	AT3G21250.2	ATMRP6,MRP6	multidrug resistance-associated protein 6
Potri.003G040700	0.904192	0.870242	0.702789	0.455555	0.214974	0.356022	-1.2545	0.811022	0.000196906	0.00535259	-1	PF00956	PTHR11875,PTHR11875:SF63	KOG1507		K11279	GO:0006334,GO:0005634	AT2G19480.3	NAP1;2,NFA02,NFA2	nucleosome assembly protein 1;2
Potri.003G041200	11.7157	9.21389	11.7276	5.32135	4.91974	4.75281	-1.11769	0.833044	0.00066917	0.0146642	-1
Potri.003G044900	1.38911	1.23747	1.13712	1.74162	1.68857	1.74343	0.456584	3.5729	0.00280729	0.0454821	1	PF12169,PF00004	PTHR11669,PTHR11669:SF0	KOG0989	2.7.7.7		GO:0003887,GO:0005524	AT2G02480.1	STI	AAA-type ATPase family protein
Potri.003G045600	1.34284	0.9355	0.938599	2.06276	1.60464	1.36782	0.642557	3.1132	0.00294542	0.0472566	1	PF00855	PTHR33697,PTHR33697:SF1					AT3G21295.1		Tudor/PWWP/MBT superfamily protein
Potri.003G051001	4.83347	4.64604	4.86225	3.43393	3.84171	3.51164	-0.411682	4.35053	0.00147947	0.0276515	-1	PF10469	PTHR13360,PTHR13360:SF1					AT3G16230.2		Predicted eukaryotic LigT
Potri.003G052600	0.314615	0.304294	0.346427	0.0240597	0.155707	0.150424	-1.54045	-0.229837	0.00189899	0.0335644	-1	PF03759	PTHR33101,PTHR33101:SF11				GO:0005089	AT1G79860.1	ATROPGEF12,MEE64,ROPGEF12	RHO guanyl-nucleotide exchange factor 12
Potri.003G053400	45.0434	49.6658	49.6897	37.9844	37.0855	40.573	-0.320073	6.81378	0.00303945	0.0483319	-1	PF00025	PTHR24073,PTHR24073:SF502	KOG0394		K07897	GO:0005525	AT1G52280.1	AtRABG3d,RABG3d	RAB GTPase homolog G3D
Potri.003G055200	1.29208	1.78197	1.46225	0.806948	0.953281	0.680691	-0.887284	1.31813	0.00181539	0.0324203	-1		PTHR35469,PTHR35469:SF1					AT1G52343.1
Potri.003G056200	27.8349	24.8176	25.5094	53.3215	40.5432	36.7979	0.741265	7.66725	1.06845e-07	7.1815e-06	1	PF01740,PF00916	PTHR11814,PTHR11814:SF85			K17471	GO:0016021,GO:0015116,GO:0008272,GO:0055085,GO:0016020,GO:0008271	AT3G15990.1	SULTR3;4	sulfate transporter 3;4
Potri.003G060000	0.107023	0.0845349	0.129629	0.435412	0.321334	0.274612	1.67122	0.738947	3.105e-06	0.000140231	1	PF00875,PF03441	PTHR11455,PTHR11455:SF9		4.1.99.13	K02295		AT3G15620.1	UVR3	DNA photolyase family protein
Potri.003G061700	0.263938	0.289777	0.353464	0.664444	0.543689	0.48545	0.90336	2.17789	9.69188e-05	0.00299042	1	PF00168,PF13499,PF02666	PTHR10067,PTHR10067:SF2		4.1.1.65	K01613	GO:0005515,GO:0008654,GO:0004609	AT5G57190.1	PSD2	phosphatidylserine decarboxylase 2
Potri.003G065300	2.93845	2.9667	3.15042	12.0872	9.73347	11.2148	1.86561	2.73791	3.275e-20	2.81322e-17	1	PF07883	PTHR31238,PTHR31238:SF21					AT1G72610.1	ATGER1,GER1,GLP1	germin-like protein 1
Potri.003G066400	37.1971	71.4852	53.0111	200.435	105.337	162.244	1.53359	7.87268	6.65611e-11	9.13354e-09	1	PF00067	PTHR24298,PTHR24298:SF51		1.14.13.21		GO:0055114,GO:0020037,GO:0016705,GO:0005506	AT5G07990.1	CYP75B1,D501,TT7	Cytochrome P450 superfamily protein
Potri.003G066600	9.41191	12.2905	12.662	39.1283	22.7457	27.3933	1.37868	5.29518	2.01875e-13	4.66157e-11	1	PF00067	PTHR24298,PTHR24298:SF51	KOG0156	1.14.13.88		GO:0055114,GO:0020037,GO:0016705,GO:0005506	AT5G07990.1	CYP75B1,D501,TT7	Cytochrome P450 superfamily protein
Potri.003G066800	17.7941	29.0715	23.8297	53.6219	33.798	46.7157	0.925026	6.16497	7.16083e-07	3.81585e-05	1	PF00067	PTHR24298,PTHR24298:SF51	KOG0156	1.14.13.88		GO:0055114,GO:0020037,GO:0016705,GO:0005506	AT5G07990.1	CYP75B1,D501,TT7	Cytochrome P450 superfamily protein
Potri.003G068900	30.3279	22.8145	21.9487	10.125	12.5686	17.2354	-0.91223	5.09155	7.95093e-07	4.17351e-05	-1	PF09425,PF06200	PTHR33077,PTHR33077:SF13			K13464		AT1G72450.1	JAZ6,TIFY11B	jasmonate-zim-domain protein 6
Potri.003G069200	2.88975	1.85527	2.73391	3.66283	4.58369	3.03857	0.591363	4.77019	0.00126635	0.0245441	1	PF12090	PTHR10799,PTHR10799:SF783				GO:0003712,GO:0000124	AT1G72390.1
Potri.003G070600	3.60883	4.36785	3.73767	5.27914	4.66261	5.40794	0.391491	4.77807	0.0030741	0.0487384	1	PF00226	PTHR24078,PTHR24078:SF193					AT3G14200.1		Chaperone DnaJ-domain superfamily protein
Potri.003G074000	3.79553	3.53464	3.44919	5.60582	6.28417	4.20884	0.576936	3.8342	0.000786633	0.0166844	1	PF08263,PF00560,PF13855,PF00069	PTHR27000,PTHR27000:SF208	KOG1187	2.7.11.1		GO:0005515,GO:0006468,GO:0005524,GO:0004672	AT1G72300.1		Leucine-rich receptor-like protein kinase family protein
Potri.003G076300	7.53021	7.8104	8.45912	5.94475	4.7432	5.60054	-0.54429	3.68176	0.000443101	0.0105319	-1	PF14543	PTHR13683,PTHR13683:SF276	KOG1339	3.4.23.12		GO:0006508,GO:0004190	AT4G16563.1		Eukaryotic aspartyl protease family protein
Potri.003G076700	5.00247	3.2529	4.66804	1.54319	1.46869	2.27016	-1.28958	1.46405	1.27008e-05	0.000493219	-1		PTHR38925,PTHR38925:SF1
Potri.003G077100	10.8972	8.88486	10.4041	13.7585	13.6537	11.4806	0.365183	6.62475	0.00313928	0.0494797	1	PF12932,PF12931	PTHR13402	KOG1913			GO:0048208	AT5G47490.1		RGPR-related
Potri.003G078100	2.81122	3.36441	2.06365	0.638436	1.77076	0.665262	-1.4239	0.813329	0.000315859	0.0079103	-1		PTHR37749,PTHR37749:SF1					AT4G16695.1
Potri.003G080400	0.241657	0.293659	0.28656	0.935388	0.42933	0.580667	1.24532	0.958697	0.000622013	0.0137922	1	PF00293	PTHR13994,PTHR13994:SF9	KOG0648	3.6.1.22,3.6.1.13		GO:0016787	AT5G47240.1	atnudt8,NUDT8	nudix hydrolase homolog 8
Potri.003G083700	14.9614	12.0859	11.5822	20.0291	18.9968	15.7267	0.502089	5.55039	0.000286642	0.007326	1	PF13906	PTHR11785,PTHR11785:SF331	KOG1286			GO:0016020,GO:0015171,GO:0003333	AT5G04770.1	ATCAT6,CAT6	cationic amino acid transporter 6
Potri.003G085800	14.9486	10.8668	14.4026	23.4218	21.2463	16.3561	0.600647	5.40793	0.000144393	0.00412895	1	PF13920	PTHR10044,PTHR10044:SF131	KOG1100		K19042		AT1G32740.1		SBP (S-ribonuclease binding protein) family protein
Potri.003G086400	4.71173	3.7968	4.42101	5.96723	6.43635	5.1183	0.437709	6.15026	0.000670334	0.0146668	1	PF13086,PF09416	PTHR10887,PTHR10887:SF378			K14326	GO:0008270,GO:0005737,GO:0005524,GO:0004386,GO:0003677,GO:0000184	AT5G47010.1	ATUPF1,LBA1,UPF1	RNA helicase, putative
Potri.003G086600	18.4364	21.8724	20.14	26.448	35.2594	39.6724	0.746024	4.74385	2.55903e-06	0.000117809	1	PF04043	PTHR31707,PTHR31707:SF43				GO:0004857	AT5G38610.1		Plant invertase/pectin methylesterase inhibitor superfamily protein
Potri.003G087400	15.0237	15.6064	16.4211	9.95836	8.62362	10.3275	-0.70167	5.37418	5.89613e-09	5.21068e-07	-1	PF11145	PTHR33389,PTHR33389:SF1					AT4G21700.1		Protein of unknown function (DUF2921)
Potri.003G089500	0.962283	0.918781	1.02902	1.80293	1.4959	1.22837	0.637985	3.29352	0.000554877	0.0125762	1	PF00481	PTHR13832,PTHR13832:SF340	KOG0700	3.1.3.16		GO:0003824,GO:0006470,GO:0004722	AT2G35350.1	PLL1	poltergeist like 1
Potri.003G093700	0.67132	0.513153	1.43071	2.10983	1.50046	1.98105	1.09661	2.23172	0.000794605	0.0168202	1	PF01073	PTHR10366,PTHR10366:SF428	KOG1502	1.2.1.44		GO:0055114,GO:0016616,GO:0006694,GO:0003854	AT2G23910.1		NAD(P)-binding Rossmann-fold superfamily protein
Potri.003G094000	13.9933	10.3704	11.6919	8.89447	8.39451	8.22553	-0.500063	4.84188	0.000324257	0.0080782	-1	PF09335	PTHR12677,PTHR12677:SF29	KOG3140				AT4G17790.1		SNARE associated Golgi protein family
Potri.003G094400	2.01913	1.51589	1.7184	2.83352	2.92623	2.93463	0.723523	4.39049	2.75104e-07	1.66653e-05	1	PF00005,PF00664	PTHR24221,PTHR24221:SF138		3.6.3.44	K05658	GO:0016887,GO:0005524,GO:0055085,GO:0042626,GO:0016021,GO:0006810	AT4G25960.1	PGP2	P-glycoprotein 2
Potri.003G094500	19.2868	18.4109	19.3225	31.9043	28.0699	24.15	0.561059	7.20344	4.03329e-06	0.000178037	1	PF02358,PF00982	PTHR10788,PTHR10788:SF48		2.4.1.15,3.1.3.12	K16055	GO:0005992,GO:0003824	AT4G17770.1	ATTPS5,TPS5	trehalose phosphatase/synthase 5
Potri.003G096800	21.1564	26.2582	23.8599	17.2152	17.7733	18.4745	-0.414392	6.55012	0.000377581	0.00920903	-1	PF02109	PTHR10705	KOG1746	2.4.99.18	K12668	GO:0016021,GO:0008250,GO:0004579	AT1G32210.1	ATDAD1	Defender against death (DAD family) protein
Potri.003G101650	42.4089	33.6624	43.4358	57.6284	55.0707	47.4078	0.421513	6.29277	0.00132183	0.0253638	1
Potri.003G102900	14.0564	14.7151	14.2699	11.3521	10.2742	9.65364	-0.459262	4.46891	0.000371599	0.00908377	-1	PF01194	PTHR23431,PTHR23431:SF2	KOG3497	2.7.7.6	K03007	GO:0006351,GO:0003899,GO:0003677	AT1G61700.1		RNA polymerases N / 8 kDa subunit
Potri.003G105400	0.724013	1.12333	1.02974	0.161489	0.243859	0.673099	-1.40421	0.792925	0.001204	0.0235912	-1	PF07714	PTHR27001,PTHR27001:SF14	KOG1187	2.7.11.1		GO:0006468,GO:0004672	AT1G61590.1		Protein kinase superfamily protein
Potri.003G105600	0.143213	0.273479	0.169825	0.507163	0.725139	0.270382	1.35663	1.27005	0.000591709	0.0132571	1	PF06813	PTHR21576,PTHR21576:SF7					AT5G45275.1		Major facilitator superfamily protein
Potri.003G110901	33.2801	36.1465	35.904	26.8497	27.2333	29.5631	-0.332307	6.51124	0.00222369	0.0381115	-1	PF04110	PTHR10969,PTHR10969:SF39	KOG1654		K08341	GO:0005737,GO:0000045	AT4G16520.2	ATG8F	Ubiquitin-like superfamily protein
Potri.003G111300	14.8254	24.3809	25.3364	43.0611	38.8854	39.3921	0.912387	5.5806	7.72561e-08	5.34798e-06	1	PF14547	PTHR31731,PTHR31731:SF25					AT1G62500.1		Bifunctional inhibitor/lipid-transfer protein/seed storage 2S albumin superfamily protein
Potri.003G111500	77.275	69.9914	69.0352	105.402	122.076	93.3899	0.568788	8.51973	3.02617e-06	0.000136959	1	PF00854	PTHR11654,PTHR11654:SF78		3.6.3.26	K14638	GO:0016020,GO:0006810,GO:0005215	AT1G12110.1	ATNRT1,B-1,CHL1,CHL1-1,NRT1,NRT1.1	nitrate transporter 1.1
Potri.003G112400	1.95702	3.42445	3.37289	1.245	1.01535	1.23403	-1.31614	2.41784	5.47711e-07	3.04717e-05	-1	PF02358	PTHR10788,PTHR10788:SF38		3.1.3.12	K01087	GO:0005992,GO:0003824	AT4G12430.1		Haloacid dehalogenase-like hydrolase (HAD) superfamily protein
Potri.003G112800	3.82391	2.99503	3.61612	2.04699	2.49365	2.23338	-0.626459	3.22747	0.000360343	0.00885396	-1	PF04690	PTHR31675,PTHR31675:SF4				GO:0007275	AT2G45190.1	AFO,FIL,YAB1	Plant-specific transcription factor YABBY family protein
Potri.003G113500	10.5497	10.2256	10.9951	14.5166	12.7948	13.7913	0.371785	5.68213	0.0010705	0.0213951	1	PF03144,PF00679,PF14492,PF03764,PF00009	PTHR23115,PTHR23115:SF66			K02355	GO:0005525	AT1G62750.1	ATSCO1,ATSCO1/CPEF-G,SCO1	Translation elongation factor EFG/EF2 protein
Potri.003G115700	1.32452	2.10999	1.97319	2.71101	3.10409	3.08568	0.724101	2.18474	0.00158593	0.029221	1		PTHR31029,PTHR31029:SF4					AT1G12330.1
Potri.003G116900	0.395551	0.446337	0.609765	0	0	0.176513	-2.82582	-1.29777	0.00163776	0.0299199	-1	PF03479	PTHR31100,PTHR31100:SF15					AT4G22810.1		Predicted AT-hook DNA-binding family protein
Potri.003G117000	5.67794	4.62935	5.18531	7.09814	7.12112	5.92087	0.377572	5.67133	0.00298178	0.047591	1	PF00514,PF00225	PTHR24115,PTHR24115:SF437	KOG0240	3.6.4.4		GO:0005515,GO:0008017,GO:0007018,GO:0005524,GO:0003777,GO:0005871	AT1G12430.1	ARK3,PAK	armadillo repeat kinesin 3
Potri.003G119000	5.27248	5.45707	4.2441	6.5792	6.88648	9.41129	0.610276	3.66062	0.000887603	0.018361	1	PF00389,PF02826	PTHR10996,PTHR10996:SF131	KOG0069	1.1.1.79,1.1.1.81	K15919	GO:0055114,GO:0051287,GO:0016616,GO:0008152	AT2G45630.2		D-isomer specific 2-hydroxyacid dehydrogenase family protein
Potri.003G126800	27.42	21.4173	24.7941	35.3929	32.9182	39.9664	0.555484	5.96688	1.59267e-05	0.000599521	1	PF03953,PF00091	PTHR11588,PTHR11588:SF124		2.4.2.1	K07375	GO:0003924,GO:0007017,GO:0005874	AT5G12250.1	TUB6	beta-6 tubulin
Potri.003G128800	1.75963	1.50335	1.27325	0.80739	0.522519	1.03762	-0.934717	1.79834	0.00067505	0.0147277	-1	PF08659	PTHR24320,PTHR24320:SF100	KOG1208	1.1.1.330			AT4G23420.3		NAD(P)-binding Rossmann-fold superfamily protein
Potri.003G129100	2.37279	4.1411	3.93648	6.16464	6.90502	8.68253	1.06104	3.6253	7.55937e-07	4.00892e-05	1	PF00067	PTHR24296,PTHR24296:SF35	KOG0157	1.14.14.1	K15398	GO:0055114,GO:0020037,GO:0016705,GO:0005506	AT1G63710.1	CYP86A7	cytochrome P450, family 86, subfamily A, polypeptide 7
Potri.003G131200	10.318	11.1135	9.61116	13.1947	13.6001	15.435	0.443995	5.08406	0.000384228	0.00933934	1	PF00300	PTHR23029,PTHR23029:SF26	KOG0235	3.1.3.3			AT3G05170.1		Phosphoglycerate mutase family protein
Potri.003G131300	1.08016	1.1589	1.09188	1.59248	1.67678	1.6594	0.564834	2.52308	0.00312482	0.0493483	1	PF05920,PF07526	PTHR11850,PTHR11850:SF120	KOG0773			GO:0006355,GO:0003677	AT5G41410.1	BEL1	POX (plant homeobox) family protein
Potri.003G131700	6.53588	7.11868	6.17688	8.17622	8.25395	9.37759	0.380189	4.97787	0.00239711	0.0404395	1	PF12708	PTHR31339,PTHR31339:SF7					AT3G61490.3		Pectin lyase-like superfamily protein
Potri.003G134100	0.119551	0.157384	0.263279	0.618642	0.690287	0.666865	1.86588	0.729813	2.18652e-07	1.37096e-05	1	PF13515	PTHR31086,PTHR31086:SF17	KOG4711			GO:0015743	AT3G18440.1	ALMT9,AtALMT9	aluminum-activated malate transporter 9
Potri.003G134500	239.909	246.739	256.506	189.613	147.761	196.002	-0.478388	8.6875	0.000107317	0.00324824	-1	PF01370	PTHR32487,PTHR32487:SF0		1.3.1.3		GO:0050662,GO:0003824	AT4G24220.2	AWI31,VEP1	NAD(P)-binding Rossmann-fold superfamily protein
Potri.003G134600	4.84574	4.97082	5.14169	1.98087	1.4244	2.65384	-1.29486	1.60289	1.2181e-06	6.09051e-05	-1	PF03018	PTHR21495,PTHR21495:SF70					AT1G64160.1		Disease resistance-responsive (dirigent-like protein) family protein
Potri.003G135600	16.4398	19.7498	20.406	34.0284	23.8938	26.1954	0.572939	5.67345	0.000108219	0.00326635	1	PF03446,PF00393	PTHR11811,PTHR11811:SF33		1.1.1.44	K00033	GO:0055114,GO:0004616,GO:0050661,GO:0006098	AT5G41670.1		6-phosphogluconate dehydrogenase family protein
Potri.003G139200	17.4917	17.9252	17.4919	11.724	12.6794	14.8554	-0.430612	5.25091	0.000559874	0.0126694	-1	PF10604	PTHR31213,PTHR31213:SF4			K14496		AT5G53160.2	PYL8,RCAR3	regulatory components of ABA receptor 3
Potri.003G140800	0.705682	0.651507	0.664013	1.044	1.02235	1.20237	0.690585	2.35072	0.000645617	0.0142056	1		PTHR37381,PTHR37381:SF1					AT1G64430.1		Pentatricopeptide repeat (PPR) superfamily protein
Potri.003G142300	0.380251	0.335213	0.418699	0.877825	0.672392	0.848426	1.07855	1.89541	7.57913e-06	0.000310649	1	PF03552	PTHR13301,PTHR13301:SF51		2.4.1.12		GO:0030244,GO:0016760,GO:0016020	AT4G23990.1	ATCSLG3,CSLG3	cellulose synthase like G3
Potri.003G142800	2.26526	2.83534	2.9764	1.89536	1.29697	1.35914	-0.821037	3.02446	5.17187e-05	0.0017153	-1		PTHR10460,PTHR10460:SF10					AT3G49290.2	ABIL2	ABL interactor-like protein 2
Potri.003G143300	0.27826	0.863464	0.306396	2.38331	2.97234	1.31933	2.20103	0.623677	2.67408e-06	0.000122406	1		PTHR34467,PTHR34467:SF1
Potri.003G146400	66.3111	122.542	96.2979	53.3663	39.3789	61.2297	-0.887948	5.87709	1.10852e-05	0.000435598	-1	PF04398	PTHR31676,PTHR31676:SF20					AT4G24130.1		Protein of unknown function, DUF538
Potri.003G146800	1.99974	1.5736	2.17296	2.92975	4.28434	2.64189	0.77389	2.85965	0.000796317	0.0168482	1	PF00067	PTHR24298,PTHR24298:SF46	KOG0156	1.14.13.21		GO:0055114,GO:0020037,GO:0016705,GO:0005506	AT2G46660.1	CYP78A6	cytochrome P450, family 78, subfamily A, polypeptide 6
Potri.003G148700	2.84331	2.18615	2.51847	3.43785	3.32488	3.44221	0.432936	4.5808	0.00127696	0.024694	1	PF00780,PF10366,PF00637,PF10367	PTHR12894,PTHR12894:SF17	KOG2063			GO:0016192,GO:0006886	AT1G22860.1		Vacuolar sorting protein 39
Potri.003G150300	3.49613	8.30529	6.01084	1.05068	1.20412	2.32652	-1.9509	2.18107	1.04453e-07	7.04002e-06	-1	PF02298	PTHR33021,PTHR33021:SF70				GO:0009055	AT5G07475.1		Cupredoxin superfamily protein
Potri.003G155700	0.624364	0.553557	0.491068	1.48016	0.978519	1.44285	1.21578	0.726658	0.000397584	0.00963125	1	PF00249	PTHR10641,PTHR10641:SF487	KOG0048		K09422		AT3G12720.1	ATMYB67,ATY53,MYB67	myb domain protein 67
Potri.003G157100	3.49528	3.28671	2.70326	1.51468	1.3935	2.36748	-0.845519	2.14925	0.000681095	0.0148267	-1	PF05558	PTHR38522,PTHR38522:SF2				GO:0051716,GO:0046658	AT4G20260.1	ATPCAP1,PCAP1	plasma-membrane associated cation-binding protein 1
Potri.003G162500	0.342011	0.214402	0.543968	0.0406852	0.0877676	0.0635921	-2.48295	-0.0247519	4.93743e-06	0.000212914	-1	PF00847	PTHR31190,PTHR31190:SF1				GO:0006355,GO:0003700	AT5G13330.1	Rap2.6L	related to AP2 6l
Potri.003G165000	3.72557	2.61419	2.72336	1.07259	1.66307	1.08273	-1.25215	2.35904	6.73746e-07	3.63079e-05	-1	PF09425,PF06200	PTHR33077,PTHR33077:SF6			K13464		AT5G13220.1	JAS1,JAZ10,TIFY9	jasmonate-zim-domain protein 10
Potri.003G167600	5.82519	5.82972	6.16603	7.94426	7.54776	7.34968	0.358421	4.82377	0.00279489	0.0453497	1	PF04909	PTHR21240,PTHR21240:SF1		3.1.1.92		GO:0016787	AT2G35450.1		catalytics;hydrolases
Potri.003G168700	16.2107	14.6381	17.4367	7.92735	10.4887	8.98736	-0.818132	5.53054	7.18336e-10	7.77142e-08	-1		PTHR34959,PTHR34959:SF1					AT5G14090.1
Potri.003G169600	0	0	0	0.0589454	0.00908279	0.0350984	5.06123	-1.66646	0.00144963	0.0272122	1	PF00319,PF01486	PTHR11945,PTHR11945:SF196	KOG0014			GO:0046983,GO:0003677,GO:0006355,GO:0005634,GO:0003700	AT1G24260.1	AGL9,SEP3	K-box region and MADS-box transcription factor family protein
Potri.003G169700	0.141514	0.145167	0.290398	0.358113	0.341697	0.394689	0.925492	1.70661	0.00170716	0.0309248	1	PF01486,PF00319	PTHR11945	KOG0014			GO:0006355,GO:0005634,GO:0003700,GO:0046983,GO:0003677	AT5G65070.1	AGL69,FCL4,MAF4	K-box region and MADS-box transcription factor family protein
Potri.003G170000	1.06844	1.03608	1.3511	2.53803	2.36163	2.01144	1.00042	3.91186	9.25534e-10	9.73922e-08	1	PF01486,PF00319	PTHR11945	KOG0014			GO:0006355,GO:0005634,GO:0003700,GO:0046983,GO:0003677	AT5G65070.1	AGL69,FCL4,MAF4	K-box region and MADS-box transcription factor family protein
Potri.003G170200	0.0131143	0.00739902	0	0.57566	0.696639	0.365761	6.10784	1.65887	7.63269e-32	3.27824e-28	1	PF01486,PF00319	PTHR11945	KOG0014			GO:0006355,GO:0005634,GO:0003700,GO:0046983,GO:0003677	AT5G60910.1	AGL8,FUL	AGAMOUS-like 8
Potri.003G170300	14.2681	10.6648	14.134	7.08039	10.4333	9.52736	-0.532492	4.93896	0.00115113	0.022721	-1		PTHR34781,PTHR34781:SF2					AT1G27290.1
Potri.003G171100	17.2935	23.09	22.7902	13.7815	13.3287	16.543	-0.531753	5.04224	0.000279941	0.00718247	-1	PF06624	PTHR15601,PTHR15601:SF4	KOG3491			GO:0005783	AT1G27350.1		Ribosome associated membrane protein RAMP4
Potri.003G179500	0.309902	0.407973	0.227491	0.940071	1.3122	0.691462	1.63179	1.50931	6.48976e-07	3.51938e-05	1	PF00069	PTHR27001,PTHR27001:SF71	KOG1187	2.7.11.1		GO:0006468,GO:0005524,GO:0004672	AT2G25220.2		Protein kinase superfamily protein
Potri.003G180700	8.96615	8.5365	8.61661	6.98529	7.07221	6.25172	-0.363271	4.80919	0.00293066	0.0470725	-1	PF08079,PF00327	PTHR11524,PTHR11524:SF11	KOG3184		K02937		AT1G80750.1		Ribosomal protein L30/L7 family protein
Potri.003G180800	12.1003	10.6865	11.6011	7.46648	8.18802	9.65562	-0.442857	5.43488	0.000566362	0.0127917	-1	PF12352	PTHR21094,PTHR21094:SF1	KOG3208		K08495	GO:0016021,GO:0006888,GO:0005801,GO:0000139	AT1G15880.1	atgos11,GOS11	golgi snare 11
Potri.003G184000	3.26679	2.48256	3.15665	8.17278	6.92905	4.38825	1.12742	3.37543	1.06197e-06	5.36607e-05	1	PF00012	PTHR19375,PTHR19375:SF229			K03283		AT3G12580.1	ATHSP70,HSP70	heat shock protein 70
Potri.003G185300	0.6933	0.858638	0.744783	0.253457	0.312438	0.358431	-1.30628	1.29383	4.67886e-06	0.000202578	-1	PF00847	PTHR32467,PTHR32467:SF20			K09285	GO:0006355,GO:0003700,GO:0007275	AT1G79700.2		Integrase-type DNA-binding superfamily protein
Potri.003G186500	101.704	88.2122	99.8398	135.299	138.204	117.897	0.433713	8.74919	0.000127016	0.00370106	1	PF03348	PTHR10383,PTHR10383:SF25	KOG2592			GO:0016020	AT1G16180.1		Serinc-domain containing serine and sphingolipid biosynthesis protein
Potri.003G186600	7.94122	7.32902	8.45592	10.7044	10.3654	9.26267	0.354238	5.70695	0.00273339	0.0445876	1	PF00240,PF09280,PF00627	PTHR10621,PTHR10621:SF9	KOG0011		K10839	GO:0005515,GO:0043161,GO:0006289,GO:0003684	AT1G79650.2	RAD23,RAD23B	Rad23 UV excision repair protein family
Potri.003G186900	10.4655	11.6772	11.3949	14.7308	14.9662	14.5888	0.401639	5.58809	0.000353674	0.00870503	1	PF01916	PTHR11703,PTHR11703:SF0		2.5.1.46	K00809	GO:0008612	AT5G05920.1	DHS,EDA22	deoxyhypusine synthase
Potri.003G187032	102.225	80.5421	87.734	145.285	113.577	156.019	0.616448	5.89898	1.47153e-05	0.000560303	1	PF01053	PTHR11808,PTHR11808:SF55		4.4.1.11		GO:0030170	AT1G64660.1	ATMGL,MGL	methionine gamma-lyase
Potri.003G187100	12.219	6.63858	9.5095	17.8061	11.8023	15.9457	0.681394	4.56792	0.000912376	0.0187855	1	PF00155	PTHR11808,PTHR11808:SF55	KOG0053	4.4.1.11	K01761	GO:0030170,GO:0009058	AT1G64660.1	ATMGL,MGL	methionine gamma-lyase
Potri.003G187300	4.86768	4.96616	4.22124	7.22316	6.82989	6.40118	0.541092	5.04507	1.3266e-05	0.000511928	1	PF01263	PTHR11122,PTHR11122:SF22		5.1.3.15	K01792	GO:0016853,GO:0005975	AT5G57330.1		Galactose mutarotase-like superfamily protein
Potri.003G187400	6.00115	6.45816	5.2007	9.22107	9.30433	9.60852	0.671175	3.32789	3.43928e-05	0.00119127	1	PF12767	PTHR21277,PTHR21277:SF8				GO:0070461	AT2G24530.1
Potri.003G188700	5.37879	4.17271	4.9003	7.48972	8.17097	6.17925	0.593717	4.77492	5.27142e-05	0.0017416	1	PF05033,PF00856,PF02182	PTHR22884,PTHR22884:SF383	KOG1082	2.1.1.43	K11420	GO:0034968,GO:0018024,GO:0008270,GO:0005634,GO:0005515,GO:0042393	AT1G73100.1	SDG19,SUVH3	SU(VAR)3-9 homolog 3
Potri.003G189000	14.5224	13.8912	14.1068	8.57825	8.9635	12.4769	-0.502581	4.39585	0.00132222	0.0253638	-1
Potri.003G189400	8.2186	7.59684	6.60483	11.4829	11.3931	10.0677	0.554158	5.22062	1.33556e-05	0.000514923	1		PTHR15315					AT3G54360.1		zinc ion binding
Potri.003G189500	1.45231	1.60815	1.58795	2.58664	2.77824	2.24484	0.711442	5.44361	1.06239e-08	8.92946e-07	1	PF03810	PTHR12596,PTHR12596:SF2			K18460	GO:0008536,GO:0006886	AT5G06120.2		ARM repeat superfamily protein
Potri.003G190000	12.2722	11.2424	9.98964	17.1877	17.7411	13.4476	0.529254	5.76134	0.000102516	0.00312719	1	PF00249,PF00226	PTHR24078,PTHR24078:SF310			K09522		AT3G11450.1		DnaJ domain ;Myb-like DNA-binding domain
Potri.003G190600	4.54719	4.07224	5.2454	11.7459	7.91831	10.0653	1.10078	3.87336	9.20839e-10	9.71745e-08	1	PF00155	PTHR11808,PTHR11808:SF55	KOG0053	4.4.1.11	K01761	GO:0030170,GO:0009058	AT1G64660.1	ATMGL,MGL	methionine gamma-lyase
Potri.003G191000	2.06062	1.3539	2.01048	3.5466	3.31336	3.57923	0.938692	2.89803	1.41223e-06	6.93997e-05	1	PF14432,PF01535,PF13041	PTHR24015,PTHR24015:SF605					AT1G11290.1	CRR22	Pentatricopeptide repeat (PPR) superfamily protein
Potri.003G191100	8.11011	8.05946	8.7272	14.3564	13.8887	10.8984	0.652874	4.07337	2.08164e-05	0.000760905	1	PF09454,PF05743	PTHR23306,PTHR23306:SF3	KOG2391		K12183	GO:0015031,GO:0006464	AT3G12400.1	ATELC,ELC	Ubiquitin-conjugating enzyme/RWD-like protein
Potri.003G191301	3.06941	2.56278	3.43209	4.78178	4.72973	3.63631	0.535926	4.81877	0.00042769	0.0102336	1	PF03254	PTHR31889,PTHR31889:SF12		2.4.1.69	K13681	GO:0042546,GO:0016020,GO:0008107	AT2G03220.1	ATFT1,ATFUT1,FT1,MUR2	fucosyltransferase 1
Potri.003G191600	10.2003	9.57369	9.23728	15.8198	14.348	13.8966	0.602415	4.79546	1.35942e-06	6.70344e-05	1	PF00627	PTHR35294,PTHR35294:SF2					AT5G12120.1		Ubiquitin-associated/translation elongation factor EF1B protein
Potri.003G192100	3.54179	2.71489	2.47443	3.96193	5.13373	3.70602	0.548862	4.41444	0.00135718	0.0258956	1	PF00808	PTHR10252,PTHR10252:SF40					AT3G12480.1	NF-YC11	nuclear factor Y, subunit C11
Potri.003G192300	4.95346	5.57371	5.03949	7.37983	7.73442	6.98942	0.506291	5.02523	2.79198e-05	0.000986958	1	PF00067	PTHR24286,PTHR24286:SF64	KOG0157	1.14.14.1		GO:0055114,GO:0020037,GO:0016705,GO:0005506	AT2G26710.1	BAS1,CYP72B1,CYP734A1	Cytochrome P450 superfamily protein
Potri.003G192500	80.283	71.7112	84.0461	135.044	121.421	98.9748	0.590538	8.00588	5.93738e-06	0.00025001	1	PF00892	PTHR31218,PTHR31218:SF19				GO:0016021,GO:0016020,GO:0022857	AT5G07050.1		nodulin MtN21 /EamA-like transporter family protein
Potri.003G192800	11.0146	15.8037	11.115	22.4151	18.1662	22.9077	0.744399	5.40911	1.79026e-06	8.53405e-05	1		PTHR35753,PTHR35753:SF1					AT5G07020.1		proline-rich family protein
Potri.003G193000	6.23678	6.81698	6.33914	8.50353	8.24869	8.06792	0.356652	4.90847	0.00274465	0.0447033	1	PF01636	PTHR22603,PTHR22603:SF41	KOG2686	2.7.1.82	K14156		AT1G74320.1		Protein kinase superfamily protein
Potri.003G193800	13.9665	10.9106	12.1595	17.8568	19.7488	14.2845	0.485522	5.92594	0.00064949	0.0142762	1		PTHR33334,PTHR33334:SF2					AT5G06980.4
Potri.003G194000	5.90986	4.49856	5.10856	6.89837	7.1327	6.49133	0.4022	5.95027	0.00130238	0.025084	1	PF11957	PTHR13265,PTHR13265:SF0			K12878		AT5G09860.1	AtHPR1,AtTHO1,HPR1,THO1	nuclear matrix protein-related
Potri.003G194100	0.210883	0.11898	0.232207	0.536222	0.700142	0.705793	1.75794	0.365747	7.15306e-06	0.000294964	1	PF00999	PTHR32468,PTHR32468:SF28	KOG1650			GO:0055085,GO:0016021,GO:0015299,GO:0006812	AT1G79400.1	ATCHX2,CHX2	cation/H+ exchanger 2
Potri.003G194300	24.4907	25.0236	23.8008	36.1169	34.9392	34.2857	0.522917	7.25862	3.32954e-07	1.98341e-05	1	PF06839,PF00929	PTHR23044,PTHR23044:SF35	KOG0542		K18417	GO:0008270	AT3G15140.1		Polynucleotidyl transferase, ribonuclease H-like superfamily protein
Potri.003G194400	8.72716	9.33145	9.2996	12.6778	10.7893	12.1702	0.382256	5.43139	0.00126066	0.0244558	1	PF14382,PF15985	PTHR21321,PTHR21321:SF4	KOG3013		K03679	GO:0003723,GO:0000178	AT1G03360.1	ATRRP4,RRP4	ribosomal RNA processing 4
Potri.003G194600	8.26245	8.86676	8.7217	9.81821	12.1786	11.314	0.365621	6.30694	0.0019207	0.0338229	1	PF00170,PF14144	PTHR22952,PTHR22952:SF206			K14431	GO:0043565,GO:0006355,GO:0003700,GO:0006351	AT3G12250.1	BZIP45,TGA6	TGACG motif-binding factor 6
Potri.003G195300	24.1466	25.1279	23.3265	37.3197	38.6045	33.1048	0.586603	6.36853	1.94477e-07	1.23016e-05	1	PF13837	PTHR31307,PTHR31307:SF7	KOG4282				AT3G54390.1		sequence-specific DNA binding transcription factors
Potri.003G195400	16.8104	16.8774	18.4627	23.3509	24.8383	21.3507	0.415106	5.08968	0.000662973	0.0145502	1	PF00514	PTHR23315,PTHR23315:SF57		6.3.2.19		GO:0005515	AT1G08315.1		ARM repeat superfamily protein
Potri.003G195600	0.21142	0.126299	0.0410819	0.0266297	0.0143616	0.0277486	-2.38547	-0.731151	0.0015258	0.0283202	-1		PTHR31485,PTHR31485:SF4					AT5G13500.2
Potri.003G196300	8.60098	8.59724	8.42802	12.2404	12.3218	11.6005	0.496785	6.40586	2.56506e-06	0.000117954	1	PF01979	PTHR22642,PTHR22642:SF2			K07047	GO:0016787	AT3G55850.1	LAF3,LAF3 ISF1,LAF3 ISF2	Amidohydrolase family
Potri.003G196500	1.16981	1.06102	1.01906	1.60914	1.63305	1.39592	0.51106	3.69448	0.000798542	0.0168869	1	PF00703,PF16353,PF02837,PF02929,PF02836	PTHR10066,PTHR10066:SF72	KOG2024	3.2.1.23	K01190	GO:0005975,GO:0004553,GO:0009341,GO:0004565	AT3G54440.1		glycoside hydrolase family 2 protein
Potri.003G196900	1.72865	1.14891	1.4799	2.51449	2.79579	1.90831	0.726078	4.94829	2.35097e-05	0.000848521	1	PF04998,PF04983,PF04997,PF11523,PF00623	PTHR19376,PTHR19376:SF36	KOG2992	2.7.7.6	K16251	GO:0006351,GO:0003899,GO:0003677	AT2G40030.1	ATNRPD1B,DMS5,DRD3,NRPD1B,NRPE1	nuclear RNA polymerase D1B
Potri.003G197400	11.346	8.47257	10.2373	20.8431	23.3824	16.1847	1.00644	6.70899	2.98039e-11	4.50732e-09	1	PF07690	PTHR11654,PTHR11654:SF133				GO:0055085,GO:0016021,GO:0016020,GO:0006810,GO:0005215	AT3G54450.1		Major facilitator superfamily protein
Potri.003G197600	2.26172	1.60369	1.91829	3.7549	3.82068	3.00057	0.868044	4.69277	2.07192e-08	1.62686e-06	1	PF01363,PF13713,PF16627,PF08381,PF00415	PTHR22870,PTHR22870:SF219	KOG1427			GO:0046872	AT5G19420.1		Regulator of chromosome condensation (RCC1) family with FYVE zinc finger domain
Potri.003G197700	4.2754	3.89464	3.61659	7.11637	7.92013	6.60801	0.875273	5.17787	5.56178e-12	9.4793e-10	1	PF00271,PF07496,PF00176	PTHR10799,PTHR10799:SF573	KOG1001			GO:0008270,GO:0005524	AT3G54460.1		SNF2 domain-containing protein / helicase domain-containing protein / F-box family protein
Potri.003G197900	2.2157	1.39323	1.74134	3.34099	4.03335	2.79264	0.922546	4.47118	4.18294e-07	2.41151e-05	1	PF00400	PTHR22836			K15542	GO:0005515	AT5G13480.1	FY	Transducin/WD40 repeat-like superfamily protein
Potri.003G198100	17.4266	18.7642	18.0504	36.05	30.2887	26.5919	0.777244	5.90662	2.58499e-09	2.42944e-07	1	PF00462	PTHR10168,PTHR10168:SF84	KOG2824		K17479	GO:0045454,GO:0015035,GO:0009055	AT5G13810.1		Glutaredoxin family protein
Potri.003G198200	8.03825	8.14001	7.56498	13.1664	13.3288	15.7124	0.828929	3.54457	1.77744e-07	1.13266e-05	1	PF01928	PTHR34948,PTHR34948:SF1		3.6.1.3,3.6.1.25			AT2G11890.1		adenylate cyclases
Potri.003G198500	10.9636	16.2764	15.883	22.7689	21.142	23.7256	0.65086	5.65767	1.0373e-05	0.000410617	1	PF00156,PF00215	PTHR19278,PTHR19278:SF39	KOG1377	4.1.1.23,2.4.2.10	K13421	GO:0009116,GO:0006207,GO:0004590	AT3G54470.1		uridine 5\'-monophosphate synthase / UMP synthase (PYRE-F) (UMPS)
Potri.003G198600	6.3449	6.29739	6.5658	8.67801	8.32448	8.06055	0.383977	5.00732	0.00102791	0.0206785	1	PF03145	PTHR10315,PTHR10315:SF29	KOG3002	6.3.2.19	K04506	GO:0007275,GO:0006511,GO:0005634	AT3G61790.1		Protein with RING/U-box and TRAF-like domains
Potri.003G198700	3.30909	2.21451	2.58686	4.64706	4.64846	4.4268	0.754523	4.20623	1.69376e-06	8.19225e-05	1	PF01008	PTHR10233,PTHR10233:SF9	KOG1465		K03754	GO:0044237	AT3G07300.1		NagB/RpiA/CoA transferase-like superfamily protein
Potri.003G199000	5.48293	5.12385	5.35268	7.36294	8.52926	6.20091	0.467997	4.60882	0.00110336	0.0219355	1		PTHR33334,PTHR33334:SF1					AT3G54500.2
Potri.003G199100	0.424454	0.330311	0.43514	0.783505	0.811298	0.669469	0.920833	1.57718	0.000305287	0.00770421	1	PF13191,PF13676	PTHR23155,PTHR23155:SF580	KOG4658			GO:0007165,GO:0005515	AT3G14460.1		LRR and NB-ARC domains-containing disease resistance protein
Potri.003G199200	5.31745	4.24849	4.61776	6.69766	8.57541	7.10833	0.655997	5.24979	1.75719e-06	8.42491e-05	1		PTHR33334,PTHR33334:SF1					AT3G54500.2
Potri.003G199725	1.83759	1.06205	1.52988	2.97506	3.51949	2.05004	0.936714	1.85882	0.000909319	0.0187405	1		PTHR33334,PTHR33334:SF1
Potri.003G200500	0.686216	0.54769	0.423874	1.66647	1.95211	1.08298	1.49386	2.23314	8.61655e-08	5.9024e-06	1	PF13191,PF13676	PTHR23155,PTHR23155:SF580	KOG4658			GO:0007165,GO:0005515	AT3G14460.1		LRR and NB-ARC domains-containing disease resistance protein
Potri.003G200600	2.29872	1.8572	2.20716	4.59728	4.67202	3.61079	1.01542	4.65953	6.44003e-12	1.0847e-09	1		PTHR33334,PTHR33334:SF1					AT3G54500.1
Potri.003G201000	0.405817	0.374663	0.264048	0.82946	0.76686	0.72026	1.13922	1.22601	7.03999e-05	0.00224976	1	PF05804	PTHR23315,PTHR23315:SF133	KOG4224		K08332		AT1G20780.1	ATPUB44,PUB44,SAUL1	senescence-associated E3 ubiquitin ligase 1
Potri.003G201200	5.20777	4.29544	4.55545	7.81148	7.89136	6.31122	0.646113	6.03799	5.85581e-07	3.22445e-05	1	PF13245,PF13087,PF16399	PTHR10887,PTHR10887:SF5			K12874	GO:0005681,GO:0000398	AT2G38770.1	EMB2765	P-loop containing nucleoside triphosphate hydrolases superfamily protein
Potri.003G201400	14.3427	12.6981	16.9269	22.4322	28.0446	17.5467	0.629251	6.16934	0.000130361	0.00379338	1	PF07839	PTHR33923,PTHR33923:SF2		2.7.11.17		GO:0005516	AT2G38800.1		Plant calmodulin-binding protein-related
Potri.003G201700	1.35831	1.33279	1.19219	2.92958	4.09194	2.94286	1.35505	3.09945	1.32714e-11	2.11898e-09	1	PF14416,PF13839	PTHR32285,PTHR32285:SF36					AT1G29050.1	TBL38	TRICHOME BIREFRINGENCE-LIKE 38
Potri.003G201800	6.58648	4.84704	6.11379	12.8259	14.3119	8.00467	1.00072	5.31879	1.47998e-07	9.63111e-06	1	PF00931	PTHR23155,PTHR23155:SF630	KOG4658			GO:0043531	AT3G14470.1		NB-ARC domain-containing disease resistance protein
Potri.003G201900	0.196174	0.193691	0.189009	0.525074	0.792894	0.382995	1.53375	0.336346	0.000221565	0.00591805	1	PF00931	PTHR23155,PTHR23155:SF630	KOG4658			GO:0043531	AT3G14470.1		NB-ARC domain-containing disease resistance protein
Potri.003G202500	51.5209	54.0123	49.804	65.1655	80.7351	68.3715	0.463706	6.21411	0.000105155	0.00319343	1		PTHR33790,PTHR33790:SF4					AT4G14270.1
Potri.003G202800	20.9946	18.5155	20.2139	28.1236	27.7364	22.0789	0.383793	6.85219	0.00195145	0.0342932	1	PF13423	PTHR24006,PTHR24006:SF529	KOG1871	3.4.19.12	K11841		AT4G30890.1	UBP24	ubiquitin-specific protease 24
Potri.003G202900	7.27583	7.75995	6.70732	10.3647	9.36515	8.71029	0.38769	5.6445	0.0013082	0.0251734	1		PTHR10774,PTHR10774:SF61					AT3G08550.1	ABI8,ELD1,KOB1	elongation defective 1 protein / ELD1 protein
Potri.003G203100	1.31699	0.823611	0.995889	2.42929	2.34542	1.64627	1.02672	2.88469	6.93902e-06	0.00028712	1	PF12854,PF01535,PF13041	PTHR24015,PTHR24015:SF384					AT4G20740.1		Pentatricopeptide repeat (PPR-like) superfamily protein
Potri.003G203800	6.30087	6.30681	7.10998	9.84937	11.7061	9.33372	0.647236	5.13542	7.44613e-07	3.95806e-05	1	PF01210,PF07479	PTHR11728,PTHR11728:SF17	KOG2711	1.1.1.8	K00006	GO:0055114,GO:0051287,GO:0046168,GO:0016616,GO:0005975,GO:0004367,GO:0009331,GO:0006072	AT3G07690.1		6-phosphogluconate dehydrogenase family protein
Potri.003G204100	2.00963	2.03306	1.86946	3.6725	3.52108	2.78313	0.753643	2.49946	0.000241191	0.00632813	1	PF13812,PF01535,PF13041	PTHR24015,PTHR24015:SF734					AT1G07740.1		Tetratricopeptide repeat (TPR)-like superfamily protein
Potri.003G204300	32.9056	22.8619	28.9013	44.6222	47.0908	33.9683	0.569504	7.46749	0.000223169	0.00594611	1	PF00076,PF00642	PTHR24009,PTHR24009:SF3				GO:0003676,GO:0046872	AT3G51950.2		Zinc finger (CCCH-type) family protein / RNA recognition motif (RRM)-containing protein
Potri.003G204400	14.1361	14.9065	11.2526	21.2341	22.4101	19.9018	0.656628	5.13613	8.70683e-07	4.51096e-05	1	PF07716	PTHR23334,PTHR23334:SF25				GO:0043565,GO:0006355,GO:0003700,GO:0006351	AT2G16770.1	bZIP23	Basic-leucine zipper (bZIP) transcription factor family protein
Potri.003G204500	8.67781	9.14709	9.37309	11.1907	11.6016	11.6609	0.341366	5.62588	0.00208069	0.0362097	1	PF13639	PTHR14155,PTHR14155:SF75	KOG1493		K19045	GO:0008270,GO:0005515	AT3G63530.2	BB,BB2	RING/U-box superfamily protein
Potri.003G204700	6.26111	6.28334	5.72072	8.15809	10.4609	6.92554	0.482563	4.31381	0.0030199	0.0480922	1	PF13837	PTHR21654,PTHR21654:SF18					AT1G21200.1		sequence-specific DNA binding transcription factors
Potri.003G204900	3.86745	2.90141	3.46946	5.64114	6.01162	4.07945	0.618076	4.89482	0.000148158	0.00422256	1	PF01103	PTHR12815,PTHR12815:SF7			K07277	GO:0019867	AT5G19620.1	ATOEP80,EMB213,OEP80,TOC75	outer envelope protein of 80 kDa
Potri.003G205200	5.67569	6.20427	6.50998	10.5074	10.2411	11.5425	0.813327	3.38316	3.9183e-07	2.28835e-05	1	PF03100	PTHR34128,PTHR34128:SF2				GO:0017004,GO:0017003,GO:0005886	AT3G51790.1	ATG1,TG1	transmembrane protein G1P-related 1
Potri.003G205900	0.244421	0.472806	0.346032	1.34581	1.08871	1.40235	1.85453	0.871102	8.77385e-08	5.97206e-06	1	PF03140	PTHR31549,PTHR31549:SF23					AT3G02645.1		Plant protein of unknown function (DUF247)
Potri.003G206000	1.47162	1.82663	1.7972	2.96492	3.27526	2.35817	0.756312	3.6351	1.69719e-05	0.000632761	1	PF07944	PTHR31151,PTHR31151:SF0			K09955		AT5G12950.1		Putative glycosyl hydrolase of unknown function (DUF1680)
Potri.003G207100	11.3262	10.8078	11.3328	14.156	14.9562	14.5311	0.382453	5.23888	0.000801889	0.0169494	1	PF04434,PF10551,PF03101	PTHR31669,PTHR31669:SF42				GO:0008270,GO:0006355	AT1G76320.1	FRS4	FAR1-related sequence 4
Potri.003G207200	8.0351	7.42583	8.38618	10.4498	13.4345	9.63775	0.490623	5.80862	0.000367537	0.00900497	1	PF00010	PTHR16223,PTHR16223:SF36				GO:0046983	AT1G51140.1		basic helix-loop-helix (bHLH) DNA-binding superfamily protein
Potri.003G207600	1.27337	1.13752	0.954227	1.70414	2.08319	1.77574	0.719218	2.63424	0.000313782	0.00787285	1		PTHR33984,PTHR33984:SF2					AT4G12070.1
Potri.003G210200	7.13508	8.71727	8.6761	17.2015	15.2343	13.1426	0.895458	5.04174	2.35831e-10	2.78268e-08	1		PTHR31029,PTHR31029:SF3					AT5G12900.1
Potri.003G210500	2.9708	3.12875	3.97389	4.92408	4.95542	4.71362	0.536001	3.76585	0.000687759	0.0149566	1	PF04873	PTHR33305,PTHR33305:SF9			K14514		AT1G73730.1	AtEIL3,ATSLIM,EIL3,SLIM1	ETHYLENE-INSENSITIVE3-like 3
Potri.003G210800	5.83956	7.07862	5.92071	8.48043	9.18052	7.93374	0.443071	4.21716	0.00186105	0.0330403	1	PF06398,PF00168	PTHR10024,PTHR10024:SF243				GO:0005515	AT3G57880.1		Calcium-dependent lipid-binding (CaLB domain) plant phosphoribosyltransferase family protein
Potri.003G211000	2.88526	3.12941	2.94421	4.89987	4.567	4.38428	0.629457	4.4706	9.66466e-07	4.96528e-05	1	PF02518,PF09239	PTHR10871,PTHR10871:SF4		5.99.1.3		GO:0006265,GO:0003918,GO:0003677,GO:0005524	AT3G20780.1	ATTOP6B,BIN3,HYP6,RHL3,TOP6B	topoisomerase 6 subunit B
Potri.003G211300	1.78906	2.22064	1.64163	3.92661	3.75324	3.4263	0.976024	2.78416	3.76832e-07	2.21106e-05	1	PF01453,PF00069	PTHR27002,PTHR27002:SF64	KOG1187	2.7.11.1		GO:0006468,GO:0005524,GO:0004672	AT5G60900.1	RLK1	receptor-like protein kinase 1
Potri.003G212300	3.96975	3.37112	3.72524	5.97355	7.13632	5.23531	0.727283	4.70223	5.83216e-07	3.21555e-05	1	PF03735	PTHR33432,PTHR33432:SF3	KOG4675				AT5G13020.1		Emsy N Terminus (ENT)/ plant Tudor-like domains-containing protein
Potri.003G212500	1.06212	0.8739	0.767495	1.94261	1.72482	1.11086	0.818493	3.04887	0.00038276	0.00931418	1	PF00249,PF00439	PTHR37888,PTHR37888:SF2				GO:0005515	AT3G60110.1		DNA-binding bromodomain-containing protein
Potri.003G212700	3.68007	3.97435	4.0174	7.76161	5.81831	5.95568	0.744507	4.57763	4.29537e-07	2.45981e-05	1	PF00106	PTHR24322,PTHR24322:SF411	KOG0725	1.3.1.9	K00208	GO:0016491,GO:0008152	AT2G05990.1	ENR1,MOD1	NAD(P)-binding Rossmann-fold superfamily protein
Potri.003G213200	7.96363	6.58207	7.53928	10.3666	10.5368	9.11382	0.441647	5.41767	0.000373824	0.00913297	1	PF14608,PF00013,PF00642	PTHR10288,PTHR10288:SF154				GO:0003723,GO:0046872	AT3G12130.1		KH domain-containing protein / zinc finger (CCCH type) family protein
Potri.003G214200	6.48906	5.47306	5.94546	12.2767	13.049	8.83712	0.931505	7.15473	1.85963e-10	2.24989e-08	1	PF04652,PF14288,PF02364	PTHR12741,PTHR12741:SF21		2.4.1.34	K11000	GO:0016020,GO:0006075,GO:0003843,GO:0000148	AT5G13000.1	ATGSL12,gsl12	glucan synthase-like 12
Potri.003G214300	19.7596	16.0631	16.2831	34.8947	37.638	24.4618	0.895149	5.40198	2.62403e-08	2.01002e-06	1		PTHR34484,PTHR34484:SF2					AT5G19900.1		PRLI-interacting factor, putative
Potri.003G214400	1.15311	0.162645	1.90456	2.93206	4.66063	2.25125	1.58332	0.305627	0.00168482	0.0306364	1
Potri.003G214800	13.304	14.0685	14.3143	18.1504	18.3922	18.9554	0.413249	4.9473	0.000455585	0.0107572	1	PF00141	PTHR31388,PTHR31388:SF22		1.11.1.7	K00430	GO:0055114,GO:0020037,GO:0006979,GO:0004601	AT5G06720.1	ATPA2,PA2	peroxidase 2
Potri.003G215100	24.5139	25.7581	24.7261	38.5951	36.1492	37.3943	0.580486	7.29825	1.68309e-08	1.35881e-06	1	PF01268	PTHR10025		6.3.4.3	K01938	GO:0009396,GO:0005524,GO:0004329	AT1G50480.1	THFS	10-formyltetrahydrofolate synthetase
Potri.003G215600	1.70294	1.60132	1.53857	5.32941	5.39542	4.92006	1.68829	3.51034	8.68237e-26	2.19357e-22	1	PF16916,PF01545	PTHR11562,PTHR11562:SF45	KOG1485			GO:0055085,GO:0016021,GO:0008324,GO:0006812	AT3G58060.1		Cation efflux family protein
Potri.003G215700	16.2265	16.2741	16.3364	23.1558	21.7041	20.4822	0.420107	7.01545	7.18585e-05	0.00228898	1	PF00069	PTHR11909,PTHR11909:SF146	KOG1164	2.7.11.1		GO:0006468,GO:0005524,GO:0004672	AT3G13670.1		Protein kinase family protein
Potri.003G216200	30.5107	53.2246	41.4117	61.1025	55.7261	65.1387	0.541182	6.01263	0.00125623	0.0243921	1	PF03018	PTHR21495,PTHR21495:SF77					AT1G55210.1		Disease resistance-responsive (dirigent-like protein) family protein
Potri.003G216400	45.576	55.33	48.9604	79.5398	68.178	70.6184	0.543719	6.16498	7.12398e-06	0.000294207	1	PF03018	PTHR21495,PTHR21495:SF59					AT1G55210.1		Disease resistance-responsive (dirigent-like protein) family protein
Potri.003G216500	12.9893	10.0865	11.3037	23.3273	30.0806	24.3075	1.17419	5.27353	1.77237e-16	7.04844e-14	1	PF04819	PTHR16007,PTHR16007:SF29					AT1G55230.1		Family of unknown function (DUF716)
Potri.003G216800	5.54588	4.09582	6.27008	10.2138	10.6584	6.99996	0.807911	5.28958	6.56247e-06	0.000273118	1		PTHR11208,PTHR11208:SF52	KOG0119		K13095		AT3G32940.1		RNA-binding KH domain-containing protein
Potri.003G216900	3.83514	2.95683	3.53503	4.81202	5.25045	4.89805	0.531633	4.14179	0.000227758	0.00604961	1	PF04188	PTHR12468,PTHR12468:SF2	KOG2647		K07542	GO:0006506,GO:0004584	AT1G11880.1		transferases, transferring hexosyl groups
Potri.003G217700	4.00901	4.60751	4.78224	6.71644	6.83723	5.94264	0.542419	4.42117	6.95367e-05	0.00222715	1	PF00646,PF01344	PTHR24412,PTHR24412:SF234				GO:0005515	AT1G55270.1		Galactose oxidase/kelch repeat superfamily protein
Potri.003G217800	10.4174	10.5496	10.7154	19.0538	18.0054	15.4484	0.728916	6.69104	2.87908e-10	3.35112e-08	1	PF00271,PF00270	PTHR24031,PTHR24031:SF264		3.6.4.13	K11594	GO:0005524,GO:0003676	AT2G42520.1		P-loop containing nucleoside triphosphate hydrolases superfamily protein
Potri.003G217900	46.0656	48.7058	45.969	66.606	71.7462	61.1183	0.503134	8.202	3.1374e-06	0.000141545	1	PF00149	PTHR11668,PTHR11668:SF287		3.1.3.16	K04382	GO:0016787	AT2G42500.1	PP2A-3	protein phosphatase 2A-3
Potri.003G218500	8.21892	8.36373	9.06502	12.5769	12.0653	10.649	0.460772	5.74597	9.04889e-05	0.00281019	1	PF07983,PF00332	PTHR32227,PTHR32227:SF48		3.2.1.39		GO:0005975,GO:0004553	AT3G13560.1		O-Glycosyl hydrolases family 17 protein
Potri.003G219000	28.753	28.3363	26.2861	47.4083	46.0673	41.1888	0.691544	7.05761	3.43884e-10	3.93862e-08	1	PF00355,PF08417	PTHR21266,PTHR21266:SF25		1.14.12.20		GO:0055114,GO:0051537,GO:0016491,GO:0010277	AT4G25650.1	ACD1-LIKE,PTC52,TIC55-IV	ACD1-like
Potri.003G220100	8.70842	7.82396	7.60754	14.9794	14.8607	11.6307	0.780234	6.57914	1.0656e-09	1.10019e-07	1	PF04510,PF02985,PF13646	PTHR10527,PTHR10527:SF29				GO:0005515	AT5G19820.1	emb2734	ARM repeat superfamily protein
Potri.003G220300	61.0684	71.6216	67.3625	100.808	91.6782	81.6096	0.454501	8.03965	0.000121313	0.00358102	1	PF03953,PF00091	PTHR11588,PTHR11588:SF48			K07374	GO:0003924,GO:0007017,GO:0005874	AT5G19770.1	TUA3	tubulin alpha-3
Potri.003G220400	100.626	105.453	100.592	133.301	118.044	135.109	0.333691	8.29258	0.00168764	0.0306616	1	PF00153	PTHR24089,PTHR24089:SF266	KOG0759		K15104		AT5G19760.1		Mitochondrial substrate carrier family protein
Potri.003G220800	3.11706	2.04396	2.50584	4.39055	5.94089	3.03122	0.800366	5.78341	0.000126708	0.00369457	1	PF06333	PTHR10791,PTHR10791:SF60			K15164	GO:0016592,GO:0006357,GO:0001104	AT1G55325.2	GCT	RNA polymerase II transcription mediators
Potri.003G220901	373.231	389.803	429.59	540.548	509.118	490.495	0.369314	6.35177	0.00100051	0.0202698	1		PTHR34114,PTHR34114:SF2					AT5G56540.1	AGP14,ATAGP14	arabinogalactan protein 14
Potri.003G221000	9.33405	10.8588	11.6965	15.2011	16.8212	15.1945	0.567058	5.18057	8.07268e-06	0.000328646	1	PF07797	PTHR33130,PTHR33130:SF6					AT1G55340.1		Protein of unknown function (DUF1639)
Potri.003G221100	4.74809	3.05514	4.06583	8.3794	9.40031	5.32167	0.960108	6.57348	1.08324e-06	5.45429e-05	1	PF01067,PF00648	PTHR10183,PTHR10183:SF267	KOG0045	3.4.22.54		GO:0006508,GO:0005622,GO:0004198	AT1G55350.1	ATDEK1,DEK1,EMB1275,EMB80	calpain-type cysteine protease family
Potri.003G221200	47.5951	39.1654	44.6904	61.1996	67.1243	53.801	0.470112	7.6674	0.000124681	0.00364537	1	PF14365,PF03080	PTHR31589,PTHR31589:SF24					AT1G55360.1		Protein of Unknown Function (DUF239)
Potri.003G221400	9.78676	11.8147	11.8857	15.9096	15.9969	16.9795	0.547359	4.78825	2.18197e-05	0.000794873	1	PF13659	PTHR18895,PTHR18895:SF74	KOG2904	2.1.1.297	K02493		AT5G64150.1		RNA methyltransferase family protein
Potri.003G221600	3.13603	4.15293	3.73979	4.97926	4.86508	5.70337	0.49727	4.76061	0.000399879	0.0096806	1	PF01336,PF00152	PTHR22594,PTHR22594:SF20		6.1.1.6	K04567	GO:0003676,GO:0006418,GO:0005524,GO:0004812,GO:0000166	AT3G13490.1	ATKRS-2,OVA5	Lysyl-tRNA synthetase, class II
Potri.003G221800	6.51538	6.90025	6.48858	11.9037	11.5812	10.6425	0.778126	4.87386	1.88093e-10	2.26292e-08	1		PTHR33401					AT3G13480.1
Potri.003G222200	31.4513	34.7167	32.1661	48.1965	46.784	43.9035	0.498379	6.75902	3.89637e-06	0.000172525	1		PTHR17130,PTHR17130:SF24					AT1G55480.1	ZKT	protein containing PDZ domain, a K-box domain, and a TPR region
Potri.003G222300	1.37053	1.34907	0.882989	2.20099	1.80157	1.61031	0.638131	2.95368	0.00297266	0.0475691	1	PF00806	PTHR12537,PTHR12537:SF13	KOG2049			GO:0003723	AT5G56510.1	APUM12,PUM12	pumilio 12
Potri.003G222400	28.9931	38.6883	32.1347	63.0176	50.4236	59.0865	0.789854	7.68602	3.33946e-09	3.05821e-07	1	PF00118	PTHR11353,PTHR11353:SF8			K04077	GO:0005524	AT3G13470.1		TCP-1/cpn60 chaperonin family protein
Potri.003G222600	1.39606	1.6776	2.23596	3.70754	4.45964	4.1465	1.21529	3.55974	6.77251e-11	9.26368e-09	1	PF07714	PTHR27001,PTHR27001:SF76	KOG1187	2.7.11.1		GO:0006468,GO:0004672	AT5G56460.1		Protein kinase superfamily protein
Potri.003G222700	372.606	222.829	262.769	406.063	601.762	353.716	0.665795	10.5578	0.00102469	0.0206526	1	PF04146	PTHR12357,PTHR12357:SF21	KOG1901				AT3G13460.1	ECT2	evolutionarily conserved C-terminal region 2
Potri.003G222800	10.8087	11.7288	11.046	16.286	15.5923	14.3506	0.461457	5.79868	4.83887e-05	0.00161861	1	PF02780,PF02779	PTHR11624,PTHR11624:SF21		1.2.4.4	K00167	GO:0008152,GO:0003824	AT1G55510.1	BCDH BETA1	branched-chain alpha-keto acid decarboxylase E1 beta subunit
Potri.003G222900	7.42257	7.43975	6.73481	11.1211	9.60111	11.3571	0.570844	4.9655	5.80544e-06	0.000244935	1	PF01029	PTHR11078				GO:0006355,GO:0003723,GO:0006353	AT4G26370.1		antitermination NusB domain-containing protein
Potri.003G223000	15.7667	17.207	16.8838	24.6632	22.3214	20.9329	0.446303	6.87875	6.50552e-05	0.00211355	1	PF13015,PF12999	PTHR12630,PTHR12630:SF1	KOG2397		K08288	GO:0006491	AT5G56360.1	PSL4	calmodulin-binding protein
Potri.003G223200	21.9796	22.7103	22.9723	31.3421	31.2816	28.8152	0.434582	6.33212	5.41385e-05	0.00178454	1	PF14369,PF13639	PTHR22763,PTHR22763:SF59		6.3.2.19	K11982	GO:0008270,GO:0005515	AT5G56340.1	ATCRT1	RING/U-box superfamily protein
Potri.003G223400	2.66776	1.46385	2.13903	4.07415	4.17165	2.79806	0.814415	4.97338	5.43443e-05	0.0017872	1		PTHR34418,PTHR34418:SF1					AT1G55540.1	emb1011	Nuclear pore complex protein
Potri.003G223900	0.36602	0.28911	0.470202	0.744556	1.00034	0.694174	1.10942	1.86697	2.77318e-05	0.00098193	1	PF13812,PF13041,PF01535	PTHR24015,PTHR24015:SF662					AT5G56310.1		Pentatricopeptide repeat (PPR) superfamily protein
Potri.004G000300	29.4363	29.3033	30.5817	17.5001	14.2999	20.5642	-0.769715	5.59356	1.35721e-08	1.12124e-06	-1	PF13193,PF00501	PTHR24095,PTHR24095:SF177				GO:0008152,GO:0003824	AT5G16340.1		AMP-dependent synthetase and ligase family protein
Potri.004G000400	1.25265	2.16735	2.57472	0.178817	0.192875	0.652157	-2.50443	0.22407	4.90419e-07	2.76061e-05	-1	PF00197	PTHR33107,PTHR33107:SF4				GO:0004866	AT1G73260.1	ATKTI1,KTI1	kunitz trypsin inhibitor 1
Potri.004G000600	5.55098	5.17587	5.32468	1.68136	1.8315	2.93158	-1.31656	4.13514	1.65601e-12	3.14714e-10	-1	PF00415	PTHR22870,PTHR22870:SF138	KOG1427				AT5G60870.1		Regulator of chromosome condensation (RCC1) family protein
Potri.004G001200	10.5488	9.99868	9.9959	5.62756	5.44349	7.08793	-0.75017	5.60612	4.10203e-09	3.69355e-07	-1	PF01148	PTHR13773,PTHR13773:SF13		2.7.7.41	K00981		AT4G22340.3	CDS2	cytidinediphosphate diacylglycerol synthase 2
Potri.004G001300	8.33968	8.41603	9.4906	4.09615	4.31889	4.57999	-1.01366	4.46658	2.60375e-14	7.3573e-12	-1	PF05875	PTHR12956,PTHR12956:SF28	KOG2329	3.5.1.23	K04711	GO:0016811,GO:0016021,GO:0006672	AT4G22330.1	ATCES1	Alkaline phytoceramidase (aPHC)
Potri.004G001400	0.191369	0.38869	0.0421437	0	0	0	-5.33885	-1.49699	0.000548859	0.0124992	-1	PF04720	PTHR31579,PTHR31579:SF15					AT1G62420.1		Protein of unknown function (DUF506)
Potri.004G001500	4.80936	4.64243	4.51458	2.17201	2.76873	3.46613	-0.733362	4.25682	8.21366e-06	0.000333753	-1		PTHR34572					AT4G22320.1
Potri.004G001600	61.262	63.6467	61.3727	22.0363	21.0343	32.5129	-1.30095	5.70044	1.84777e-17	9.01839e-15	-1	PF10280	PTHR22890			K15131	GO:0016592,GO:0006357,GO:0001104	AT3G01435.1		Expressed protein
Potri.004G001800	12.2905	19.9237	18.6161	5.00394	4.9309	9.4628	-1.38751	3.88537	3.38032e-08	2.50318e-06	-1		PTHR31903,PTHR31903:SF5					AT1G12020.1
Potri.004G002000	2.36181	2.06638	2.39332	1.17269	1.18583	1.92842	-0.670287	2.99467	0.00181016	0.0323538	-1		PTHR33709,PTHR33709:SF2					AT4G22290.1		Ubiquitin-specific protease family C19-related protein
Potri.004G002100	0.930786	0.90025	0.439243	0	0.153553	0.148343	-2.73541	-1.34553	0.00280327	0.0454513	-1
Potri.004G002500	0.0734154	0.303752	0.0538924	0	0	0	-5.44278	-1.44376	0.000502118	0.011651	-1	PF05627	PTHR33159,PTHR33159:SF8			K13456		AT3G25070.1	RIN4	RPM1 interacting protein 4
Potri.004G002600	2.6921	2.96035	2.79438	1.59716	1.64352	1.93209	-0.70606	3.27924	1.87872e-05	0.000693819	-1	PF01786	PTHR31803,PTHR31803:SF10		1.10.3.11	K17893	GO:0055114,GO:0009916	AT4G22260.1	IM,IM1	Alternative oxidase family protein
Potri.004G002700	17.8893	19.6249	15.6158	7.30934	6.85715	11.0632	-1.07412	5.96906	1.70769e-10	2.07777e-08	-1	PF13923,PF00400	PTHR22847,PTHR22847:SF451	KOG0265		K10143	GO:0005515	AT2G32950.1	ATCOP1,COP1,DET340,EMB168,FUS1	Transducin/WD40 repeat-like superfamily protein
Potri.004G002800	1.67984	1.84929	1.48878	0.39479	0.473142	0.914174	-1.48672	1.11215	5.74282e-06	0.000243249	-1	PF13350	PTHR31126,PTHR31126:SF15		3.1.3.48	K18045		AT1G05000.1		Phosphotyrosine protein phosphatases superfamily protein
Potri.004G002900	7.3425	5.35352	6.6172	3.96682	3.70471	4.91483	-0.618803	4.10014	0.000212842	0.00572779	-1	PF13371,PF00564	PTHR22904,PTHR22904:SF331	KOG4151			GO:0005515	AT1G62390.1		Octicosapeptide/Phox/Bem1p (PB1) domain-containing protein / tetratricopeptide repeat (TPR)-containing protein
Potri.004G003000	17.3719	20.5015	16.9172	9.45299	8.09802	10.8814	-0.944974	4.97913	2.88278e-11	4.37511e-09	-1	PF14226,PF03171	PTHR10209,PTHR10209:SF173	KOG0143	1.14.17.4	K05933	GO:0055114,GO:0016491	AT1G05010.1	ACO4,EAT1,EFE	ethylene-forming enzyme
Potri.004G003200	31.4932	30.047	30.5744	8.7272	7.88925	13.713	-1.6023	5.83399	8.17987e-21	7.9049e-18	-1	PF04755	PTHR31906,PTHR31906:SF5					AT4G22240.1		Plastid-lipid associated protein PAP / fibrillin family protein
Potri.004G003800	35.564	33.0574	30.5123	20.2912	19.7979	22.1941	-0.670624	7.29195	1.74545e-09	1.72338e-07	-1	PF00365	PTHR13697,PTHR13697:SF26	KOG2440	2.7.1.90	K00895	GO:0006096,GO:0003872	AT1G12000.1		Phosphofructokinase family protein
Potri.004G004000	2.3969	2.38065	2.87295	1.59051	1.51372	1.81053	-0.637	3.61586	7.64511e-05	0.00241085	-1	PF07728	PTHR23073,PTHR23073:SF29	KOG0737	3.6.1.3		GO:0016887,GO:0005524	AT4G04180.1		P-loop containing nucleoside triphosphate hydrolases superfamily protein
Potri.004G004200	14.423	15.8312	14.9657	6.11838	6.18038	11.5703	-0.921594	5.78319	4.12033e-06	0.000181134	-1	PF00789,PF08059	PTHR23333,PTHR23333:SF26	KOG2086		K14012	GO:0005515	AT4G22150.1	PUX3	plant UBX domain-containing protein 3
Potri.004G004400	0.470603	0.455164	0.407147	0.0359886	0.0388179	0.262505	-1.94351	-0.395036	0.00054427	0.0124078	-1	PF00789	PTHR23333,PTHR23333:SF26	KOG2086		K14012	GO:0005515	AT4G22150.1	PUX3	plant UBX domain-containing protein 3
Potri.004G004700	26.2176	19.3439	20.1117	12.542	11.756	14.2102	-0.770559	6.24892	3.00606e-08	2.26112e-06	-1	PF03789,PF05920,PF03791,PF03790	PTHR11850,PTHR11850:SF100	KOG0773			GO:0003677,GO:0006355,GO:0005634	AT1G62360.1	BUM,BUM1,SHL,STM,WAM,WAM1	KNOX/ELK homeobox transcription factor
Potri.004G004800	5.62256	7.44289	6.32044	3.43211	2.90728	4.5687	-0.827637	4.44937	1.91967e-06	9.08036e-05	-1	PF00573	PTHR10746	KOG1624		K02926	GO:0006412,GO:0005840,GO:0003735	AT2G20060.1		Ribosomal protein L4/L1 family
Potri.004G004900	8.78525	9.36142	9.37648	4.11614	4.69288	6.54651	-0.841826	4.94101	1.07954e-07	7.22617e-06	-1	PF00628,PF01426	PTHR12505				GO:0005515,GO:0003682	AT4G22140.2	EBS	PHD finger family protein / bromo-adjacent homology (BAH) domain-containing protein
Potri.004G005500	5.02059	5.80337	4.87858	1.71625	2.21112	3.15447	-1.14884	4.63002	6.15303e-10	6.74165e-08	-1	PF05292	PTHR28641,PTHR28641:SF1	KOG3018	4.1.1.9		GO:0050080,GO:0006633	AT4G04320.1		malonyl-CoA decarboxylase family protein
Potri.004G005700	0.665618	0.618535	0.646694	0.125758	0.0753582	0.262084	-2.04428	1.25136	7.32422e-10	7.9039e-08	-1	PF08495,PF10442	PTHR14939,PTHR14939:SF5					AT5G63520.1
Potri.004G005900	4.12426	4.19433	4.70036	2.0109	2.48752	2.8134	-0.832708	4.22988	4.97538e-08	3.56155e-06	-1	PF14703,PF13967,PF02714	PTHR13018,PTHR13018:SF47				GO:0016020	AT4G22120.2		ERD (early-responsive to dehydration stress) family protein
Potri.004G006000	4.81245	4.23831	4.65283	2.66414	2.25007	3.16892	-0.761104	4.49078	2.5564e-07	1.5663e-05	-1	PF14703,PF13967,PF02714	PTHR13018,PTHR13018:SF47				GO:0016020	AT4G22120.5		ERD (early-responsive to dehydration stress) family protein
Potri.004G006600	24.6715	24.983	22.0321	12.7221	14.8914	18.904	-0.624244	5.74053	1.45537e-05	0.000555629	-1	PF01168	PTHR10146,PTHR10146:SF6	KOG3157		K06997		AT1G11930.2		Predicted pyridoxal phosphate-dependent enzyme, YBL036C type
Potri.004G007400	14.2265	14.7553	17.1189	6.93159	6.59115	10.1215	-0.962235	4.31072	1.84041e-08	1.4584e-06	-1	PF13947	PTHR33355,PTHR33355:SF5				GO:0030247	AT1G11915.1
Potri.004G007500	3.15058	2.04417	3.6426	1.15247	0.60638	1.25948	-1.54389	2.49057	1.04576e-07	7.04002e-06	-1	PF03106	PTHR31429,PTHR31429:SF16				GO:0043565,GO:0006355,GO:0003700	AT4G04450.1	AtWRKY42,WRKY42	WRKY family transcription factor
Potri.004G007600	42.5711	36.6722	40.0281	25.2567	24.2917	27.4038	-0.632312	7.44737	1.22686e-08	1.02119e-06	-1	PF03489,PF05184,PF00026	PTHR13683,PTHR13683:SF286	KOG1339	3.4.23.40		GO:0006629,GO:0006508,GO:0004190	AT1G11910.1	APA1,ATAPA1	aspartic proteinase A1
Potri.004G007700	5.65004	3.58915	5.11532	2.86772	1.40159	2.89483	-0.999491	2.67219	0.000260675	0.00678545	-1	PF00069	PTHR24361,PTHR24361:SF380	KOG0198	2.7.11.25		GO:0006468,GO:0005524,GO:0004672	AT5G55090.1	MAPKKK15	mitogen-activated protein kinase kinase kinase 15
Potri.004G007800	6.55176	4.6206	5.71127	0.438407	1.41862	2.74096	-1.8751	1.04747	3.41253e-06	0.000153154	-1	PF03595	PTHR31269,PTHR31269:SF4				GO:0055085,GO:0016021,GO:0008308,GO:0006873	AT1G62280.1	SLAH1	SLAC1 homologue 1
Potri.004G007900	6.33893	8.74785	6.54212	3.23961	2.88216	4.6324	-1.00603	4.15211	1.67036e-07	1.06759e-05	-1	PF05529	PTHR12701,PTHR12701:SF18	KOG1962		K14009	GO:0016021,GO:0006886,GO:0005783	AT5G42570.1		B-cell receptor-associated 31-like
Potri.004G008100	0.235649	0.199429	0.216231	0	0	0.109539	-2.49369	-0.668125	0.000175104	0.00485834	-1		PTHR11266,PTHR11266:SF15				GO:0016021	AT4G04470.1	PMP22	Peroxisomal membrane 22 kDa (Mpv17/PMP22) family protein
Potri.004G009600	112.605	142.839	123.887	71.8813	63.2031	91.2157	-0.745062	8.25554	2.68364e-07	1.63261e-05	-1	PF08669,PF01571	PTHR13847,PTHR13847:SF5		2.1.2.10	K00605	GO:0006546,GO:0004047	AT1G11860.1		Glycine cleavage T-protein family
Potri.004G010400	7.50596	8.79101	7.57057	4.31205	3.52352	5.94559	-0.790889	4.48582	5.91866e-06	0.000249467	-1	PF03372	PTHR15822,PTHR15822:SF4	KOG2756	3.4.19.12			AT1G11800.1		endonuclease/exonuclease/phosphatase family protein
Potri.004G010500	8.8205	9.85728	10.8564	5.42546	6.14582	7.42751	-0.636025	4.78956	1.35126e-05	0.000520041	-1	PF07983,PF00332	PTHR32227,PTHR32227:SF120		3.2.1.39		GO:0005975,GO:0004553	AT1G11820.2		O-Glycosyl hydrolases family 17 protein
Potri.004G011300	0.897342	0.376092	0.959845	0	0	0.185916	-3.55216	1.3009	1.2775e-06	6.3579e-05	-1
Potri.004G011700	0.387833	0.342491	0.297077	0	0	0.188118	-2.41068	0.0494109	0.000193237	0.00527289	-1
Potri.004G012000	0.196575	0.0554535	0.0541129	0	0	0	-5.00293	-1.66841	0.00159151	0.0292616	-1
Potri.004G012500	0.706297	0.919592	0.987097	0	0	0.333365	-2.92962	0.553962	1.29655e-06	6.44525e-05	-1	PF00004,PF14363	PTHR23070,PTHR23070:SF5			K08900	GO:0005524	AT5G40010.1	AATP1	AAA-ATPase 1
Potri.004G012700	1.58838	2.00496	1.66006	0.0576463	0	0.630719	-2.911	1.49895	1.2191e-05	0.00047557	-1	PF00004,PF14363	PTHR23070,PTHR23070:SF5			K08900	GO:0005524	AT5G40010.1	AATP1	AAA-ATPase 1
Potri.004G012900	2.7719	3.24364	2.09131	1.42888	1.54121	1.14532	-0.974711	1.59784	0.000371398	0.00908377	-1	PF02536	PTHR13068,PTHR13068:SF28	KOG1267		K15032	GO:0006355,GO:0005739,GO:0003690	AT5G07900.1		Mitochondrial transcription termination factor family protein
Potri.004G013100	2.02525	2.22954	1.68612	0.581738	0.342257	0.661288	-1.88603	1.00208	1.7433e-08	1.39953e-06	-1	PF02536	PTHR13068,PTHR13068:SF28	KOG1267		K15032	GO:0006355,GO:0005739,GO:0003690	AT5G07900.1		Mitochondrial transcription termination factor family protein
Potri.004G013200	96.4399	95.796	93.9215	50.3168	54.8048	67.7467	-0.727175	8.10481	4.64107e-09	4.13556e-07	-1	PF00903	PTHR10374,PTHR10374:SF17	KOG2943	4.4.1.5	K01759		AT1G11840.6	ATGLX1,GLX1	glyoxalase I homolog
Potri.004G013300	9.46648	8.44046	8.27058	5.31677	4.22938	4.74377	-0.872194	3.98667	5.33938e-09	4.74796e-07	-1	PF13041	PTHR24015,PTHR24015:SF406					AT3G53700.1	MEE40	Pentatricopeptide repeat (PPR) superfamily protein
Potri.004G013400	3.72173	4.57888	4.33599	2.36504	2.24597	2.85283	-0.757678	4.34174	3.10293e-07	1.86393e-05	-1	PF00800	PTHR21022,PTHR21022:SF4	KOG2797	4.2.1.91,4.2.1.51	K05359	GO:0009094,GO:0004664	AT1G11790.1	ADT1	arogenate dehydratase 1
Potri.004G013601	26.0544	32.7676	27.0456	11.5173	12.71	17.4816	-1.04102	4.63311	3.9161e-10	4.4379e-08	-1		PTHR33386,PTHR33386:SF3					AT1G11740.1		ankyrin repeat family protein
Potri.004G013700	3.19586	5.34816	4.95047	1.21785	1.31359	2.11504	-1.53404	3.03624	2.56878e-09	2.4195e-07	-1	PF04110	PTHR10969,PTHR10969:SF43	KOG1654		K08341	GO:0005737,GO:0000045	AT1G62040.2	ATG8C	Ubiquitin-like superfamily protein
Potri.004G014100	6.41955	5.20575	5.36294	3.23007	3.64805	4.00725	-0.643144	5.63471	8.64778e-07	4.4912e-05	-1	PF13579,PF16760	PTHR12526,PTHR12526:SF341	KOG3228	2.4.1.21			AT1G11720.2	ATSS3,SS3	starch synthase 3
Potri.004G014200	0.53464	0.482627	0.294349	0	0	0.149113	-3.05432	-0.277094	1.01803e-06	5.17449e-05	-1	PF00069,PF00314	PTHR27002,PTHR27002:SF94	KOG1187	2.7.11.1		GO:0006468,GO:0005524,GO:0004672	AT5G38280.1	PR5K	PR5-like receptor kinase
Potri.004G014800	28.8692	32.716	30.1464	17.0283	15.2102	25.2757	-0.672928	5.44141	4.83527e-05	0.00161861	-1	PF00231	PTHR11693,PTHR11693:SF21	KOG1531	3.6.3.14	K02115	GO:0046961,GO:0046933,GO:0045261,GO:0015986	AT4G04640.1	ATPC1	ATPase, F1 complex, gamma subunit protein
Potri.004G015100	10.8872	11.6067	11.3261	4.8627	5.70778	8.34568	-0.837975	3.27102	2.70369e-05	0.000960444	-1	PF00249	PTHR10641,PTHR10641:SF657					AT2G46410.1	CPC	Homeodomain-like superfamily protein
Potri.004G015200	4.71602	3.47557	4.48923	2.07985	2.16956	3.16531	-0.775074	4.25381	2.21957e-05	0.000806517	-1	PF13415,PF13418,PF02475,PF02676	PTHR23245,PTHR23245:SF31	KOG1227	2.1.1.282,2.5.1.114	K15450		AT4G04670.1		Met-10+ like family protein / kelch repeat-containing protein
Potri.004G015300	2360.68	2496.95	2343.11	956.642	1057.17	1654.95	-0.97285	11.9962	1.42423e-08	1.16738e-06	-1	PF00141	PTHR31235,PTHR31235:SF69		1.11.1.7	K00430	GO:0055114,GO:0020037,GO:0006979,GO:0004601	AT4G21960.1	PRXR1	Peroxidase superfamily protein
Potri.004G015500	3.87319	2.89923	2.98397	0.834823	0.826647	1.63998	-1.56304	3.64175	9.97342e-11	1.28636e-08	-1	PF13499,PF07714	PTHR24349,PTHR24349:SF89	KOG0032	2.7.11.1	K13412	GO:0006468,GO:0004672	AT4G04720.1	CPK21	calcium-dependent protein kinase 21
Potri.004G016000	3.98893	3.22805	3.68241	1.76866	1.95424	2.48727	-0.812941	3.95309	8.69475e-07	4.51014e-05	-1		PTHR33831,PTHR33831:SF2					AT1G61900.1
Potri.004G016700	3.90881	3.76717	3.74151	1.8444	2.01684	2.79669	-0.778446	4.20576	1.73256e-06	8.32365e-05	-1	PF00012	PTHR19375,PTHR19375:SF149			K09489		AT1G11660.1		heat shock protein 70 (Hsp 70) family protein
Potri.004G016900	38.0601	39.679	37.0116	17.9565	16.6411	24.0378	-0.968482	6.91898	2.34344e-12	4.26486e-10	-1	PF01458	PTHR30508,PTHR30508:SF1				GO:0016226	AT4G04770.1	ABC1,ATABC1,ATNAP1,LAF6	ATP binding cassette protein 1
Potri.004G017100	2.86444	2.3272	2.46018	0.490681	0.826963	1.08651	-1.6727	2.13812	1.77414e-10	2.15253e-08	-1	PF11221	PTHR13381	KOG1510		K15152		AT4G04780.1	MED21	mediator 21
Potri.004G017200	41.4483	34.979	36.1817	17.0221	21.0623	26.2817	-0.807214	7.19439	6.15894e-08	4.35793e-06	-1	PF00076	PTHR24012,PTHR24012:SF333	KOG0148			GO:0003676	AT1G11650.2	ATRBP45B,RBP45B	RNA-binding (RRM/RBD/RNP motifs) family protein
Potri.004G017500	1.61087	1.74002	2.0239	1.12028	0.898318	1.51295	-0.604018	3.97351	0.00118898	0.0233714	-1	PF00612	PTHR11915	KOG0165		K16743	GO:0005515	AT4G21820.1		binding;calmodulin binding
Potri.004G017700	8.90778	9.33583	10.6973	3.33329	3.62864	5.37083	-1.22988	4.11912	6.52887e-12	1.09537e-09	-1	PF00067	PTHR24286,PTHR24286:SF61	KOG0157	1.14.13.109		GO:0055114,GO:0020037,GO:0016705,GO:0005506	AT5G36110.1	CYP716A1	cytochrome P450, family 716, subfamily A, polypeptide 1
Potri.004G018000	4.65998	6.25986	4.94112	3.37887	1.70836	3.32829	-0.909906	3.58515	7.48821e-05	0.00236832	-1	PF01535,PF13041	PTHR24015,PTHR24015:SF579					AT1G61870.1	PPR336	pentatricopeptide repeat 336
Potri.004G018100	4.28732	4.27803	4.62328	2.16229	2.20953	3.04372	-0.830116	3.82222	4.50905e-07	2.5719e-05	-1	PF06454	PTHR31142,PTHR31142:SF6					AT4G21790.1	ATTOM1,TOM1	tobamovirus multiplication 1
Potri.004G018200	10.9927	9.66091	10.3197	4.6209	5.30968	7.64513	-0.81797	5.05696	7.56048e-07	4.00892e-05	-1	PF04511	PTHR11009	KOG0858		K13989		AT4G04860.1	DER2.2	DERLIN-2.2
Potri.004G018300	3.35853	3.37939	2.75593	1.21385	1.16106	1.67056	-1.22934	2.96096	7.04592e-10	7.66132e-08	-1	PF01066	PTHR14269	KOG1617		K08744	GO:0016780,GO:0016020,GO:0008654	AT4G04870.1	CLS	cardiolipin synthase
Potri.004G018700	4.29687	4.21159	3.85001	2.88649	3.02585	2.6882	-0.523416	4.90956	1.946e-05	0.0007162	-1	PF13855,PF00514,PF01734	PTHR24185,PTHR24185:SF1		3.1.1.32		GO:0005515,GO:0006629	AT1G61850.2		phospholipases;galactolipases
Potri.004G019100	2.08164	2.19791	2.06291	1.03474	0.394922	1.12798	-1.30384	2.88318	3.01392e-06	0.000136548	-1	PF00849	PTHR11079,PTHR11079:SF79	KOG1919	5.4.99.28,3.5.4.26		GO:0009982,GO:0009451,GO:0003723,GO:0001522	AT4G21770.1		Pseudouridine synthase family protein
Potri.004G019350	1.64008	1.55845	1.83184	0.747735	0.960574	1.07681	-0.853926	3.60115	7.03473e-07	3.75798e-05	-1	PF00232	PTHR10353,PTHR10353:SF27		3.2.1.21	K05350	GO:0005975,GO:0004553	AT1G61820.1	BGLU46	beta glucosidase 46
Potri.004G019800	37.5708	35.2575	32.853	23.7012	21.7664	28.0236	-0.524093	6.89813	1.98664e-05	0.000728039	-1	PF00232	PTHR10353,PTHR10353:SF27		3.2.1.21	K05350	GO:0005975,GO:0004553	AT4G21760.1	BGLU47	beta-glucosidase 47
Potri.004G019900	5.28523	5.72526	5.47046	2.08233	1.51364	2.80663	-1.36087	3.72127	1.43408e-12	2.77449e-10	-1	PF03151	PTHR11132,PTHR11132:SF112	KOG1441		K15283		AT1G61800.1	ATGPT2,GPT2	glucose-6-phosphate/phosphate translocator 2
Potri.004G020000	28.1801	18.3481	14.4147	2.13922	3.73958	9.30076	-2.00496	3.75587	3.31612e-07	1.97816e-05	-1	PF00407	PTHR31338,PTHR31338:SF16				GO:0009607,GO:0006952	AT1G70880.1		Polyketide cyclase/dehydrase and lipid transport superfamily protein
Potri.004G020100	391.645	285.182	299.728	152.78	234.661	229.032	-0.663883	8.19498	7.99364e-05	0.00251521	-1	PF00407	PTHR31338,PTHR31338:SF16				GO:0009607,GO:0006952	AT1G70880.1		Polyketide cyclase/dehydrase and lipid transport superfamily protein
Potri.004G020300	3.24418	2.46328	2.84887	1.66633	1.58725	2.10841	-0.675319	4.06454	3.68472e-05	0.00126607	-1	PF04818	PTHR15921,PTHR15921:SF4	KOG2071		K14400		AT4G04885.1	PCFS4	PCF11P-similar protein 4
Potri.004G020400	0.920351	0.770513	0.849957	0.333749	0.291418	0.380893	-1.33253	1.60767	2.24894e-07	1.40191e-05	-1	PF00046,PF01852	PTHR24326,PTHR24326:SF294	KOG0484,KOG0483		K09338	GO:0003677,GO:0008289	AT4G04890.1	PDF2	protodermal factor 2
Potri.004G020650	5.20089	4.63104	5.02553	1.89395	2.00199	2.40771	-1.23693	2.88135	2.51347e-11	3.84176e-09	-1	PF00786	PTHR23177					AT4G04900.1	RIC10	ROP-interactive CRIB motif-containing protein 10
Potri.004G021000	11.7375	11.5707	10.9714	6.83561	5.80904	9.7849	-0.611376	4.41299	0.000419858	0.0100799	-1	PF06955,PF00722	PTHR31062,PTHR31062:SF1		2.4.1.207	K08235	GO:0048046,GO:0016762,GO:0006073,GO:0005618,GO:0005975,GO:0004553	AT1G11545.1	XTH8	xyloglucan endotransglucosylase/hydrolase 8
Potri.004G021200	24.2477	31.8788	25.8342	9.01397	11.0622	14.2769	-1.25418	5.22915	5.00292e-14	1.30228e-11	-1	PF10235	PTHR11805	KOG3476				AT1G61780.1		postsynaptic protein-related
Potri.004G021300	29.745	27.5018	25.3941	9.25915	15.1319	18.0538	-0.962646	4.53075	7.00996e-07	3.75409e-05	-1	PF00249	PTHR10641,PTHR10641:SF669					AT2G46410.1	CPC	Homeodomain-like superfamily protein
Potri.004G022500	4.15838	3.95382	4.0534	2.21874	1.84211	2.93559	-0.797136	4.093	2.00344e-06	9.46621e-05	-1	PF06087	PTHR12415,PTHR12415:SF0	KOG2031	3.1.4.1	K10862	GO:0008081,GO:0006281,GO:0005634	AT5G15170.1	TDP1	tyrosyl-DNA phosphodiesterase-related
Potri.004G022600	11.621	15.1695	12.4573	6.15756	4.86508	7.86853	-1.05316	4.89145	5.64404e-10	6.23166e-08	-1	PF00226	PTHR24078,PTHR24078:SF184	KOG0722		K19371		AT1G61770.1		Chaperone DnaJ-domain superfamily protein
Potri.004G023000	4.96049	3.92275	4.11893	2.89484	3.52153	2.83504	-0.49409	3.73618	0.00270974	0.0443028	-1		PTHR34064,PTHR34064:SF4					AT4G21215.2
Potri.004G023300	1.58477	1.53278	2.82526	0.646363	0.610031	0.926092	-1.42881	0.541768	0.000489259	0.0114143	-1	PF03168	PTHR31415,PTHR31415:SF3					AT4G05220.1		Late embryogenesis abundant (LEA) hydroxyproline-rich glycoprotein family
Potri.004G025200	0.350596	0.370884	0.289535	0.0469198	0.151825	0.171119	-1.44298	-0.123171	0.00212687	0.0367824	-1	PF01657,PF07714	PTHR27002,PTHR27002:SF29	KOG1187	2.7.11.1		GO:0006468,GO:0004672	AT4G23180.1	CRK10,RLK4	cysteine-rich RLK (RECEPTOR-like protein kinase) 10
Potri.004G025900	0.641929	0.579479	0.501854	0.123708	0.155673	0.136068	-2.05088	2.06707	1.45663e-16	6.0156e-14	-1	PF01657,PF07714	PTHR27002,PTHR27002:SF29	KOG1187	2.7.11.1		GO:0006468,GO:0004672	AT4G05200.1	CRK25	cysteine-rich RLK (RECEPTOR-like protein kinase) 25
Potri.004G026000	1.96553	1.40466	1.13023	0.233817	0.176539	0.511647	-2.27833	1.66907	2.52194e-10	2.95949e-08	-1	PF07714,PF01657	PTHR27002,PTHR27002:SF29		2.7.11.1		GO:0006468,GO:0004672	AT4G05200.1	CRK25	cysteine-rich RLK (RECEPTOR-like protein kinase) 25
Potri.004G026050	0.585557	0.868028	0.834401	0.086047	0.0265176	0.24337	-2.66173	1.55318	1.52178e-10	1.86213e-08	-1	PF07714	PTHR27002,PTHR27002:SF29		2.7.11.1		GO:0006468,GO:0004672	AT4G23180.1	CRK10,RLK4	cysteine-rich RLK (RECEPTOR-like protein kinase) 10
Potri.004G026100	0.416135	0.557607	0.372297	0.0556908	0.060069	0.145077	-2.31901	-0.144274	5.71751e-06	0.000242416	-1	PF01657,PF07714	PTHR27002,PTHR27002:SF29	KOG1187	2.7.11.1		GO:0006468,GO:0004672	AT4G23180.1	CRK10,RLK4	cysteine-rich RLK (RECEPTOR-like protein kinase) 10
Potri.004G027800	0.822852	0.963538	0.854767	1.16354	1.84667	1.55884	0.788353	2.51328	0.000491637	0.0114449	1	PF08276,PF01453,PF00954,PF07714	PTHR27002,PTHR27002:SF66	KOG1187	2.7.11.1		GO:0048544,GO:0006468,GO:0004672	AT4G21390.1	B120	S-locus lectin protein kinase family protein
Potri.004G032300	4.29604	3.78245	4.05162	2.61942	2.58064	2.72949	-0.613985	3.66512	3.80295e-05	0.00130149	-1	PF01733	PTHR10332,PTHR10332:SF38	KOG1479		K15014	GO:0016021,GO:0006810,GO:0005337	AT4G05120.1	ATENT3,ENT3,FUR1	Major facilitator superfamily protein
Potri.004G033100	1.77535	2.59886	2.21903	1.02742	0.941968	0.802946	-1.23684	1.3251	2.20688e-05	0.000803268	-1	PF00249	PTHR10641,PTHR10641:SF586	KOG0048		K09422		AT4G21440.1	ATM4,ATMYB102,MYB102	MYB-like 102
Potri.004G033900	9.44873	6.91302	9.112	11.4866	13.7272	10.0821	0.46923	5.58627	0.00176875	0.0318123	1	PF12937	PTHR24006,PTHR24006:SF496	KOG1947		K14485	GO:0005515	AT3G62980.1	TIR1	F-box/RNI-like superfamily protein
Potri.004G034400	3.17224	3.35582	4.63914	1.37974	1.60269	1.7695	-1.22861	2.00854	1.2727e-06	6.34135e-05	-1		PTHR34049,PTHR34049:SF1					AT1G61340.1		F-box family protein
Potri.004G034800	0.369271	0.234384	0.288015	0.481835	0.657418	0.506372	0.876033	3.01181	3.49062e-05	0.00120516	1	PF00005,PF00664	PTHR24223,PTHR24223:SF251		3.6.3.44		GO:0016887,GO:0005524,GO:0055085,GO:0042626,GO:0016021,GO:0006810	AT2G34660.2	ATMRP2,EST4,MRP2	multidrug resistance-associated protein 2
Potri.004G036500	12.363	8.57925	11.5377	16.9642	17.6338	14.612	0.597413	4.94796	6.51263e-05	0.00211427	1		PTHR34789,PTHR34789:SF1		2.7.11.1			AT1G61255.1
Potri.004G037800	7.5289	6.1481	7.54479	16.3334	15.2533	14.4778	1.11705	5.61716	2.15644e-19	1.47014e-16	1	PF00450	PTHR11802,PTHR11802:SF90		3.4.16.6	K16297	GO:0006508,GO:0004185	AT1G11080.2	scpl31	serine carboxypeptidase-like 31
Potri.004G038700	13.5166	10.4511	11.537	6.97225	7.88805	10.3327	-0.496379	4.66523	0.00228458	0.0388818	-1	PF06749	PTHR31769,PTHR31769:SF16					AT1G61065.1		Protein of unknown function (DUF1218)
Potri.004G044000	9.62684	9.30039	10.1646	4.9416	6.77683	7.06181	-0.633243	3.15157	0.000458173	0.0108124	-1		PTHR34274,PTHR34274:SF1					AT1G53035.1
Potri.004G047500	7.11546	6.25117	7.05143	4.89729	3.7563	3.62885	-0.730781	2.98352	7.55671e-05	0.00238823	-1	PF00847	PTHR31677,PTHR31677:SF25				GO:0006355,GO:0003700	AT1G28360.1	ATERF12,ERF12	ERF domain protein 12
Potri.004G048300	189.05	219.702	187.105	132.993	140.092	165.342	-0.442556	7.8783	0.000278407	0.00716452	-1		PTHR35274,PTHR35274:SF2					AT1G28400.1
Potri.004G048750	0.856454	0.600745	0.751893	1.30107	1.33653	0.981295	0.706271	2.63244	0.00100681	0.0203494	1	PF00046,PF02791	PTHR36968,PTHR36968:SF1				GO:0003677	AT1G28420.1	HB-1	homeobox-1
Potri.004G049100	9.5068	7.9649	9.14972	12.7419	14.1564	9.74867	0.460183	5.41525	0.00167987	0.0305722	1	PF08263,PF00560,PF13855,PF00069	PTHR27000,PTHR27000:SF219	KOG1187	2.7.11.1		GO:0005515,GO:0006468,GO:0005524,GO:0004672	AT1G28440.1	HSL1	HAESA-like 1
Potri.004G050700	0.883432	0.996858	0.819165	3.18594	2.95317	2.12675	1.61001	1.57267	1.31145e-08	1.08949e-06	1
Potri.004G053500	23.8851	39.2418	32.7175	17.7641	15.8875	22.4542	-0.77157	5.84452	1.138e-05	0.00044596	-1	PF02458	PTHR31147,PTHR31147:SF10		2.3.1.162		GO:0016747	AT1G28680.1		HXXXD-type acyl-transferase family protein
Potri.004G056800	1.79494	3.13015	1.79675	0.582336	0.753741	0.485444	-1.86884	1.03326	4.10071e-07	2.37047e-05	-1	PF00403	PTHR22814,PTHR22814:SF107	KOG1603			GO:0046872,GO:0030001	AT1G06330.1		Heavy metal transport/detoxification superfamily protein
Potri.004G057500	3.69587	4.69169	4.46522	2.47306	2.78604	2.97784	-0.638371	2.34841	0.00237531	0.0401652	-1	PF14009	PTHR33052,PTHR33052:SF3					AT1G29195.1
Potri.004G059300	1.43528	1.1716	1.07602	1.8309	2.29223	2.14631	0.758255	2.02233	0.000925089	0.0189836	1	PF07498	PTHR34449,PTHR34449:SF1				GO:0006353	AT4G18740.1		Rho termination factor
Potri.004G064300	0.0721576	0.14475	0.0794537	0	0.0277758	0.0268333	-2.3854	-0.550883	0.000135317	0.00390319	-1	PF00319,PF01486	PTHR11945,PTHR11945:SF170	KOG0014		K09264	GO:0046983,GO:0003677,GO:0006355,GO:0005634,GO:0003700	AT4G18960.1	AG	K-box region and MADS-box transcription factor family protein
Potri.004G070000	0.346964	0.615233	0.382047	0.106134	0	0.165891	-2.19575	-0.859618	0.00123572	0.0241027	-1	PF00201	PTHR11926,PTHR11926:SF343				GO:0016758,GO:0008152	AT3G16520.3	UGT88A1	UDP-glucosyl transferase 88A1
Potri.004G070900	0.302389	0.454952	0.499447	0	0	0.0562249	-4.04718	-1.08202	1.38217e-05	0.000530038	-1	PF00201	PTHR11926,PTHR11926:SF343				GO:0016758,GO:0008152	AT3G16520.3	UGT88A1	UDP-glucosyl transferase 88A1
Potri.004G073000	3.5169	4.82319	3.69378	2.02747	2.12438	2.29374	-0.895332	2.09197	0.000115991	0.00345479	-1	PF00403	PTHR22814,PTHR22814:SF77				GO:0046872,GO:0030001	AT1G01490.2		Heavy metal transport/detoxification superfamily protein
Potri.004G075200	9.25378	11.1794	11.0417	19.8147	16.3273	19.9565	0.834805	5.9375	8.41947e-11	1.10925e-08	1	PF00282	PTHR11999,PTHR11999:SF92		4.1.1.15	K01580	GO:0030170,GO:0019752,GO:0016831	AT5G17330.1	GAD,GAD1	glutamate decarboxylase
Potri.004G077100	0.151367	0.245526	0.197923	0.324115	0.469769	0.401058	1.00763	1.26913	0.000689673	0.0149755	1	PF13086,PF13087	PTHR10887,PTHR10887:SF358			K10706		AT1G65810.1		P-loop containing nucleoside triphosphate hydrolases superfamily protein
Potri.004G082000	29.2253	38.8598	40.5752	76.9503	47.2189	63.7179	0.790642	6.77435	4.49588e-06	0.000194852	1	PF13193,PF00501	PTHR24095,PTHR24095:SF189				GO:0008152,GO:0003824	AT1G65880.1	BZO1	benzoyloxyglucosinolate 1
Potri.004G085400	26.7004	27.4586	28.946	44.5294	35.5213	34.9941	0.469521	6.77864	0.000132871	0.00385857	1	PF03951,PF00120	PTHR20852,PTHR20852:SF59		6.3.1.2	K01915	GO:0006807,GO:0006542,GO:0004356	AT5G37600.1	ATGLN1;1,ATGSR1,GLN1;1,GSR 1	glutamine synthase clone R1
Potri.004G086300	0.75735	1.09387	1.06743	1.62168	2.23894	1.72362	0.937599	1.80963	0.000296556	0.00752213	1	PF00249	PTHR10641,PTHR10641:SF498	KOG0048		K09422		AT5G16600.1	AtMYB43,MYB43	myb domain protein 43
Potri.004G086700	6.61688	9.19834	8.37507	1.0955	1.85121	3.00602	-2.02175	3.43132	7.66429e-14	1.94782e-11	-1	PF00657	PTHR22835,PTHR22835:SF150		3.1.1.3		GO:0016788	AT5G37690.1		SGNH hydrolase-type esterase superfamily protein
Potri.004G089500	24.953	27.47	23.9857	16.1812	16.5456	22.4627	-0.469192	5.96581	0.000785036	0.016667	-1	PF00168	PTHR23180,PTHR23180:SF253	KOG1030			GO:0005515	AT3G17980.1		Calcium-dependent lipid-binding (CaLB domain) family protein
Potri.004G089800	39.2537	27.2757	38.3984	54.5988	53.7972	45.388	0.550984	6.70617	0.000154582	0.00437128	1	PF03514	PTHR31636,PTHR31636:SF47					AT1G14920.1	GAI,RGA2	GRAS family transcription factor family protein
Potri.004G093800	0.211595	0.573031	0.512579	2.89971	1.12401	2.17174	2.26058	1.18581	1.812e-07	1.15297e-05	1	PF02458	PTHR31625,PTHR31625:SF5		2.3.1.115		GO:0016747	AT5G39080.1		HXXXD-type acyl-transferase family protein
Potri.004G094000	0.182224	0.411239	0.300973	1.56075	0.946941	0.91481	1.91888	-0.469005	0.000878251	0.0182139	1	PF14009	PTHR33052,PTHR33052:SF31					AT3G03280.1
Potri.004G095700	4.62636	3.40041	4.39312	1.72677	2.1321	3.03045	-0.851873	3.47441	6.46494e-05	0.00210355	-1	PF08263,PF13855,PF07714	PTHR27008,PTHR27008:SF11	KOG1187	2.7.11.1		GO:0005515,GO:0006468,GO:0004672	AT2G01210.1		Leucine-rich repeat protein kinase family protein
Potri.004G096000	12.378	12.4051	15.423	5.84146	8.08746	9.44833	-0.782878	3.25449	9.88224e-05	0.0030339	-1	PF14368	PTHR33214,PTHR33214:SF6					AT3G18280.1		Bifunctional inhibitor/lipid-transfer protein/seed storage 2S albumin superfamily protein
Potri.004G096066	0.32537	0.642504	0.403053	1.95947	1.45598	0.952841	1.67476	0.880708	1.97498e-05	0.000724757	1	PF02458	PTHR31625,PTHR31625:SF5		2.3.1.115		GO:0016747	AT5G39050.1		HXXXD-type acyl-transferase family protein
Potri.004G096132	0.734933	2.28056	2.37716	7.08157	4.03132	5.0219	1.58777	2.52664	6.95495e-06	0.000287503	1	PF02458	PTHR31625,PTHR31625:SF5		2.3.1.115		GO:0016747	AT5G39050.1		HXXXD-type acyl-transferase family protein
Potri.004G096200	0.0709345	0.320168	0.234321	0.6835	1.06489	1.02876	2.12747	-0.467499	0.000173536	0.00482108	1	PF02458	PTHR31625,PTHR31625:SF5		2.3.1.115		GO:0016747	AT5G39050.1		HXXXD-type acyl-transferase family protein
Potri.004G096300	0.448255	0.67441	0.658106	2.39957	1.15032	1.50024	1.50753	0.847987	9.87369e-05	0.00303344	1	PF02458	PTHR31625,PTHR31625:SF5		2.3.1.115		GO:0016747	AT5G39050.1		HXXXD-type acyl-transferase family protein
Potri.004G097900	5.62786	5.61058	6.91888	3.04192	3.47036	4.08409	-0.776096	2.69763	0.000103696	0.00315644	-1							AT1G67030.1	ZFP6	zinc finger protein 6
Potri.004G100000	91.6231	102.967	97.7091	146.593	132.795	171.399	0.625184	7.58384	2.54159e-07	1.55945e-05	1	PF12338,PF00101	PTHR31262,PTHR31262:SF4		4.1.1.39	K01602		AT1G67090.1	RBCS1A	ribulose bisphosphate carboxylase small chain 1A
Potri.004G101250	0.801241	0.529026	0.681263	1.01417	1.12275	0.831712	0.559313	4.96744	0.000582421	0.0130832	1		PTHR21663					AT1G67140.1	SWEETIE	HEAT repeat-containing protein
Potri.004G102200	1.60347	1.95605	2.33823	2.66787	3.57825	4.64135	0.885001	3.23694	9.85866e-05	0.00303316	1		PTHR36748					AT5G16030.1
Potri.004G102600	1.58214	1.23123	1.44175	541.168	562.734	349.239	8.40356	8.3261	3.37376e-254	1.44903e-249	1	PF13921	PTHR10641,PTHR10641:SF658	KOG0048		K09422		AT2G37630.1	AS1,ATMYB91,ATPHAN,MYB91	myb-like HTH transcriptional regulator family protein
Potri.004G104300	0.583626	0.376319	0.440666	0.999754	1.00133	0.83713	1.00618	1.68058	9.25575e-05	0.00287028	1		PTHR13808,PTHR13808:SF6		2.3.1.48	K04498
Potri.004G112200	25.8016	20.8735	22.945	33.4998	32.4974	27.8332	0.429983	6.49096	0.000510599	0.0118159	1	PF02020,PF01873	PTHR23001,PTHR23001:SF8	KOG2767		K03262	GO:0005515,GO:0006413,GO:0003743	AT1G77840.1		Translation initiation factor IF2/IF5
Potri.004G114800	3.79089	4.14944	4.4087	2.44734	3.13162	3.00952	-0.52417	4.15963	0.000381642	0.00929225	-1	PF12678	PTHR22763,PTHR22763:SF34				GO:0008270	AT5G15790.2		RING/U-box superfamily protein
Potri.004G115400	0.233459	0.106797	0.166745	0.0405321	0.0801507	0.0563135	-1.52296	0.563928	0.000319565	0.00797519	-1	PF00319,PF01486	PTHR11945,PTHR11945:SF155	KOG0014			GO:0046983,GO:0003677,GO:0006355,GO:0005634,GO:0003700	AT5G60910.1	AGL8,FUL	AGAMOUS-like 8
Potri.004G123200	6.13541	6.92315	7.94517	14.7565	17.5632	18.6061	1.27842	4.32975	7.37794e-17	3.2335e-14	1	PF03330,PF01357	PTHR31867					AT1G69530.1	AT-EXP1,ATEXP1,ATEXPA1,ATHEXP ALPHA 1.2,EXP1,EXPA1	expansin A1
Potri.004G126600	4.8334	5.0644	3.99159	2.40257	1.89376	3.17755	-0.889276	1.65224	0.000756192	0.0161807	-1	PF04770	PTHR31948,PTHR31948:SF12					AT3G28917.1	MIF2	mini zinc finger 2
Potri.004G128400	1.75541	1.43057	1.3423	0.261027	0.563096	0.380793	-1.90867	0.663697	3.96934e-07	2.31007e-05	-1	PF00010	PTHR12565,PTHR12565:SF172				GO:0046983	AT3G28857.1		basic helix-loop-helix (bHLH) DNA-binding family protein
Potri.004G134800	9.88215	10.6844	10.0163	17.3974	20.3409	16.6523	0.830307	4.63289	5.47102e-10	6.06069e-08	1	PF00141	PTHR31235,PTHR31235:SF22		1.11.1.7	K00430	GO:0055114,GO:0020037,GO:0006979,GO:0004601	AT4G33420.1		Peroxidase superfamily protein
Potri.004G135800	3.20376	2.27649	2.66241	4.35226	4.23196	3.35499	0.550283	5.00362	0.000299066	0.0075696	1	PF08642		KOG4843				AT5G08450.2
Potri.004G137600	3.30787	2.87488	3.06887	4.85261	4.24256	3.61179	0.457057	4.23985	0.00236384	0.0400185	1		PTHR35118,PTHR35118:SF1	KOG1164	2.7.11.17			AT2G40980.1		Protein kinase superfamily protein
Potri.004G138700	1.80527	1.43479	1.36553	2.38655	2.55605	2.46932	0.681028	3.22418	7.01554e-05	0.00224529	1	PF13602,PF08240	PTHR11695,PTHR11695:SF555	KOG0022	1.2.1.76		GO:0055114,GO:0016491,GO:0008270	AT5G63620.1		GroES-like zinc-binding alcohol dehydrogenase family protein
Potri.004G139700	0.834591	2.96373	1.4055	0.394208	0.141733	0.410771	-2.43657	1.65824	5.93013e-07	3.26119e-05	-1	PF14226,PF03171	PTHR10209,PTHR10209:SF165	KOG0143	1.14.11.9,1.14.11.23	K05278	GO:0055114,GO:0016491	AT5G08640.1	ATFLS1,FLS,FLS1	flavonol synthase 1
Potri.004G140100	9.33637	7.47317	9.77398	13.935	13.5965	10.5184	0.515998	4.09008	0.00154707	0.0286268	1	PF04564	PTHR22849,PTHR22849:SF52		6.3.2.19		GO:0016567,GO:0004842	AT1G49780.1	PUB26	plant U-box 26
Potri.004G140800	111.92	92.5707	99.4922	193.255	167.245	158.451	0.771496	8.75322	1.34222e-10	1.67097e-08	1	PF03460,PF01077	PTHR32439,PTHR32439:SF0		1.7.7.1	K00366	GO:0055114,GO:0016491,GO:0051536,GO:0020037	AT2G15620.1	ATHNIR,NIR,NIR1	nitrite reductase 1
Potri.004G142900	0.678194	0.714251	0.497846	3.34003	2.29732	1.51321	1.91048	1.35078	1.14135e-07	7.57664e-06	1	PF00135	PTHR23024,PTHR23024:SF186	KOG1515	3.1.1.1			AT1G19190.1		alpha/beta-Hydrolases superfamily protein
Potri.004G149000	3.87003	2.76274	2.26112	5.07351	5.974	3.74473	0.727483	2.87901	0.00262512	0.0433817	1	PF00067	PTHR24286,PTHR24286:SF76			K01723	GO:0055114,GO:0020037,GO:0016705,GO:0005506	AT5G42650.1	AOS,CYP74A,DDE2	allene oxide synthase
Potri.004G150600	0.755218	1.03479	0.415791	1.32835	1.61966	1.80543	1.10046	0.762419	0.00177691	0.031919	1	PF02536	PTHR13068,PTHR13068:SF19			K15032	GO:0006355,GO:0005739,GO:0003690	AT3G18870.1		Mitochondrial transcription termination factor family protein
Potri.004G156000	8.41843	7.30529	7.76391	10.5228	10.9553	9.72543	0.408426	4.94934	0.000922758	0.0189629	1	PF00010	PTHR12565,PTHR12565:SF149				GO:0046983	AT4G34530.1	CIB1	cryptochrome-interacting basic-helix-loop-helix 1
Potri.004G159800	6.05869	5.2038	5.76672	3.78801	3.95645	4.64497	-0.459609	5.24908	0.000313814	0.00787285	-1	PF01301	PTHR23421,PTHR23421:SF71		3.2.1.23		GO:0005975,GO:0004553	AT4G36360.1	BGAL3	beta-galactosidase 3
Potri.004G161100	6.76579	6.42986	5.8774	8.89371	8.42543	7.19308	0.361717	6.21343	0.00290168	0.0466593	1	PF13920,PF00225	PTHR24115,PTHR24115:SF429		3.6.4.4	K11498	GO:0008017,GO:0007018,GO:0005524,GO:0003777,GO:0005871	AT4G39050.1		Kinesin motor family protein
Potri.004G162400	149.671	152.986	154.562	256.427	216.772	249.1	0.659772	8.84103	1.07176e-09	1.10388e-07	1	PF00274	PTHR11627,PTHR11627:SF15		4.1.2.13	K01623	GO:0006096,GO:0004332	AT4G38970.1	FBA2	fructose-bisphosphate aldolase 2
Potri.004G165300	19.2086	23.271	23.2823	12.1957	15.6478	18.19	-0.514185	4.18509	0.00190759	0.0336722	-1	PF02519	PTHR31929			K14488	GO:0009733	AT4G38840.1		SAUR-like auxin-responsive protein family
Potri.004G167500	7.74086	8.51076	9.46335	11.4751	11.3	11.5808	0.418878	5.1895	0.000588079	0.0131964	1	PF12899	PTHR31916,PTHR31916:SF15		3.2.1.26		GO:0033926	AT4G34860.2		Plant neutral invertase family protein
Potri.004G168600	8.40526	5.51122	6.75375	14.5928	14.2316	11.4362	0.958779	4.696	4.29493e-09	3.84307e-07	1	PF01190	PTHR23201					AT4G38770.1	ATPRP4,PRP4	proline-rich protein 4
Potri.004G173400	17.7931	13.6182	17.8323	13.2179	11.771	12.1903	-0.405646	5.99632	0.00191707	0.0337867	-1	PF06813	PTHR21576,PTHR21576:SF17					AT4G34950.1		Major facilitator superfamily protein
Potri.004G174100	20.3631	28.8628	26.6812	16.725	16.599	19.4044	-0.524771	5.95577	0.000206055	0.00556609	-1	PF06911	PTHR21068,PTHR21068:SF22					AT2G17840.1	ERD7	Senescence/dehydration-associated protein-related
Potri.004G174200	42.3606	57.2865	54.8368	37.3575	32.5396	43.692	-0.443126	6.90723	0.00207958	0.0362051	-1	PF10584,PF00227	PTHR11599,PTHR11599:SF15	KOG0183	3.4.25.1	K02731	GO:0019773,GO:0006511,GO:0004175,GO:0051603,GO:0005839,GO:0004298	AT5G66140.1	PAD2	proteasome alpha subunit D2
Potri.004G175800	22.2416	30.575	25.0302	38.6048	39.8071	42.2057	0.632326	6.67617	9.67672e-07	4.96553e-05	1	PF00389,PF02826	PTHR10996,PTHR10996:SF169	KOG0069	1.1.1.81,1.1.1.29	K15893	GO:0055114,GO:0051287,GO:0016616,GO:0008152	AT1G68010.1	ATHPR1,HPR	hydroxypyruvate reductase
Potri.004G176950	2.675	2.10589	2.63723	3.92958	4.56178	3.08837	0.638399	2.90354	0.00179986	0.0322109	1	PF01494	PTHR13789,PTHR13789:SF185	KOG2614			GO:0071949	AT5G05320.1		FAD/NAD(P)-binding oxidoreductase family protein
Potri.004G179501	0.260688	0.269645	0.334888	0.5582	0.765149	0.38777	0.979806	1.57947	0.00130533	0.0251296	1	PF07714	PTHR23257,PTHR23257:SF347	KOG2345	2.7.12.1		GO:0006468,GO:0004672	AT4G38470.1		ACT-like protein tyrosine kinase family protein
Potri.004G181900	0.643903	1.10332	0.603971	0.153196	0.302939	0.478898	-1.32228	0.857267	0.00122476	0.0239106	-1	PF02365	PTHR31989,PTHR31989:SF2				GO:0006355,GO:0003677	AT2G17040.1	anac036,NAC036	NAC domain containing protein 36
Potri.004G182000	30.0783	20.7899	33.364	20.4386	19.0975	20.4719	-0.489498	5.55514	0.00182979	0.0326065	-1	PF00187,PF00182	PTHR22595,PTHR22595:SF34	KOG4742	3.2.1.14	K01183	GO:0008061,GO:0016998,GO:0006032,GO:0004568	AT3G12500.1	ATHCHIB,B-CHI,CHI-B,HCHIB,PR-3,PR3	basic chitinase
Potri.004G182900	5.59029	4.66405	4.94345	7.08278	8.02595	6.83859	0.528588	5.37459	2.27993e-05	0.000824961	1	PF04783,PF04782	PTHR21450,PTHR21450:SF2					AT4G35240.1		Protein of unknown function (DUF630 and DUF632)
Potri.004G183900	8.35857	11.8421	10.4053	7.63144	6.72991	7.66717	-0.472145	4.77526	0.00141586	0.0267537	-1	PF13912	PTHR10593,PTHR10593:SF27					AT1G08290.1	WIP3	WIP domain protein 3
Potri.004G185000	6.73651	11.3389	8.84481	2.03863	2.23586	4.14147	-1.67629	4.73814	7.77229e-12	1.28392e-09	-1	PF03015,PF07993	PTHR11011,PTHR11011:SF25	KOG1221	1.2.1.50,1.2.1.84	K13356	GO:0080019	AT4G33790.1	CER4,FAR3,G7	Jojoba acyl CoA reductase-related male sterility protein
Potri.004G185100	0.146483	0.454547	0.282264	0.0588106	0	0.0408545	-3.01784	-0.320328	6.79345e-06	0.000281368	-1	PF03015,PF07993	PTHR11011,PTHR11011:SF40	KOG1221	1.2.1.84	K13356	GO:0080019	AT4G33790.1	CER4,FAR3,G7	Jojoba acyl CoA reductase-related male sterility protein
Potri.004G188100	94.957	88.3297	101.902	152.458	117.975	123.552	0.466304	7.84583	0.000179624	0.0049677	1	PF00800	PTHR21022,PTHR21022:SF5		4.2.1.91	K05359	GO:0009094,GO:0004664	AT1G08250.1	ADT6	arogenate dehydratase 6
Potri.004G188600	43.3099	25.0766	30.2907	49.3505	59.9907	48.0634	0.671913	5.76211	0.000116299	0.00345918	1		PTHR33270,PTHR33270:SF3					AT2G27830.1
Potri.004G189600	3.69171	3.22922	3.40325	5.80101	5.4529	3.96953	0.559572	5.01429	0.000200461	0.00543547	1	PF15612,PF00628,PF02791	PTHR22880,PTHR22880:SF167				GO:0005515	AT5G22760.1		PHD finger family protein
Potri.004G190900	147.304	170.989	167.218	233.396	180.948	207.99	0.358234	10.4252	0.00315463	0.0496488	1	PF08267,PF01717	PTHR30519,PTHR30519:SF0		2.1.1.14	K00549	GO:0008652,GO:0008270,GO:0003871,GO:0009086	AT5G17920.2	ATCIMS,ATMETS,ATMS1	Cobalamin-independent synthase family protein
Potri.004G194850	0.797364	0.346054	0.5403	1.70736	1.41661	0.88955	1.226	0.348457	0.00292835	0.047053	1	PF00931	PTHR23155,PTHR23155:SF563				GO:0043531	AT3G14470.1		NB-ARC domain-containing disease resistance protein
Potri.004G203400	1.76857	1.41913	1.67693	2.56673	2.56428	1.9292	0.535292	3.88063	0.00123718	0.0241202	1	PF00170,PF14144	PTHR22952,PTHR22952:SF179			K14431	GO:0043565,GO:0006355,GO:0003700,GO:0006351	AT1G08320.3	bZIP21,TGA9	bZIP transcription factor family protein
Potri.004G205500	0.86524	0.531239	0.546417	1.21243	1.61632	1.02205	0.976564	2.48932	0.000149228	0.00425023	1	PF00564,PF02042	PTHR32002,PTHR32002:SF3				GO:0005515	AT4G35270.1		Plant regulator RWP-RK family protein
Potri.004G207100	12.4115	12.3111	13.1198	16.7177	16.7216	14.8223	0.35089	6.45354	0.00144389	0.0271722	1	PF07690	PTHR23500,PTHR23500:SF96	KOG0254			GO:0055085,GO:0016021	AT4G35300.4	TMT2	tonoplast monosaccharide transporter2
Potri.004G207200	0.0841441	0.0474738	0.0926522	0.345334	0.0971694	0.281617	1.66698	-0.0422045	0.00269641	0.0441352	1	PF00153	PTHR24089,PTHR24089:SF161	KOG0767		K15102		AT2G17270.1	PHT3;3	phosphate transporter 3;3
Potri.004G207600	3.67593	6.02242	6.11034	8.36305	8.12256	8.71445	0.676639	3.8136	0.000286729	0.007326	1	PF08246,PF00112	PTHR12411,PTHR12411:SF353	KOG1543	3.4.22.6	K16290	GO:0008234,GO:0006508	AT4G35350.1	XCP1	xylem cysteine peptidase 1
Potri.004G208100	12.9818	15.4545	12.5248	9.84568	11.2177	10.1199	-0.393301	5.60547	0.00165697	0.0302066	-1	PF07687,PF01546	PTHR11014,PTHR11014:SF56	KOG2275	3.5.1.14	K14677	GO:0016787,GO:0008152	AT4G38220.2		Peptidase M20/M25/M40 family protein
Potri.004G208400	5.30957	4.10929	4.73444	6.63474	6.88246	5.37718	0.415755	5.70153	0.00234328	0.0397211	1	PF16206,PF16213,PF09324,PF12783,PF01369	PTHR10663,PTHR10663:SF108			K18442	GO:0032012,GO:0005086	AT4G38200.1		SEC7-like guanine nucleotide exchange family protein
Potri.004G209700	1.29514	0.994372	0.926227	1.50097	1.79372	1.35054	0.527431	4.41723	0.00119622	0.0234601	1	PF07714,PF13426	PTHR24351,PTHR24351:SF81	KOG0610	2.7.11.1		GO:0006468,GO:0004672	AT5G58140.1	NPL1,PHOT2	phototropin 2
Potri.004G211600	4.32715	6.17356	4.76468	6.60303	7.75394	8.32315	0.573341	3.21651	0.00239871	0.0404395	1	PF00240	PTHR13042	KOG3493		K13113	GO:0005515	AT3G45180.1		Ubiquitin-like superfamily protein
Potri.004G212800	0.215133	0.394475	1.00676	0.0287909	0.0310543	0.180004	-2.69406	-0.0220672	0.000232836	0.00615404	-1	PF00194	PTHR18952,PTHR18952:SF111	KOG0382	4.2.1.1	K01674		AT1G08080.1	ACA7,ATACA7	alpha carbonic anhydrase 7
Potri.004G213600	10.2442	12.9141	12.9103	7.88304	8.96489	8.83927	-0.488311	4.22424	0.000902747	0.018614	-1	PF04739	PTHR10343,PTHR10343:SF51				GO:0005515,GO:0043562,GO:0009744	AT2G28060.1		5\'-AMP-activated protein kinase beta-2 subunit protein
Potri.004G215100	0.726973	0.82031	0.800479	0.353781	0.228956	0.184323	-1.58649	0.375917	3.69162e-05	0.00126743	-1	PF00249	PTHR10641,PTHR10641:SF506	KOG0048		K09422		AT5G57620.1	AtMYB36,MYB36	myb domain protein 36
Potri.004G215400	9.13298	11.1029	12.0159	18.4914	17.588	19.0348	0.774503	5.33011	1.79207e-09	1.76132e-07	1	PF00450	PTHR11802,PTHR11802:SF95	KOG1282	3.4.16.5	K16298	GO:0006508,GO:0004185	AT3G45010.1	scpl48	serine carboxypeptidase-like 48
Potri.004G216100	28.2632	29.8415	30.6207	19.4897	21.8463	19.9466	-0.533878	5.79946	2.26691e-06	0.00010583	-1	PF07795	PTHR33431,PTHR33431:SF3					AT5G22930.1		Protein of unknown function (DUF1635)
Potri.004G216500	14.5787	14.9973	14.6915	32.8163	35.6936	32.9882	1.19672	5.09197	1.38303e-23	2.47505e-20	1	PF00230	PTHR19139,PTHR19139:SF52	KOG0223		K09873	GO:0016020,GO:0006810,GO:0005215	AT2G36830.1	GAMMA-TIP,GAMMA-TIP1,TIP1;1	gamma tonoplast intrinsic protein
Potri.004G218500	0.784605	0.876747	0.813613	1.16624	1.10838	1.18975	0.486571	3.24953	0.00242094	0.0407442	1	PF03094	PTHR31942,PTHR31942:SF9			K08472	GO:0016021,GO:0006952	AT1G11000.1	ATMLO4,MLO4	Seven transmembrane MLO family protein
Potri.004G223300	5.67745	8.008	5.82038	2.59382	3.16512	4.53198	-0.921523	3.8861	1.24361e-05	0.000483815	-1	PF12681	PTHR10374,PTHR10374:SF13	KOG2944				AT1G80160.1		Lactoylglutathione lyase / glyoxalase I family protein
Potri.004G226900	1.43228	1.45563	1.37866	2.36617	1.88402	1.79893	0.504593	3.72422	0.00173054	0.031256	1	PF00069	PTHR24056,PTHR24056:SF203		2.7.11.22,2.7.11.23		GO:0006468,GO:0005524,GO:0004672	AT1G09600.1		Protein kinase superfamily protein
Potri.004G227200	1.4894	1.68878	1.87883	2.55444	2.64672	2.33913	0.577625	4.39658	3.37763e-05	0.0011737	1	PF12215,PF04685	PTHR12654,PTHR12654:SF3		3.2.1.45	K17108	GO:0016021,GO:0006665,GO:0004348	AT5G49900.1		Beta-glucosidase, GBA2 type family protein
Potri.004G228300	2.88998	2.06494	2.65366	4.07906	3.90318	3.30219	0.566485	4.51404	0.000223024	0.00594592	1	PF00571,PF00654	PTHR11689,PTHR11689:SF87			K05016	GO:0055085,GO:0016020,GO:0006821,GO:0005247	AT5G49890.1	ATCLC-C,CLC-C	chloride channel C
Potri.004G229000	2.69359	4.06852	4.97438	3.04278	1.88592	1.70363	-0.81858	3.40098	0.00144433	0.0271722	-1	PF00854	PTHR11654,PTHR11654:SF177				GO:0016020,GO:0006810,GO:0005215	AT1G59740.1		Major facilitator superfamily protein
Potri.004G229666	19.5868	20.8549	20.2954	15.8083	15.7172	15.2959	-0.374725	4.69429	0.00193508	0.0340482	-1
Potri.004G229800	9.37868	9.82373	10.1527	13.7186	11.7536	11.5755	0.336147	6.65717	0.00317456	0.049871	1	PF12847,PF00155	PTHR11751,PTHR11751:SF133	KOG0634	2.1.1.12	K08247	GO:0030170,GO:0009058	AT5G49810.1	MMT	methionine S-methyltransferase
Potri.004G230800	1.00021	0.945612	0.684622	1.41816	1.84183	1.99044	0.988611	1.86582	9.84156e-05	0.00303007	1	PF02365	PTHR31719,PTHR31719:SF24				GO:0006355,GO:0003677	AT2G02450.2	anac034,ANAC035,LOV1,NAC035	NAC domain containing protein 35
Potri.004G231000	21.6986	18.7096	20.0369	25.8267	29.7926	27.3125	0.455205	5.85015	0.000103084	0.00314228	1	PF01852	PTHR19308,PTHR19308:SF14	KOG2761			GO:0008289	AT5G49800.1		Polyketide cyclase/dehydrase and lipid transport superfamily protein
Potri.004G231100	0.586364	0.300749	0.469566	1.3697	1.90828	0.951499	1.60857	0.492313	7.79611e-05	0.00245486	1	PF08241	PTHR10108,PTHR10108:SF720				GO:0008168,GO:0008152	AT3G05390.1
Potri.004G233100	0.388253	0.164288	0.293913	0.0259797	0.0560442	0.108285	-2.11833	-0.553709	0.000594261	0.0132919	-1	PF04511	PTHR11009,PTHR11009:SF13	KOG0858		K13989		AT4G29330.1	DER1	DERLIN-1
Potri.004G233900	16.0441	18.6874	19.8337	11.6005	11.2728	15.3706	-0.512168	5.81337	0.000316556	0.00792313	-1	PF03283	PTHR21562,PTHR21562:SF4				GO:0016787	AT5G45280.2		Pectinacetylesterase family protein
Potri.004G234900	4.39851	5.61569	4.61587	1.61394	2.55162	2.48807	-1.13729	3.64899	3.10257e-09	2.85956e-07	-1	PF05199,PF00732	PTHR10668,PTHR10668:SF80		1.1.3.20	K17756	GO:0055114,GO:0016614,GO:0050660	AT4G19380.1		Long-chain fatty alcohol dehydrogenase family protein
Potri.005G004800	3.23181	2.55273	1.7793	0.346007	1.30623	0.721091	-1.6707	-0.145089	0.000791495	0.0167792	-1
Potri.005G005301	6.13098	4.1234	4.78375	9.30262	8.81488	6.11505	0.6846	3.55759	0.000846519	0.0177011	1	PF08644,PF00557,PF14826	PTHR13980					AT4G10710.1	SPT16	global transcription factor C
Potri.005G006800	1.59367	2.69743	2.48599	0.0473953	0	0.691415	-3.16415	1.1394	2.18988e-07	1.37107e-05	-1	PF01501	PTHR11183,PTHR11183:SF59	KOG1950	2.4.1.123	K18819	GO:0016757	AT1G56600.1	AtGolS2,GolS2	galactinol synthase 2
Potri.005G007200	0.435027	0.436339	0.106447	0	0	0	-5.66125	-1.29881	3.55872e-05	0.0012267	-1	PF06955,PF00722	PTHR31062,PTHR31062:SF32		2.4.1.207		GO:0048046,GO:0016762,GO:0006073,GO:0005618,GO:0005975,GO:0004553	AT4G25810.1	XTH23,XTR6	xyloglucan endotransglycosylase 6
Potri.005G011000	0.347909	0.215918	0.268161	0.838084	0.542383	0.718045	1.32096	1.12405	3.32538e-05	0.00115835	1	PF14432,PF13041,PF01535	PTHR24015,PTHR24015:SF678					AT1G08070.1	OTP82	Tetratricopeptide repeat (TPR)-like superfamily protein
Potri.005G011800	3.24827	3.03954	3.19869	2.34674	1.46384	2.15072	-0.666193	2.8491	0.000917146	0.0188747	-1	PF09597	PTHR34955					AT5G26800.1
Potri.005G014300	26.7316	29.898	28.6565	121.728	77.1741	79.4163	1.70677	6.21541	1.97967e-24	3.69682e-21	1	PF03059	PTHR32266,PTHR32266:SF12		2.5.1.43	K05953	GO:0030418,GO:0030410	AT1G09240.1	ATNAS3,NAS3	nicotianamine synthase 3
Potri.005G017300	6.844	6.14307	4.33892	22.4817	16.226	16.8901	1.67917	4.09018	1.12799e-18	6.45965e-16	1	PF03059	PTHR32266,PTHR32266:SF12		2.5.1.43	K05953	GO:0030418,GO:0030410	AT1G09240.1	ATNAS3,NAS3	nicotianamine synthase 3
Potri.005G024500	15.6913	19.9582	19.6109	12.0326	11.9147	12.7094	-0.590787	5.17448	5.69583e-06	0.000241974	-1	PF04588	PTHR28018,PTHR28018:SF1					AT5G27760.1		Hypoxia-responsive family protein
Potri.005G024800	5.46434	4.72413	4.93921	3.69644	3.07662	2.72959	-0.669981	3.46812	7.33729e-05	0.00232573	-1	PF00838	PTHR11991	KOG1727				AT3G16640.1	TCTP	translationally controlled tumor protein
Potri.005G027600	4.40455	4.21213	4.13455	6.71978	6.11635	5.71226	0.540418	5.09974	8.52629e-06	0.000345476	1	PF13632,PF14569	PTHR13301,PTHR13301:SF73		2.4.1.12	K10999		AT5G64740.1	CESA6,E112,IXR2,PRC1	cellulose synthase 6
Potri.005G037801	1.76857	2.90276	1.46055	4.81978	3.43485	3.36315	0.925904	2.44566	0.000650694	0.0142953	1	PF13417	PTHR11260,PTHR11260:SF230		2.5.1.18		GO:0005515	AT1G78340.1	ATGSTU22,GSTU22	glutathione S-transferase TAU 22
Potri.005G039500	1.68185	2.13305	2.18862	3.28877	3.9807	3.25638	0.811555	3.84868	6.00907e-07	3.29196e-05	1	PF08659	PTHR24322,PTHR24322:SF641	KOG0725	1.1.1.206,1.1.1.236			AT2G29150.1		NAD(P)-binding Rossmann-fold superfamily protein
Potri.005G039900	0.562759	0.419928	0.369798	0.194357	0.220118	0.222775	-1.08876	1.49136	9.75031e-05	0.00300629	-1	PF07690	PTHR23500,PTHR23500:SF62	KOG0254		K08145	GO:0055085,GO:0016021	AT1G08930.2	ERD6	Major facilitator superfamily protein
Potri.005G043400	5.49877	4.89645	5.53651	6.8335	8.2987	6.59555	0.446507	5.30541	0.000560226	0.0126707	1	PF08501,PF01487	PTHR21089,PTHR21089:SF10	KOG0692	4.2.1.10,1.1.1.25	K13832	GO:0055114,GO:0004764,GO:0003855	AT3G06350.1	EMB3004,MEE32	dehydroquinate dehydratase, putative / shikimate dehydrogenase, putative
Potri.005G045800	9.15041	9.65187	9.54995	11.9477	11.4398	12.9157	0.357062	5.29228	0.00219927	0.0377834	1	PF00067	PTHR24298,PTHR24298:SF114				GO:0055114,GO:0020037,GO:0016705,GO:0005506	AT4G12300.1	CYP706A4	cytochrome P450, family 706, subfamily A, polypeptide 4
Potri.005G046700	1.68794	1.36501	1.30722	2.43966	2.43654	1.93958	0.642251	4.58551	1.71533e-05	0.000638417	1	PF03982,PF12146	PTHR22753,PTHR22753:SF1		2.3.1.20,2.3.1.22		GO:0016747	AT1G54570.1		Esterase/lipase/thioesterase family protein
Potri.005G049300	9.24044	10.933	9.87841	6.8195	5.18002	8.40714	-0.556447	4.35309	0.000967731	0.0196986	-1	PF00383	PTHR11079,PTHR11079:SF90	KOG1018	3.5.4.3		GO:0008270	AT5G28050.1		Cytidine/deoxycytidylate deaminase family protein
Potri.005G051700	2.20803	1.41411	2.01513	2.38528	3.76732	2.79619	0.660777	3.16172	0.00298163	0.047591	1	PF13837	PTHR21654,PTHR21654:SF22	KOG4282				AT1G76890.2	AT-GT2,GT2	Duplicated homeodomain-like superfamily protein
Potri.005G052200	0.891538	1.14638	0.844705	1.62044	1.60418	1.45722	0.701634	2.17826	0.00141799	0.0267823	1	PF02458	PTHR31642,PTHR31642:SF26				GO:0016747	AT4G29250.1		HXXXD-type acyl-transferase family protein
Potri.005G052400	1.87069	2.31118	2.18013	2.9092	3.12214	2.80294	0.475477	3.7553	0.00170032	0.0308528	1	PF00248	PTHR11732,PTHR11732:SF253	KOG1575	1.1.1.317			AT1G60680.1		NAD(P)-linked oxidoreductase superfamily protein
Potri.005G053800	55.0886	54.8455	55.3165	39.6186	41.6637	47.5324	-0.35944	6.32646	0.0015347	0.0284608	-1	PF02309	PTHR31734,PTHR31734:SF23			K14484	GO:0006355,GO:0005634	AT5G43700.1	ATAUX2-11,IAA4	AUX/IAA transcriptional regulator family protein
Potri.005G054600	22.3159	23.6331	23.4142	15.1773	14.2582	17.9067	-0.550284	4.94606	1.70334e-05	0.000634506	-1	PF00583	PTHR23091,PTHR23091:SF253				GO:0008080	AT1G72030.1		Acyl-CoA N-acyltransferases (NAT) superfamily protein
Potri.005G058800	0.236876	0.400933	0.0652067	0	0	0	-4.90026	-1.72835	0.00238159	0.0402398	-1		PTHR34808,PTHR34808:SF2					AT4G33467.2
Potri.005G060700	3.61115	4.68168	4.99151	8.14371	8.51776	6.00012	0.773312	2.5252	0.000577091	0.0130002	1		PTHR35697,PTHR35697:SF1					AT5G48920.1	TED7	tracheary element differentiation-related 7
Potri.005G061500	12.4711	11.3919	13.265	5.29081	6.31907	5.70241	-1.10155	4.9551	1.91954e-17	9.26338e-15	-1	PF04043,PF01095	PTHR31707,PTHR31707:SF24		3.1.1.11		GO:0004857,GO:0042545,GO:0030599,GO:0005618	AT5G09760.1		Plant invertase/pectin methylesterase inhibitor superfamily
Potri.005G064100	6.56707	11.6537	8.52898	3.78587	4.79649	3.94494	-1.09143	3.09685	2.21262e-06	0.000103634	-1	PF02365	PTHR31719,PTHR31719:SF20				GO:0006355,GO:0003677	AT5G64530.1	ANAC104,XND1	xylem NAC domain 1
Potri.005G067000	7.25542	5.59777	5.62257	9.15189	9.1996	8.59901	0.542541	5.08411	4.63232e-05	0.00155557	1	PF00582,PF00069	PTHR27001,PTHR27001:SF35	KOG1187	2.7.11.1		GO:0006950,GO:0006468,GO:0005524,GO:0004672	AT1G77280.1		Protein kinase protein with adenine nucleotide alpha hydrolases-like domain
Potri.005G068900	83.5363	79.6836	84.5334	109.386	114.432	93.9405	0.358976	8.47399	0.00129501	0.0249645	1	PF01490	PTHR22950,PTHR22950:SF310	KOG1303				AT5G09220.1	AAP2	amino acid permease 2
Potri.005G069100	16.5786	10.6322	11.0646	23.5916	22.7261	18.9943	0.76886	5.38838	3.31545e-06	0.000148953	1	PF03055	PTHR10543,PTHR10543:SF46	KOG1285	1.14.99.42,1.13.11.51			AT4G19170.1	CCD4,NCED4	nine-cis-epoxycarotenoid dioxygenase 4
Potri.005G070300	1.06763	0.999025	0.955758	1.74708	1.38325	1.36537	0.572614	3.40036	0.0007143	0.0154167	1	PF01425	PTHR11895,PTHR11895:SF67	KOG1211	3.5.1.99		GO:0016884	AT5G64440.1	AtFAAH,FAAH	fatty acid amide hydrolase
Potri.005G071900	89.6875	84.8685	81.739	65.5498	67.0742	72.8442	-0.318995	7.7516	0.00260149	0.043074	-1	PF00046,PF02183	PTHR24326,PTHR24326:SF196	KOG0483		K09338	GO:0003677,GO:0043565,GO:0006355,GO:0003700	AT2G22430.1	ATHB6,HB6	homeobox protein 6
Potri.005G073100	3.63435	2.36901	3.36076	5.47767	4.74702	4.21198	0.621995	4.03242	0.000420977	0.0100954	1	PF00005,PF01061	PTHR19241,PTHR19241:SF229	KOG0061	3.6.3.36		GO:0016887,GO:0005524,GO:0016020	AT1G17840.1	ABCG11,ATWBC11,COF1,DSO,WBC11	white-brown complex homolog protein 11
Potri.005G074500	4.48605	6.71269	5.79872	1.14852	1.12619	1.57757	-2.13244	2.40741	4.25241e-17	1.92254e-14	-1	PF00249	PTHR10641,PTHR10641:SF537	KOG0048		K09422		AT1G34670.1	AtMYB93,MYB93	myb domain protein 93
Potri.005G076100	3.35334	3.10155	1.57382	4.41416	5.01512	4.96761	0.835875	2.33573	0.00105444	0.0211429	1	PF00168	PTHR35503,PTHR35503:SF2				GO:0005515	AT5G65030.1
Potri.005G078600	31.3929	39.0836	34.9366	19.5194	21.1401	25.2477	-0.677073	5.79067	3.9267e-07	2.28835e-05	-1	PF04570	PTHR33059,PTHR33059:SF4					AT1G78020.1		Protein of unknown function (DUF581)
Potri.005G079000	1.21856	0.785726	0.993264	1.91459	2.63164	1.35945	0.971507	2.78609	0.000196849	0.00535259	1	PF01740,PF00916	PTHR11814,PTHR11814:SF103			K17469	GO:0016021,GO:0015116,GO:0008272,GO:0055085,GO:0016020,GO:0008271	AT5G10180.1	AST68,SULTR2;1	slufate transporter 2;1
Potri.005G080100	8.46721	6.41632	7.2483	10.5224	10.8811	9.03734	0.459165	6.59485	0.000409613	0.009867	1	PF00168,PF00514	PTHR23315,PTHR23315:SF66	KOG4224			GO:0005515	AT2G22125.1	CSI1	binding
Potri.005G081001	6.09037	7.94136	7.52584	15.5044	13.2067	14.7969	1.0168	3.54617	1.00568e-09	1.04278e-07	1		PTHR10992,PTHR10992:SF811		3.3.2.10			AT4G02340.1		alpha/beta-Hydrolases superfamily protein
Potri.005G083800	2.2573	1.79291	2.04654	3.15744	3.34473	2.51173	0.562494	4.95906	9.64212e-05	0.0029772	1	PF10408,PF00622	PTHR13363,PTHR13363:SF1	KOG4692		K12169	GO:0034450,GO:0016567,GO:0006511,GO:0000151,GO:0005515	AT2G22010.1	RKP	related to KPC1
Potri.005G086100	2.02739	1.54016	1.7356	2.39987	2.65449	2.03561	0.417656	5.70833	0.00264085	0.0435411	1	PF14649	PTHR13650,PTHR13650:SF0			K19026		AT4G39420.2
Potri.005G087000	22.61	28.816	28.7862	9.4018	11.0734	8.78337	-1.45318	3.7223	2.63018e-17	1.22789e-14	-1		PTHR33743,PTHR33743:SF2					AT5G64770.1	RGF9
Potri.005G091700	0.0875692	0.0889311	0.154278	0.234385	0.222474	0.273541	1.14046	0.681628	0.000973113	0.0197794	1	PF00450	PTHR11802,PTHR11802:SF31		3.4.16.6	K16297	GO:0006508,GO:0004185	AT5G23210.1	SCPL34	serine carboxypeptidase-like 34
Potri.005G092200	4.63496	8.52218	6.12889	1.52857	1.17085	2.8855	-1.78478	3.86783	7.10478e-10	7.70581e-08	-1	PF00067	PTHR24296,PTHR24296:SF3	KOG0157	1.14.15.3	K15402	GO:0055114,GO:0020037,GO:0016705,GO:0005506	AT5G23190.1	CYP86B1	cytochrome P450, family 86, subfamily B, polypeptide 1
Potri.005G095100	1.33231	0.892622	1.10026	0.579477	0.192318	0.418033	-1.46242	0.564127	0.000146659	0.00419096	-1	PF03514	PTHR31636,PTHR31636:SF30					AT1G66350.1	RGL,RGL1	RGA-like 1
Potri.005G095700	4.94315	4.78804	4.93721	3.39549	3.76346	3.68457	-0.436674	3.82553	0.00200512	0.0350794	-1		PTHR34117,PTHR34117:SF1					AT1G79200.1
Potri.005G097700	6.23052	6.24348	7.0653	12.2957	10.8999	10.0113	0.765892	3.78324	6.42878e-07	3.49072e-05	1	PF06203	PTHR31717,PTHR31717:SF9				GO:0005515	AT3G12890.1	ASML2	activator of spomin::LUC2
Potri.005G100400	0.0198538	0.0448058	0	0.828987	0.252199	0.620178	4.5716	0.288975	7.18254e-11	9.71818e-09	1	PF06628,PF00199	PTHR11465,PTHR11465:SF19		1.11.1.6,1.11.1.21	K03781	GO:0055114,GO:0020037,GO:0004096,GO:0006979	AT4G35090.1	CAT2	catalase 2
Potri.005G101800	24.4077	21.6397	20.9472	13.7795	15.0404	14.6731	-0.624051	5.69901	9.55265e-08	6.45104e-06	-1	PF00046	PTHR24326,PTHR24326:SF275	KOG0484			GO:0003677	AT4G35550.1	ATWOX13,HB-4,WOX13	WUSCHEL related homeobox 13
Potri.005G102800	6.99215	7.78675	6.4537	11.0577	10.2911	11.191	0.616263	5.82454	1.59226e-07	1.0253e-05	1	PF01554	PTHR11206,PTHR11206:SF149	KOG1347			GO:0055085,GO:0016020,GO:0015297,GO:0015238,GO:0006855	AT4G38380.1		MATE efflux family protein
Potri.005G107800	4.5689	6.63492	6.43077	9.95333	8.44185	9.79535	0.680869	3.80607	6.89399e-05	0.00221298	1		PTHR33872,PTHR33872:SF1					AT2G17710.1
Potri.005G109300	1.48044	1.13789	1.512	2.1363	2.65113	2.84841	0.880988	2.75002	1.50783e-05	0.000571088	1	PF00230	PTHR19139,PTHR19139:SF152	KOG0223		K09872	GO:0016020,GO:0006810,GO:0005215	AT2G16850.1	PIP2;8,PIP3B	plasma membrane intrinsic protein 2;8
Potri.005G111700	4.56093	3.93332	4.16223	7.39123	6.45626	4.9241	0.568113	5.06647	0.000187353	0.00513844	1	PF00512,PF02518,PF00072	PTHR24423,PTHR24423:SF436	KOG0519	2.7.13.3		GO:0007165,GO:0000155,GO:0000160	AT2G17820.1	AHK1,ATHK1,HK1	histidine kinase 1
Potri.005G117100	16.9682	18.088	15.2399	9.99028	8.8493	11.3696	-0.734787	5.22036	2.48242e-08	1.92108e-06	-1	PF00643	PTHR31832,PTHR31832:SF5				GO:0008270,GO:0005622	AT2G21320.1		B-box zinc finger family protein
Potri.005G118700	11.1364	14.5584	15.004	4.70131	8.99171	6.66647	-1.00009	4.03153	1.81341e-06	8.62524e-05	-1	PF00141	PTHR31388,PTHR31388:SF3		1.11.1.7	K00430	GO:0055114,GO:0020037,GO:0006979,GO:0004601	AT5G66390.1		Peroxidase superfamily protein
Potri.005G121700	4.32558	4.58757	2.96709	2.10044	2.29287	2.7952	-0.725152	3.30236	0.000392145	0.00951561	-1	PF03256	PTHR12936	KOG3437		K03357		AT2G18290.1	APC10	anaphase promoting complex 10
Potri.005G122600	3.35551	3.86985	3.39595	5.07177	5.47049	4.65179	0.517156	3.66752	0.000736679	0.0158519	1	PF12695	PTHR10992,PTHR10992:SF838	KOG1454	3.1.1.81			AT2G18360.1		alpha/beta-Hydrolases superfamily protein
Potri.005G123100	22.893	31.3911	25.8459	17.9015	18.9742	20.8521	-0.472353	5.84032	0.000477895	0.0111856	-1	PF01883	PTHR12377,PTHR12377:SF3	KOG3381				AT3G50845.1		Protein of unknown function (DUF59)
Potri.005G131600	10.5496	8.22589	12.5952	2.41124	3.55899	5.42182	-1.46184	3.14628	2.30412e-08	1.78955e-06	-1	PF02701	PTHR31992,PTHR31992:SF12				GO:0006355,GO:0003677	AT3G50410.1	OBP1	OBF binding protein 1
Potri.005G136200	2.92114	2.28766	2.95247	5.83481	5.33691	4.49918	0.938926	3.7307	2.48948e-08	1.92308e-06	1	PF13561	PTHR24322,PTHR24322:SF315	KOG1014	1.1.1.62			AT3G50560.1		NAD(P)-binding Rossmann-fold superfamily protein
Potri.005G136401	1.03684	1.06733	1.10162	0.662147	0.714203	0.426157	-0.828094	1.79622	0.000991551	0.0201072	-1	PF14389	PTHR23054,PTHR23054:SF29					AT4G37080.3		Protein of unknown function, DUF547
Potri.005G139100	95.1524	81.8251	90.5531	60.631	62.1406	80.0704	-0.399651	6.25361	0.00247268	0.0414365	-1	PF05498	PTHR33136,PTHR33136:SF7					AT5G67070.1	RALFL34	ralf-like 34
Potri.005G140000	7.72497	5.70865	6.23778	4.37854	3.95313	4.22455	-0.649146	3.69708	8.50697e-05	0.00266308	-1	PF12937	PTHR24006				GO:0005515	AT5G67140.1		F-box/RNI-like superfamily protein
Potri.005G141400	5.42497	5.67555	6.52734	4.11569	3.02865	4.64935	-0.576569	3.32292	0.00191944	0.0338146	-1	PF10533,PF03106	PTHR31282,PTHR31282:SF33				GO:0043565,GO:0006355,GO:0003700	AT4G24240.1	ATWRKY7,WRKY7	WRKY DNA-binding protein 7
Potri.005G147400	15.9461	17.205	15.3327	12.1297	12.1899	13.2518	-0.367579	5.37806	0.00163174	0.0298354	-1	PF00857	PTHR11080,PTHR11080:SF32	KOG4003	3.5.1.19		GO:0008152,GO:0003824	AT2G22570.1	ATNIC1,NIC1	nicotinamidase 1
Potri.005G148400	1.00435	1.39086	1.32373	0.749438	0.632627	0.882788	-0.708452	2.28746	0.00187992	0.0332822	-1	PF00847	PTHR32467,PTHR32467:SF11			K09285	GO:0006355,GO:0003700,GO:0007275	AT4G37750.1	ANT,CKC,CKC1,DRG	Integrase-type DNA-binding superfamily protein
Potri.005G154900	0.836719	1.07003	0.614215	2.32912	1.35274	2.67591	1.33219	1.04485	0.000164263	0.00459614	1	PF00137	PTHR10031		3.6.3.14	K02110	GO:0033177,GO:0015991,GO:0015078	ATCG00140.1		ATP synthase subunit C family protein
Potri.005G156100	6.8882	6.37256	6.83093	9.32144	8.30033	8.32893	0.369029	4.70081	0.00307269	0.0487341	1	PF00226	PTHR24078,PTHR24078:SF259					AT2G01710.1		Chaperone DnaJ-domain superfamily protein
Potri.005G156600	10.5671	8.90755	9.61201	4.1587	7.11433	6.82633	-0.686209	4.77164	0.000112557	0.00337591	-1	PF00484	PTHR11002,PTHR11002:SF19	KOG1578	4.2.1.1	K01673	GO:0008270,GO:0004089	AT4G33580.1	ATBCA5,BCA5	beta carbonic anhydrase 5
Potri.005G158000	15.796	11.3629	13.6972	21.1396	30.098	22.0278	0.835328	2.82422	8.81699e-05	0.00275011	1		PTHR35281,PTHR35281:SF1					AT5G50011.1	CPuORF37	conserved peptide upstream open reading frame 37
Potri.005G161500	17.0143	20.9874	20.78	8.88263	9.80975	13.345	-0.87512	5.46639	1.80043e-08	1.43467e-06	-1	PF02183,PF00046	PTHR24326,PTHR24326:SF193	KOG0483		K09338	GO:0043565,GO:0006355,GO:0003700,GO:0003677	AT4G40060.1	ATHB-16,ATHB16,HB16	homeobox protein 16
Potri.005G161900	8.14831	7.85318	7.8111	11.7618	11.2694	13.0687	0.599894	5.23564	4.56419e-07	2.59301e-05	1	PF00141	PTHR31356,PTHR31356:SF6		1.11.1.11	K00434	GO:0055114,GO:0020037,GO:0006979,GO:0004601	AT4G09010.1	APX4,TL29	ascorbate peroxidase 4
Potri.005G164900	7.45243	11.5751	10.0403	1.68963	1.72121	3.27671	-2.11563	3.31718	1.48786e-16	6.08604e-14	-1	PF00249	PTHR10641,PTHR10641:SF609	KOG0048		K09422		AT1G34670.1	AtMYB93,MYB93	myb domain protein 93
Potri.005G166400	6.28322	6.87829	5.05982	10.2913	7.58073	9.20669	0.572485	3.55551	0.00139258	0.0264315	1		PTHR33448,PTHR33448:SF3					AT1G78110.1
Potri.005G167300	3.90744	3.63697	3.37432	7.59173	5.33688	6.02985	0.795969	5.18346	4.30495e-08	3.13386e-06	1	PF01740,PF00916	PTHR11814,PTHR11814:SF65			K17470	GO:0016021,GO:0015116,GO:0008272,GO:0055085,GO:0016020,GO:0008271,GO:0005886	AT1G22150.1	SULTR1;3	sulfate transporter 1;3
Potri.005G167800	6.9728	10.1327	8.10282	12.5064	12.1525	10.2475	0.47151	4.81733	0.00210981	0.0366126	1	PF00150	PTHR10551,PTHR10551:SF12		3.2.1.58		GO:0005975,GO:0004553,GO:0051015,GO:0007015
Potri.005G168300	4.40001	3.23374	4.13305	6.46698	6.37368	4.62883	0.568911	5.19167	0.000313693	0.00787285	1	PF13087,PF13086	PTHR10887,PTHR10887:SF359			K10706		AT4G30100.1		P-loop containing nucleoside triphosphate hydrolases superfamily protein
Potri.005G169300	3.81019	4.26509	2.88995	8.28879	5.39469	7.22394	0.931413	5.24517	7.86896e-08	5.42491e-06	1	PF01740,PF00916	PTHR11814,PTHR11814:SF65			K17470	GO:0016021,GO:0015116,GO:0008272,GO:0055085,GO:0016020,GO:0008271,GO:0005886	AT1G22150.1	SULTR1;3	sulfate transporter 1;3
Potri.005G169700	0.440792	0.414488	0.485361	0	0	0.0819589	-3.61548	-1.34544	0.000327196	0.00812786	-1	PF00403	PTHR22814,PTHR22814:SF84	KOG1603			GO:0046872,GO:0030001	AT4G08570.1		Heavy metal transport/detoxification superfamily protein
Potri.005G172400	53.6995	46.1276	53.1397	91.5914	75.7173	66.2828	0.610718	7.98681	4.11254e-06	0.000181126	1	PF00173,PF00970,PF00175,PF00174,PF03404	PTHR19370,PTHR19370:SF100		1.7.1.1	K10534	GO:0055114,GO:0016491,GO:0042128,GO:0030151	AT1G37130.1	ATNR2,B29,CHL3,NIA2,NIA2-1,NR,NR2	nitrate reductase 2
Potri.005G174600	0.739397	0.81797	0.702412	1.4125	1.5068	0.986622	0.788462	2.39251	0.000518237	0.0119604	1	PF02537	PTHR28259,PTHR28259:SF1	KOG4085			GO:0016021	AT2G41705.1		camphor resistance CrcB family protein
Potri.005G178900	16.1567	12.9597	15.1373	8.22615	10.666	11.2449	-0.555064	6.06467	7.30183e-05	0.00231791	-1	PF07687,PF01546	PTHR11014,PTHR11014:SF62			K14664	GO:0016787,GO:0008152	AT1G44350.1	ILL6	IAA-leucine resistant (ILR)-like gene 6
Potri.005G179600	30.1765	28.4398	27.4523	18.67	20.6884	20.3664	-0.528165	4.69393	2.23818e-05	0.000812594	-1	PF00631	PTHR35129,PTHR35129:SF1				GO:0007186,GO:0005834,GO:0004871	AT3G63420.2	AGG1,ATAGG1,GG1	Ggamma-subunit 1
Potri.005G181400	5.9404	6.15505	6.6439	4.95997	4.74589	4.60569	-0.387817	4.42071	0.00265247	0.0436489	-1	PF02984,PF00134	PTHR10177,PTHR10177:SF203	KOG0654		K06627	GO:0005634	AT1G44110.1	CYCA1;1	Cyclin A1;1
Potri.005G186700	21.2628	25.1955	21.9382	16.7662	16.8219	17.8061	-0.411681	5.72272	0.00044482	0.0105611	-1	PF01172,PF09377	PTHR10927,PTHR10927:SF1	KOG2917		K14574	GO:0042254	AT1G43860.1		sequence-specific DNA binding transcription factors
Potri.005G187600	0.385169	0.820953	0.235619	0.0458192	0	0.190978	-2.50701	-0.666841	0.000775187	0.0164987	-1	PF03405	PTHR31155,PTHR31155:SF3		1.14.19.2	K03921	GO:0055114,GO:0045300,GO:0006631	AT1G43800.1		Plant stearoyl-acyl-carrier-protein desaturase family protein
Potri.005G187800	0.695547	0.704353	0.432033	0.992897	1.15334	0.955031	0.75303	1.79519	0.00297966	0.047591	1	PF01535,PF13041	PTHR24015,PTHR24015:SF677					AT3G09040.1		Pentatricopeptide repeat (PPR) superfamily protein
Potri.005G191600	11.724	15.7586	14.5253	10.4974	9.98186	11.4243	-0.395873	5.78671	0.00272247	0.0444601	-1	PF01423	PTHR13110	KOG3460		K12622		AT1G76860.1		Small nuclear ribonucleoprotein family protein
Potri.005G195600	124.188	111.561	171.026	82.0117	87.2077	92.025	-0.638816	8.34848	1.62658e-05	0.000610144	-1	PF00141	PTHR31235,PTHR31235:SF77		1.11.1.7	K00430	GO:0055114,GO:0020037,GO:0006979,GO:0004601	AT1G71695.1		Peroxidase superfamily protein
Potri.005G195700	33.5846	35.9748	41.751	23.2566	24.3604	26.1005	-0.594208	6.22009	9.05169e-07	4.67608e-05	-1	PF00141	PTHR31235,PTHR31235:SF77		1.11.1.7	K00430	GO:0055114,GO:0020037,GO:0006979,GO:0004601	AT1G71695.1		Peroxidase superfamily protein
Potri.005G195800	22.2286	22.6332	22.9465	14.5952	15.6424	15.7897	-0.558911	3.99241	4.38503e-05	0.0014818	-1	PF12023	PTHR33193,PTHR33193:SF9					AT4G09890.1		Protein of unknown function (DUF3511)
Potri.005G198700	74.8262	84.6757	77.622	58.7225	61.3132	65.8231	-0.351283	7.15047	0.00127854	0.0247135	-1	PF11976,PF00240	PTHR10666	KOG0005		K12158	GO:0005515	AT1G31340.1	ATRUB1,NEDD8,RUB1	related to ubiquitin 1
Potri.005G200400	18.1804	14.1671	16.0239	26.0108	33.2338	27.1037	0.833902	5.31573	2.06046e-09	1.99317e-07	1	PF00067	PTHR24298,PTHR24298:SF66	KOG0156			GO:0055114,GO:0020037,GO:0016705,GO:0005506	AT5G09970.1	CYP78A7	cytochrome P450, family 78, subfamily A, polypeptide 7
Potri.005G200700	0.222953	0.283025	0.184122	0	0.0321831	0.0621822	-2.74386	-1.00429	0.000287401	0.0073388	-1	PF00394,PF07732,PF07731	PTHR11709,PTHR11709:SF94		1.10.3.2	K05909	GO:0055114,GO:0016491,GO:0005507	AT5G09360.1	LAC14	laccase 14
Potri.005G202200	0.518278	0.974701	1.07796	0.308268	0.299253	0.224855	-1.60356	0.655899	7.6245e-05	0.00240612	-1	PF01553	PTHR15486,PTHR15486:SF0		2.3.1.15	K13508	GO:0016746,GO:0008152	AT1G06520.1	ATGPAT1,GPAT1	glycerol-3-phosphate acyltransferase 1
Potri.005G203200	1.70907	2.00364	2.49288	0.522793	0.563894	1.01523	-1.55667	2.22162	1.79312e-08	1.43371e-06	-1	PF03106	PTHR31221,PTHR31221:SF37				GO:0043565,GO:0006355,GO:0003700	AT4G18170.1	ATWRKY28,WRKY28	WRKY DNA-binding protein 28
Potri.005G206300	36.4472	44.6809	38.9351	26.6164	26.414	33.4658	-0.472575	6.05156	0.0003488	0.00859494	-1	PF01248	PTHR11843	KOG3406		K02951	GO:0006412,GO:0005840,GO:0005622,GO:0003735	AT2G32060.2		Ribosomal protein L7Ae/L30e/S12e/Gadd45 family protein
Potri.005G206400	1.80897	1.64931	1.92814	2.7889	2.59036	2.32487	0.515811	3.46137	0.00136543	0.0260183	1	PF13676,PF00931	PTHR11017,PTHR11017:SF174	KOG4658			GO:0007165,GO:0005515,GO:0043531	AT5G36930.2		Disease resistance protein (TIR-NBS-LRR class) family
Potri.005G207300	134.552	111.31	123.39	91.7573	92.223	101.244	-0.372593	8.85896	0.000873836	0.0181486	-1	PF13450	PTHR10742,PTHR10742:SF238	KOG0029	1.5.3.17	K17839		AT2G43020.1	ATPAO2,PAO2	polyamine oxidase 2
Potri.005G208100	6.59618	5.32962	4.8421	3.13869	2.82121	4.08822	-0.739932	2.04721	0.00219099	0.0376782	-1		PTHR33982					AT3G52420.1	ATOEP7,OEP7	outer envelope membrane protein 7
Potri.005G208800	0.804047	1.23995	2.06581	0.258251	0.711859	0.478403	-1.50114	1.40139	0.000299083	0.0075696	-1		PTHR33356,PTHR33356:SF2					AT4G02830.2
Potri.005G209500	12.0721	13.3878	12.0922	22.3752	15.2001	19.8977	0.614893	5.4632	2.31525e-05	0.000837038	1	PF01370	PTHR10366,PTHR10366:SF278				GO:0050662,GO:0003824	AT3G63140.1	CSP41A	chloroplast stem-loop binding protein of 41 kDa
Potri.005G210500	3.44315	2.99068	3.40044	4.54774	4.7413	3.80162	0.411409	4.5498	0.00295561	0.0473823	1	PF12937				K10268	GO:0005515	AT4G02740.1		F-box/RNI-like superfamily protein
Potri.005G211500	37.0163	36.9531	34.7126	51.8154	52.669	45.2954	0.462602	6.77158	3.13602e-05	0.00109684	1	PF04570	PTHR33059,PTHR33059:SF11					AT3G22550.1		Protein of unknown function (DUF581)
Potri.005G211800	3.55022	6.40966	8.36567	1.21631	2.04989	1.7427	-1.86578	2.03543	6.76048e-08	4.72903e-06	-1	PF14368	PTHR33044,PTHR33044:SF23					AT3G22600.1		Bifunctional inhibitor/lipid-transfer protein/seed storage 2S albumin superfamily protein
Potri.005G211900	2.81568	4.25879	4.48566	0.89795	0.830181	1.20302	-1.96501	1.61757	1.05862e-10	1.35724e-08	-1	PF14368	PTHR33044,PTHR33044:SF36					AT2G48130.1		Bifunctional inhibitor/lipid-transfer protein/seed storage 2S albumin superfamily protein
Potri.005G212000	2.83784	4.53645	4.88248	0	0.204821	1.3851	-2.92997	1.57368	7.15605e-06	0.000294964	-1	PF14368	PTHR33044,PTHR33044:SF34					AT2G48140.1	EDA4	Bifunctional inhibitor/lipid-transfer protein/seed storage 2S albumin superfamily protein
Potri.005G218300	4.15745	2.42896	2.95118	4.22514	6.94562	5.86237	0.831606	3.93178	0.000142937	0.00409277	1	PF02309	PTHR31734,PTHR31734:SF37			K14484	GO:0006355,GO:0005634	AT4G14550.1	IAA14,SLR	indole-3-acetic acid inducible 14
Potri.005G223000	3.89842	5.84597	6.21297	13.2901	8.23371	10.3578	1.00275	3.50349	6.1729e-06	0.000258156	1	PF14226,PF03171	PTHR10209,PTHR10209:SF124	KOG0143	1.14.11.11		GO:0055114,GO:0016491	AT4G10500.1		2-oxoglutarate (2OG) and Fe(II)-dependent oxygenase superfamily protein
Potri.005G224100	1.08877	1.10967	1.35355	0.639236	0.446141	0.470185	-1.17652	0.936123	0.000206192	0.00556627	-1	PF00249	PTHR10641,PTHR10641:SF523	KOG0048		K09422		AT3G23250.1	ATMYB15,ATY19,MYB15	myb domain protein 15
Potri.005G225700	35.5581	31.2384	33.9969	41.7966	40.7274	46.2806	0.353286	6.05957	0.00205745	0.0358926	1	PF00571,PF01380	PTHR11911,PTHR11911:SF62		5.3.1.13	K06041	GO:0030246,GO:0005975	AT3G54690.1		Sugar isomerase (SIS) family protein
Potri.005G229100	39.6275	43.375	38.4239	27.207	26.9398	33.0209	-0.478085	7.00941	6.02571e-05	0.00196361	-1	PF00294	PTHR10584,PTHR10584:SF153	KOG2854	2.7.1.11			AT1G19600.1		pfkB-like carbohydrate kinase family protein
Potri.005G232300	1.33127	0.733069	1.81768	0.171035	0.78712	0.237629	-1.70073	2.56265	0.000305298	0.00770421	-1	PF01565,PF09265	PTHR13878,PTHR13878:SF60		1.5.99.12	K00279	GO:0055114,GO:0050660,GO:0016491,GO:0019139,GO:0009690	AT1G75450.1	ATCKX5,ATCKX6,CKX5	cytokinin oxidase 5
Potri.005G235500	0.439448	0.152575	0.409438	0.0361912	0	0.0754237	-3.01586	-0.827804	0.000106746	0.00323529	-1	PF09118,PF07250	PTHR32208,PTHR32208:SF19		1.1.3.9			AT1G19900.1		glyoxal oxidase-related protein
Potri.005G238701	26.9354	34.9571	27.5164	19.6881	21.236	25.4953	-0.42829	5.62103	0.0024945	0.041737	-1	PF01217	PTHR11753,PTHR11753:SF17	KOG0935		K11827	GO:0015031,GO:0008565	AT1G47830.1		SNARE-like superfamily protein
Potri.005G238800	1.62964	1.60109	1.80989	2.72239	2.33616	2.17852	0.522756	3.41239	0.00160221	0.0293956	1		PTHR34792					AT1G75730.2
Potri.005G239200	810.148	630.213	815.862	979.898	1046.24	1148.96	0.492832	9.93604	8.98794e-05	0.00279329	1	PF00504	PTHR21649,PTHR21649:SF26			K08912	GO:0016020,GO:0009765	AT2G34430.1	LHB1B1,LHCB1.4	light-harvesting chlorophyll-protein complex II subunit B1
Potri.005G239300	851.224	722.204	893.732	1072.86	1119.86	1224.83	0.470079	10.3253	5.07274e-05	0.00168503	1	PF00504	PTHR21649,PTHR21649:SF26			K08912	GO:0016020,GO:0009765	AT2G34430.1	LHB1B1,LHCB1.4	light-harvesting chlorophyll-protein complex II subunit B1
Potri.005G246100	110.698	111.218	113.493	149.195	139.529	157.565	0.412097	8.249	7.03699e-05	0.00224976	1	PF00127	PTHR34192,PTHR34192:SF2			K02638	GO:0009055,GO:0005507	AT1G76100.1	PETE1	plastocyanin 1
Potri.005G246500	0.957203	0.697565	0.900282	1.38776	1.51989	1.11236	0.649218	3.01259	0.000956579	0.0195271	1	PF07714	PTHR23257,PTHR23257:SF347	KOG0192	2.7.12.1		GO:0006468,GO:0004672	AT4G38470.1		ACT-like protein tyrosine kinase family protein
Potri.005G247401	13.3462	13.1335	12.5768	20.4363	19.8207	18.0055	0.576722	5.24052	9.64964e-07	4.9635e-05	1	PF00326,PF02897	PTHR11757,PTHR11757:SF8		3.4.21.26		GO:0008236,GO:0006508,GO:0070008,GO:0004252	AT1G76140.1		Prolyl oligopeptidase family protein
Potri.005G247600	16.5574	20.1981	17.9852	13.4388	13.0742	14.6026	-0.412068	5.68982	0.000644399	0.014186	-1	PF01575	PTHR13078	KOG1206	4.2.1.119			AT1G76150.1	ATECH2,ECH2	enoyl-CoA hydratase 2
Potri.005G248300	18.9929	15.2166	18.0034	7.53615	11.2945	11.2419	-0.797295	5.32924	4.63243e-07	2.62484e-05	-1		PTHR34936,PTHR34936:SF1					AT1G20460.1
Potri.005G251600	24.0592	23.7517	28.4234	39.4608	38.1367	30.3922	0.502501	6.67699	0.000122453	0.00360477	1	PF06628,PF00199	PTHR11465,PTHR11465:SF19		1.11.1.6,1.11.1.21	K03781	GO:0055114,GO:0020037,GO:0004096,GO:0006979	AT4G35090.1	CAT2	catalase 2
Potri.005G251800	1.87327	1.77068	1.47676	3.38332	3.08498	2.6108	0.825317	4.97981	6.55182e-09	5.71953e-07	1	PF16414,PF02460	PTHR10796,PTHR10796:SF117			K12385	GO:0016020,GO:0008158	AT4G38350.1		Patched family protein
Potri.005G254100	62.3416	64.4117	63.4527	89.319	88.5003	91.7223	0.502983	7.80611	5.68019e-07	3.15199e-05	1	PF02672,PF00044,PF02800	PTHR10836,PTHR10836:SF39	KOG0657	1.2.1.13	K05298	GO:0055114,GO:0016620	AT1G42970.1	GAPB	glyceraldehyde-3-phosphate dehydrogenase B subunit
Potri.005G255500	6.27092	5.38509	4.341	9.15745	8.65269	7.99901	0.687844	4.45495	5.30044e-06	0.000226005	1	PF10358	PTHR33414,PTHR33414:SF2					AT1G42550.1	PMI1	plastid movement impaired1
Potri.005G256000	42.0523	43.4972	44.3555	70.9823	73.4969	64.6846	0.687217	6.84785	2.0955e-10	2.50701e-08	1	PF08246,PF00112	PTHR12411,PTHR12411:SF357	KOG1543	3.4.22.6	K16290	GO:0008234,GO:0006508	AT1G20850.1	XCP2	xylem cysteine peptidase 2
Potri.005G257500	19.6019	25.0987	21.9394	16.8708	15.1473	17.8416	-0.417295	5.58034	0.0011853	0.0233099	-1	PF00069	PTHR24056,PTHR24056:SF178	KOG0594	2.7.11.22,2.7.11.23	K07760	GO:0006468,GO:0005524,GO:0004672	AT1G76540.1	CDKB2;1	cyclin-dependent kinase B2;1
Potri.005G260100	1.04049	0.969503	1.08494	1.59501	1.43822	1.37183	0.509073	3.53343	0.00102031	0.0205835	1	PF00856	PTHR22884	KOG1083	2.1.1.43		GO:0005515	AT5G42400.1	ATXR7,SDG25	SET domain protein 25
Potri.006G000200	8.4517	8.23931	9.36959	17.3278	16.0011	14.1112	0.86441	4.94704	3.71778e-11	5.48724e-09	1	PF12542,PF10197	PTHR16196	KOG3869				AT2G44200.1		CBF1-interacting co-repressor CIR, N-terminal;Pre-mRNA splicing factor
Potri.006G000300	11.5478	12.638	11.3367	21.7477	21.4491	16.9185	0.759286	5.0514	1.82027e-08	1.44512e-06	1	PF00025	PTHR24073,PTHR24073:SF495	KOG0087		K07904	GO:0005525	AT1G07410.1	ATRAB-A2B,ATRABA2B,RAB-A2B,RABA2b	RAB GTPase homolog A2B
Potri.006G000500	7.42603	7.81893	7.32134	11.8644	12.8707	12.3629	0.717052	5.81745	9.57211e-11	1.23832e-08	1	PF00400	PTHR22847,PTHR22847:SF478				GO:0005515	AT3G13340.1		Transducin/WD40 repeat-like superfamily protein
Potri.006G000600	0.167117	0.282861	0.48304	0.805143	0.892564	0.67584	1.35198	1.02919	0.000108454	0.00327114	1	PF00300	PTHR23029,PTHR23029:SF49		3.1.3.16			AT3G52155.1		Phosphoglycerate mutase family protein
Potri.006G000700	0.786975	1.04589	0.953203	3.25789	2.89805	3.07286	1.73132	4.0549	2.04978e-29	6.28845e-26	1	PF12695	PTHR12277,PTHR12277:SF58	KOG1552	3.1.1.23			AT4G17150.1		alpha/beta-Hydrolases superfamily protein
Potri.006G000800	2.49421	1.84103	2.14756	3.93528	3.65993	2.53151	0.640583	3.4321	0.00139975	0.0265311	1	PF00249,PF14379	PTHR31314,PTHR31314:SF5					AT2G01060.1		myb-like HTH transcriptional regulator family protein
Potri.006G000900	2.90938	2.53254	2.83743	4.73459	5.64437	3.69087	0.762889	4.0253	9.28623e-06	0.000373708	1	PF13639	PTHR10579,PTHR10579:SF47	KOG1493			GO:0008270,GO:0005515	AT3G54780.1		Zinc finger (C3HC4-type RING finger) family protein
Potri.006G001200	0.120719	0.238383	0.23262	0.630072	0.592477	0.622877	1.64786	1.05672	2.05338e-07	1.29315e-05	1	PF14432,PF01535,PF13041	PTHR24015,PTHR24015:SF897					AT3G24000.1		Tetratricopeptide repeat (TPR)-like superfamily protein
Potri.006G001400	0.965047	1.17403	1.03772	3.05119	3.12564	2.10277	1.38277	4.19928	6.43272e-15	2.03151e-12	1	PF16529	PTHR15598,PTHR15598:SF7			K12616		AT3G13300.1	VCS	Transducin/WD40 repeat-like superfamily protein
Potri.006G001500	12.3326	10.8992	10.3825	23.4526	23.5701	18.1842	0.954754	5.37246	3.10689e-12	5.56004e-10	1	PF00025	PTHR24073,PTHR24073:SF545	KOG0098	3.6.5.2	K07877	GO:0005525	AT4G17170.1	AT-RAB2,ATRAB-B1B,ATRAB2A,ATRABB1C,RAB-B1B,RAB2A,RABB1C	RAB GTPase homolog B1C
Potri.006G001600	0	0	0	0.200103	0.259001	0.166808	6.36688	-0.857226	2.22715e-08	1.7329e-06	1	PF02225,PF05922,PF00082	PTHR10795,PTHR10795:SF3		3.4.21.25		GO:0006508,GO:0004252	AT5G59810.1	ATSBT5.4,SBT5.4	Subtilase family protein
Potri.006G002100	2.8502	2.59454	2.63731	6.17995	6.02964	5.3708	1.11888	3.70101	2.12093e-13	4.84542e-11	1	PF07983,PF00332	PTHR32227,PTHR32227:SF11		3.2.1.39		GO:0005975,GO:0004553	AT4G17180.1		O-Glycosyl hydrolases family 17 protein
Potri.006G002301	0.6799	0.767194	0	7.52184	6.28118	2.27552	3.38446	0.10822	1.45144e-07	9.45967e-06	1
Potri.006G002800	119.398	128.903	114.561	239.539	217.066	192.759	0.839645	9.15529	3.8668e-13	8.43042e-11	1	PF02518,PF00183	PTHR11528,PTHR11528:SF48			K04079	GO:0051082,GO:0006950,GO:0006457,GO:0005524	AT5G56000.1	AtHsp90.4,Hsp81.4	HEAT SHOCK PROTEIN 81.4
Potri.006G002900	3.49093	4.24331	3.94779	6.60914	7.47116	5.65383	0.757181	4.81357	1.12096e-07	7.45281e-06	1	PF13833,PF13202	PTHR23056,PTHR23056:SF51	KOG0034		K06268	GO:0005509	AT5G55990.1	ATCBL2,CBL2	calcineurin B-like protein 2
Potri.006G003000	5.62501	5.10011	4.06864	13.9166	14.4202	9.49582	1.35322	5.2647	3.06498e-15	1.00489e-12	1	PF03000	PTHR32370,PTHR32370:SF19					AT5G47800.1		Phototropic-responsive NPH3 family protein
Potri.006G003100	3.38257	3.14177	2.81245	5.1489	6.27115	4.87749	0.800543	3.75668	7.90473e-07	4.15555e-05	1	PF00498	PTHR23308,PTHR23308:SF33	KOG1880		K13216	GO:0005515	AT5G47790.1		SMAD/FHA domain-containing protein
Potri.006G003200	0.752051	0.489029	0.715809	1.55575	2.11965	1.29405	1.33659	2.7351	4.36508e-08	3.1669e-06	1	PF02893,PF00168,PF16016	PTHR10774,PTHR10774:SF90	KOG1032			GO:0005515	AT1G03370.1		C2 calcium/lipid-binding and GRAM domain containing protein
Potri.006G003400	11.5282	14.9843	13.7584	26.7158	22.6864	25.3557	0.893535	6.24551	2.74031e-12	4.93094e-10	1	PF00348	PTHR11525,PTHR11525:SF5	KOG0711	2.5.1.10,2.5.1.1	K00787	GO:0008299	AT5G47770.1	FPS1	farnesyl diphosphate synthase 1
Potri.006G003600	18.1919	21.8673	16.4942	40.5985	32.5402	38.6816	0.98414	5.8593	6.0139e-13	1.25387e-10	1		PTHR37707					AT1G60870.1	MEE9	maternal effect embryo arrest 9
Potri.006G003800	5.82482	4.81421	5.90744	14.4418	13.8808	10.7877	1.24016	5.71323	1.50122e-18	8.26631e-16	1	PF07714,PF00069	PTHR24351,PTHR24351:SF87		2.7.11.1		GO:0006468,GO:0004672,GO:0005524	AT5G47750.1	D6PKL2,PK5	D6 protein kinase like 2
Potri.006G003900	0.667847	0.851889	0.767348	2.05179	1.03948	1.32815	0.955237	1.55037	0.00224168	0.0382824	1		PTHR31964,PTHR31964:SF10		6.3.2.19			AT5G47740.1		Adenine nucleotide alpha hydrolases-like superfamily protein
Potri.006G004000	6.09992	8.54015	6.40574	10.8443	10.9141	10.2707	0.607339	5.08701	1.73699e-05	0.000645361	1	PF03765,PF00650	PTHR23324,PTHR23324:SF79	KOG1471				AT5G47730.1		Sec14p-like phosphatidylinositol transfer family protein
Potri.006G004166	1.81598	2.45093	1.88197	7.66259	6.12679	5.64083	1.66267	3.13069	1.77133e-16	7.04844e-14	1	PF03552	PTHR13301,PTHR13301:SF67		2.4.1.12		GO:0030244,GO:0016760,GO:0016020	AT1G55850.1	ATCSLE1,CSLE1	cellulose synthase like E1
Potri.006G004232	4.0201	7.34048	4.829	16.1988	14.6869	11.9869	1.40967	3.29682	2.17424e-10	2.59399e-08	1	PF03552	PTHR13301,PTHR13301:SF67		2.4.1.12		GO:0030244,GO:0016760,GO:0016020	AT1G55850.1	ATCSLE1,CSLE1	cellulose synthase like E1
Potri.006G004300	0	0.0168789	0	0.160149	0.190013	0.066751	4.24932	-1.00193	1.04579e-05	0.000413216	1	PF03552	PTHR13301,PTHR13301:SF67		2.4.1.12		GO:0030244,GO:0016760,GO:0016020	AT1G55850.1	ATCSLE1,CSLE1	cellulose synthase like E1
Potri.006G004400	3.94155	4.1945	4.09309	6.38136	7.41962	6.84612	0.755279	4.63078	3.44119e-09	3.13798e-07	1	PF02803,PF00108	PTHR18919,PTHR18919:SF105		2.3.1.9	K00626	GO:0016747,GO:0008152	AT5G47720.2		Thiolase family protein
Potri.006G004500	1.39213	2.20526	1.32654	3.09555	2.78243	3.52429	0.936938	2.71428	3.78844e-05	0.00129756	1	PF13532	PTHR31573,PTHR31573:SF1		1.14.11.33			AT2G22260.1		oxidoreductase, 2OG-Fe(II) oxygenase family protein
Potri.006G004600	2.72179	2.80986	3.31582	4.80504	4.91529	5.45917	0.779257	3.33687	2.50117e-06	0.000115521	1	PF00168	PTHR23180,PTHR23180:SF249	KOG1030			GO:0005515	AT5G47710.1		Calcium-dependent lipid-binding (CaLB domain) family protein
Potri.006G004700	2.64554	2.41019	2.08927	3.66818	4.92067	3.42315	0.747031	4.41647	5.75598e-06	0.000243566	1		PTHR12663,PTHR12663:SF0		2.1.1.43			AT5G47690.1		binding
Potri.006G004800	0.392141	0.260288	0.279395	0.987853	1.03	0.626194	1.49483	2.51764	7.79676e-09	6.71084e-07	1		PTHR12663,PTHR12663:SF0					AT5G47690.3		binding
Potri.006G004900	2.31022	2.20372	2.20289	4.33481	3.76798	3.42756	0.778943	3.22493	5.7053e-06	0.000242137	1	PF01746	PTHR13563,PTHR13563:SF13	KOG2967	2.1.1.221	K15445		AT5G47680.1
Potri.006G005100	0.937208	0.71222	0.63182	2.43683	2.91555	1.9631	1.67056	2.62237	1.06075e-12	2.12893e-10	1	PF13812,PF01535,PF13041	PTHR12683,PTHR12683:SF10				GO:0007049,GO:0005634	AT4G30825.1		Tetratricopeptide repeat (TPR)-like superfamily protein
Potri.006G005400	1.39383	1.71157	1.39935	2.58954	2.27237	2.67548	0.7451	2.84782	5.82341e-05	0.00190202	1	PF00293	PTHR13994,PTHR13994:SF14	KOG0648	3.6.1.22,3.6.1.53,3.6.1.13		GO:0016787	AT5G47650.1	ATNUDT2,ATNUDX2,NUDT2	nudix hydrolase homolog 2
Potri.006G005500	22.1811	27.454	20.4519	52.3436	56.0155	46.6655	1.14583	5.1435	2.83071e-16	1.10526e-13	1	PF00808	PTHR11064,PTHR11064:SF45	KOG0869				AT4G14540.1	NF-YB3	nuclear factor Y, subunit B3
Potri.006G005800	6.84119	7.82647	7.05299	10.9764	10.5701	9.47145	0.514902	5.06895	3.29699e-05	0.00115033	1	PF04739,PF16561	PTHR10343,PTHR10343:SF51	KOG1616		K07199	GO:0005515,GO:0043562,GO:0009744	AT4G16360.3		5\'-AMP-activated protein kinase beta-2 subunit protein
Potri.006G006000	33.4892	22.9789	18.2091	49.4038	59.834	54.541	1.13232	7.31092	3.43289e-10	3.93862e-08	1	PF03169	PTHR22601,PTHR22601:SF2				GO:0055085	AT4G16370.1	ATOPT3,OPT3	oligopeptide transporter
Potri.006G006100	2.78363	2.04382	2.41429	7.65472	8.4987	5.7217	1.59068	4.2067	1.06251e-18	6.16686e-16	1	PF00403	PTHR22814,PTHR22814:SF94	KOG1603			GO:0046872,GO:0030001	AT5G50740.3		Heavy metal transport/detoxification superfamily protein
Potri.006G006200	2.34269	2.38303	2.40166	3.79311	4.46446	3.41176	0.710425	4.29984	8.18225e-07	4.2857e-05	1	PF00067	PTHR24291,PTHR24291:SF46	KOG0157	1.14.99.45		GO:0055114,GO:0020037,GO:0016705,GO:0005506	AT4G15110.1	CYP97B3	cytochrome P450, family 97, subfamily B, polypeptide 3
Potri.006G006700	6.59976	6.85135	6.45733	10.9824	10.3215	8.94053	0.60352	5.00401	1.76344e-06	8.42491e-05	1	PF01467	PTHR10739,PTHR10739:SF28		2.7.7.15	K00968	GO:0009058,GO:0003824	AT2G32260.1	ATCCT1,CCT1	phosphorylcholine cytidylyltransferase
Potri.006G007200	0.041159	0.185774	0.0906415	1.58638	1.42591	0.734681	3.52504	0.410434	4.73994e-11	6.74108e-09	1	PF00201	PTHR11926,PTHR11926:SF267		2.4.1.115		GO:0016758,GO:0008152	AT3G21790.1		UDP-Glycosyltransferase superfamily protein
Potri.006G007300	0.880848	0.316255	0.749479	5.01537	4.11504	3.48407	2.67151	2.17165	3.80985e-20	3.20849e-17	1	PF00201	PTHR11926,PTHR11926:SF283	KOG1192	2.4.1.115		GO:0016758,GO:0008152	AT3G21790.1		UDP-Glycosyltransferase superfamily protein
Potri.006G007400	0.534177	1.25575	0.58819	2.1923	3.28996	2.13544	1.68228	1.49764	1.01982e-06	5.17748e-05	1	PF00201	PTHR11926,PTHR11926:SF283	KOG1192			GO:0016758,GO:0008152	AT3G21790.1		UDP-Glycosyltransferase superfamily protein
Potri.006G007800	0.36486	0.49838	0.549766	1.45972	0.975733	0.942625	1.26273	1.65232	1.21831e-05	0.00047557	1	PF01535,PF13041	PTHR24015,PTHR24015:SF389					AT3G22150.1		Tetratricopeptide repeat (TPR)-like superfamily protein
Potri.006G008000	3.87758	3.69648	2.42928	6.29874	4.86383	6.5634	0.822138	2.36058	0.000504958	0.0117042	1		PTHR34287,PTHR34287:SF4					AT4G15140.1
Potri.006G008800	58.1593	77.8992	77.2766	128.824	113.7	125.169	0.786065	6.93124	2.00428e-09	1.9432e-07	1	PF10584,PF00227	PTHR11599,PTHR11599:SF13	KOG0178	3.4.25.1	K02728	GO:0019773,GO:0006511,GO:0004175,GO:0051603,GO:0005839,GO:0004298	AT3G22110.1	PAC1	20S proteasome alpha subunit C1
Potri.006G009000	31.9588	35.7417	38.5842	55.2318	51.7526	54.2044	0.601432	6.31017	1.56229e-07	1.01055e-05	1	PF02298	PTHR33021,PTHR33021:SF31				GO:0009055	AT2G32300.1	UCC1	uclacyanin 1
Potri.006G009100	5.95212	5.5773	5.40414	12.6332	12.6215	9.86333	1.05141	5.17211	6.87145e-15	2.12323e-12	1	PF05793	PTHR13011	KOG2393	3.4.19.12,3.4.22.69	K03138	GO:0032968,GO:0006367,GO:0005634,GO:0003677	AT4G12610.2	ATRAP74,RAP74	transcription activators;DNA binding;RNA polymerase II transcription factors;catalytics;transcription initiation factors
Potri.006G009200	13.5416	15.4307	16.3369	25.6927	22.7859	22.7776	0.653977	6.20258	3.90671e-08	2.86337e-06	1	PF09298,PF01557	PTHR11820,PTHR11820:SF1		3.7.1.2	K01555	GO:0009072,GO:0004334,GO:0008152,GO:0003824	AT1G12050.1		fumarylacetoacetase, putative
Potri.006G009400	1.7641	2.52143	2.27917	5.9431	5.07937	4.40844	1.23698	3.50595	4.19773e-11	6.00975e-09	1	PF00150	PTHR31451,PTHR31451:SF16		3.2.1.78	K19355	GO:0005975,GO:0004553	AT4G28320.1		Glycosyl hydrolase superfamily protein
Potri.006G009800	0.782363	1.14246	0.962819	1.82305	2.12581	1.5916	0.941852	1.22797	0.00112195	0.0222268	1	PF13813	PTHR31595,PTHR31595:SF13		2.3.1.75			AT3G51970.1	ASAT1,ATASAT1,ATSAT1	acyl-CoA sterol acyl transferase 1
Potri.006G010000	1.44355	1.58817	1.11266	2.85919	2.66722	2.05332	0.869202	2.01781	0.000347423	0.00856783	1	PF00201	PTHR11926,PTHR11926:SF242				GO:0016758,GO:0008152	AT1G07250.1	UGT71C4	UDP-glucosyl transferase 71C4
Potri.006G010100	3.20113	2.76709	2.60318	4.19756	4.57843	3.30911	0.493317	4.09139	0.00223465	0.0382079	1	PF13423,PF02148	PTHR24006,PTHR24006:SF521		3.4.19.12	K12847	GO:0008270	AT4G22350.2		Ubiquitin C-terminal hydrolases superfamily protein
Potri.006G010300	4.59668	4.86268	5.9653	8.26082	8.34152	7.05117	0.617973	3.53302	0.000205355	0.00555415	1	PF02458	PTHR31623,PTHR31623:SF3		2.3.1.160		GO:0016747	AT3G26040.1		HXXXD-type acyl-transferase family protein
Potri.006G010500	0.5667	0.889683	0.624001	1.16069	1.3373	1.23695	0.847661	1.57302	0.00142162	0.0268389	1	PF02115	PTHR10980,PTHR10980:SF18	KOG3205		K12462	GO:0005737,GO:0005094	AT3G07880.1	SCN1	Immunoglobulin E-set superfamily protein
Potri.006G010700	6.39413	4.54917	5.58479	8.30771	8.71053	6.28705	0.493433	4.4744	0.00281908	0.0456386	1	PF08766,PF02201	PTHR13844,PTHR13844:SF14			K15223	GO:0005515	AT4G22360.1		SWIB complex BAF60b domain-containing protein
Potri.006G011300	4.97483	5.10201	5.6749	11.3421	10.7046	9.1302	0.985314	5.56613	5.45973e-15	1.737e-12	1	PF01762,PF00337	PTHR11214,PTHR11214:SF92	KOG2287	2.4.1.134		GO:0016020,GO:0008378,GO:0006486,GO:0030246	AT4G21060.2		Galactosyltransferase family protein
Potri.006G011500	8.41981	10.3784	9.83106	17.4526	16.6831	16.3006	0.817969	5.99159	4.9294e-12	8.50272e-10	1	PF01956	PTHR13116	KOG3188			GO:0016020	AT4G12590.1		Protein of unknown function DUF106, transmembrane
Potri.006G011600	290.463	285.838	288.506	622.54	555.112	517.336	0.970825	9.51532	4.85661e-19	2.97988e-16	1
Potri.006G011701	1.46929	1.28177	1.63145	3.29154	3.33644	2.42431	1.04504	3.72295	3.50133e-09	3.17933e-07	1	PF00632	PTHR11254,PTHR11254:SF329	KOG0940	6.3.2.19		GO:0004842	AT4G12570.1	UPL5	ubiquitin protein ligase 5
Potri.006G012500	0	0	0	0.254	0.182646	0	5.37643	-1.49608	0.00135271	0.0258217	1	PF04578,PF13968	PTHR31325,PTHR31325:SF0					AT5G45470.1		Protein of unknown function (DUF594)
Potri.006G013000	0.313827	0.479103	0.304905	0.830098	0.874039	0.700219	1.13255	1.27582	9.08161e-05	0.00281832	1	PF00646	PTHR31790,PTHR31790:SF24				GO:0005515	AT4G12560.2	CPR30	F-box and associated interaction domains-containing protein
Potri.006G013900	13.616	7.43745	11.2684	31.7784	51.5278	29.6548	1.80383	6.33228	1.45447e-15	5.12043e-13	1	PF03600	PTHR10283,PTHR10283:SF101	KOG1281		K14445	GO:0055085,GO:0016021	AT5G47560.1	ATSDAT,ATTDT,TDT	tonoplast dicarboxylate transporter
Potri.006G014066	0.512276	0.571765	0.54568	1.46653	1.35676	0.764073	1.1384	3.50942	7.09493e-07	3.78543e-05	1	PF00560,PF13855,PF11721	PTHR27006,PTHR27006:SF11		2.7.11.1		GO:0005515	AT1G53440.1		Leucine-rich repeat transmembrane protein kinase
Potri.006G014232	1.89217	1.36061	1.55922	3.00561	2.68493	2.35928	0.740013	4.6518	1.1389e-06	5.72116e-05	1	PF00560,PF13855,PF11721,PF00069	PTHR27006,PTHR27006:SF11	KOG1187	2.7.10.1	K04730	GO:0005515,GO:0006468,GO:0005524,GO:0004672	AT1G53440.1		Leucine-rich repeat transmembrane protein kinase
Potri.006G014400	10.1452	8.14385	9.50243	26.9206	23.9948	19.5703	1.34147	5.52644	8.26649e-21	7.9049e-18	1	PF00931	PTHR23155,PTHR23155:SF411	KOG4658			GO:0043531	AT3G50950.2	ZAR1	HOPZ-ACTIVATED RESISTANCE 1
Potri.006G014500	6.55951	7.30558	8.8174	21.1596	19.9702	16.5365	1.34777	3.51799	3.86486e-14	1.044e-11	1	PF00031	PTHR11413,PTHR11413:SF26				GO:0004869	AT5G47550.1		Cystatin/monellin superfamily protein
Potri.006G014766	6.45709	7.44282	7.07176	13.9378	12.5079	11.2314	0.846809	4.35242	2.29068e-09	2.17666e-07	1	PF08569	PTHR10182,PTHR10182:SF12					AT5G47540.1		Mo25 family protein
Potri.006G014832	7.6586	10.9963	10.0547	14.0075	14.2867	14.2401	0.568958	5.12872	5.00925e-05	0.00166697	1	PF08569	PTHR10182,PTHR10182:SF12					AT5G47540.1		Mo25 family protein
Potri.006G014900	10.8835	13.1363	11.2884	23.4976	20.1967	21.7868	0.89192	6.0705	1.95366e-13	4.53565e-11	1	PF00459	PTHR20854,PTHR20854:SF4	KOG2951	3.1.3.93,3.1.3.25	K10047	GO:0046854	AT3G02870.1	VTC4	Inositol monophosphatase family protein
Potri.006G015100	9.89951	7.65744	8.83823	20.7287	22.3583	15.3857	1.14587	5.39366	1.23252e-13	2.95735e-11	1	PF00514	PTHR23315,PTHR23315:SF129		6.3.2.19		GO:0005515	AT4G16490.1		ARM repeat superfamily protein
Potri.006G015200	5.70951	3.89321	5.09116	6.86279	10.2338	5.76391	0.635405	4.69447	0.00162923	0.0298091	1	PF07690,PF00083	PTHR23500,PTHR23500:SF149	KOG0254		K08150	GO:0055085,GO:0016021,GO:0022857	AT4G16480.1	ATINT4,INT4	inositol transporter 4
Potri.006G015300	5.12269	2.90261	4.79335	7.60297	12.2883	6.86774	1.05882	4.4426	6.49349e-06	0.00027051	1	PF00083	PTHR23500,PTHR23500:SF149	KOG0254		K08150	GO:0055085,GO:0022857,GO:0016021	AT4G16480.1	ATINT4,INT4	inositol transporter 4
Potri.006G015500	4.83216	5.54578	5.45719	7.42854	8.25102	6.91132	0.513452	3.49996	0.00122746	0.0239526	1	PF03226	PTHR13848	KOG3399				AT3G08990.2		Yippee family putative zinc-binding protein
Potri.006G015700	7.22332	6.94939	7.46673	15.1513	14.5077	11.3659	0.922652	5.52628	3.69463e-12	6.50345e-10	1	PF00076	PTHR24012,PTHR24012:SF332	KOG4205		K14411	GO:0003676	AT3G07810.1		RNA-binding (RRM/RBD/RNP motifs) family protein
Potri.006G015800	0.549729	0.279139	0.151328	2.14823	1.9997	1.93185	2.594	1.68951	1.08208e-17	5.40409e-15	1	PF00265	PTHR11441,PTHR11441:SF2	KOG3125	2.7.1.21	K00857	GO:0005524,GO:0004797	AT5G23070.1		Thymidine kinase
Potri.006G016100	0.495989	0.48667	0.617376	1.29292	1.54398	1.10667	1.29667	1.68989	7.83443e-07	4.1287e-05	1							AT4G16460.2
Potri.006G016200	9.33693	7.33738	6.31089	14.7045	18.3635	12.9275	0.998657	5.31781	1.20741e-09	1.23472e-07	1	PF03514	PTHR31636,PTHR31636:SF45					AT4G17230.1	SCL13	SCARECROW-like 13
Potri.006G016300	157.052	269.763	194.068	310.507	252.901	350.613	0.558524	6.72487	0.00175131	0.0315515	1	PF10785	PTHR34062		1.6.5.3			AT4G16450.2
Potri.006G016800	3.38203	3.4528	4.61066	7.93149	6.04432	6.91724	0.870765	2.31354	0.000105106	0.00319343	1	PF07983	PTHR32227,PTHR32227:SF60		3.2.1.39			AT5G35740.1		Carbohydrate-binding X8 domain superfamily protein
Potri.006G016900	4.09511	5.28102	5.27723	8.84095	8.5746	8.81079	0.842288	4.45609	1.57424e-09	1.56876e-07	1	PF04535	PTHR11615,PTHR11615:SF100					AT2G35760.1		Uncharacterised protein family (UPF0497)
Potri.006G017000	2.2157	2.50018	2.01685	4.09599	3.80392	2.9992	0.69552	3.85589	2.91121e-05	0.00102617	1	PF02256,PF02906	PTHR11615,PTHR11615:SF103	KOG2439				AT4G16440.1		ferredoxin hydrogenases
Potri.006G017200	2.58813	2.69578	3.26085	4.60932	4.33946	4.33103	0.637574	3.41622	8.12056e-05	0.00255328	1		PTHR35493,PTHR35493:SF1					AT4G17240.1
Potri.006G017300	3.1346	3.19524	3.40804	6.61327	8.03054	5.55406	1.05194	4.77714	3.22402e-12	5.72197e-10	1	PF00569,PF00249	PTHR12374,PTHR12374:SF23	KOG0457		K11314	GO:0008270	AT3G07740.1	ADA2A,ATADA2A,HAC10,HXA02,HXA2	homolog of yeast ADA2 2A
Potri.006G017400	0.763255	0.452522	0.769208	1.75898	1.77775	0.938091	1.16709	2.61892	4.47999e-05	0.00150796	1	PF05641	PTHR31917,PTHR31917:SF3					AT5G55600.2		agenet domain-containing protein / bromo-adjacent homology (BAH) domain-containing protein
Potri.006G017500	16.8705	15.6133	18.2504	26.9345	29.6502	28.0663	0.737495	4.46677	1.70998e-08	1.37793e-06	1	PF05421	PTHR36049,PTHR36049:SF3					AT4G16410.1
Potri.006G018000	2.97777	3.05089	3.45991	8.86015	8.22763	5.74734	1.26719	4.41815	2.24256e-13	5.09619e-11	1	PF07058	PTHR31246,PTHR31246:SF5				GO:0008017,GO:0007010	AT4G17220.1	ATMAP70-5,MAP70-5	microtubule-associated proteins 70-5
Potri.006G019100	1.32305	1.2441	0.687946	2.24278	2.6313	1.68101	1.00109	1.74546	0.000533931	0.0122175	1		PTHR22814,PTHR22814:SF79					AT4G16380.1		Heavy metal transport/detoxification superfamily protein
Potri.006G019300	1.12902	1.61371	2.19629	3.26367	3.38987	3.31683	1.01836	2.29017	2.62233e-05	0.000938576	1	PF00403	PTHR22814,PTHR22814:SF79	KOG1603			GO:0046872,GO:0030001	AT4G16380.1		Heavy metal transport/detoxification superfamily protein
Potri.006G020600	3.30075	2.31041	2.95425	4.57326	4.32129	3.40668	0.519434	3.84377	0.00316012	0.0497169	1	PF04434,PF10551,PF03101	PTHR31669,PTHR31669:SF21				GO:0008270,GO:0006355	AT4G15090.1	FAR1	FRS (FAR1 Related Sequences) transcription factor family
Potri.006G020700	5.04008	5.16244	5.53586	10.2942	11.1035	7.8102	0.892001	5.42892	3.22836e-10	3.71738e-08	1	PF04434,PF03101,PF10551	PTHR31669,PTHR31669:SF26				GO:0008270,GO:0006355	AT3G22170.2	FHY3	far-red elongated hypocotyls 3
Potri.006G020800	2.08834	2.24271	2.2995	4.31748	4.22448	3.42237	0.852182	3.96742	2.15685e-08	1.6843e-06	1	PF01529	PTHR22883,PTHR22883:SF15	KOG1311	2.3.1.225	K18932	GO:0008270	AT4G15080.1		DHHC-type zinc finger family protein
Potri.006G020900	8.2325	7.52132	8.00905	15.3368	14.5979	14.5592	0.904434	6.13433	1.27199e-16	5.35608e-14	1	PF00202	PTHR11986,PTHR11986:SF90		2.6.1.96,2.6.1.19	K16871	GO:0030170,GO:0008483	AT3G22200.1	GABA-T,HER1,POP2	Pyridoxal phosphate (PLP)-dependent transferases superfamily protein
Potri.006G021200	7.33927	6.13996	7.51577	17.8218	17.0412	12.5294	1.1742	6.56193	9.85617e-16	3.58748e-13	1		PTHR18937,PTHR18937:SF225	KOG0962				AT2G32240.1
Potri.006G021500	13.5725	16.2245	16.063	26.042	22.5794	22.1729	0.627145	6.44397	2.38081e-07	1.47343e-05	1	PF01777	PTHR10497	KOG3418		K02901	GO:0006412,GO:0005840,GO:0005622,GO:0003735	AT4G15000.1		Ribosomal L27e protein family
Potri.006G021600	1.61387	1.19508	1.44386	2.53779	4.19331	1.96925	1.02218	1.68934	0.00132078	0.0253588	1	PF12734	PTHR31568,PTHR31568:SF17					AT2G32190.1
Potri.006G021900	3.19829	2.63574	3.23481	6.22317	6.45304	4.10928	0.887283	5.11698	1.34658e-07	8.84338e-06	1		PTHR21551,PTHR21551:SF4			K12617		AT3G22270.1		Topoisomerase II-associated protein PAT1
Potri.006G022100	2.61865	3.41838	2.86082	9.4443	8.2775	6.42709	1.44166	5.27691	1.19904e-19	8.73108e-17	1	PF00012	PTHR19375,PTHR19375:SF90			K09486		AT4G16660.1		heat shock protein 70 (Hsp 70) family protein
Potri.006G022300	0.69032	0.662109	0.456072	0.184769	0.239154	0.269546	-1.37265	0.0504117	0.00147672	0.0276122	-1	PF00201	PTHR11926,PTHR11926:SF235		2.4.1.324		GO:0016758,GO:0008152	AT1G22400.1	ATUGT85A1,UGT85A1	UDP-Glycosyltransferase superfamily protein
Potri.006G023101	0.903474	0.78421	0.535676	0.11161	0.0802561	0.348898	-2.01498	0.171439	1.79786e-05	0.000666248	-1	PF00201	PTHR11926,PTHR11926:SF235	KOG1192	2.4.1.324		GO:0016758,GO:0008152	AT1G22400.1	ATUGT85A1,UGT85A1	UDP-Glycosyltransferase superfamily protein
Potri.006G023400	8.746	9.65184	8.53857	13.5148	14.3039	13.5213	0.618123	5.79572	4.34348e-08	3.15655e-06	1	PF07942	PTHR12303,PTHR12303:SF6	KOG2798				AT2G32170.1		S-adenosyl-L-methionine-dependent methyltransferases superfamily protein
Potri.006G023900	3.08566	3.61633	3.23726	7.54298	7.14193	6.13133	1.06759	4.80844	2.99335e-15	9.88958e-13	1	PF13850,PF07970	PTHR10984,PTHR10984:SF32	KOG2667				AT3G22290.1		Endoplasmic reticulum vesicle transporter protein
Potri.006G024000	1.44632	1.61992	1.21506	2.86753	3.24143	2.17528	0.951491	3.82959	2.02151e-07	1.27495e-05	1	PF12906	PTHR23012,PTHR23012:SF25	KOG1609			GO:0008270	AT5G60580.3		RING/U-box superfamily protein
Potri.006G024100	9.84969	11.3537	12.2973	22.6482	20.5614	20.3033	0.923638	6.26725	1.92172e-14	5.57689e-12	1	PF00271,PF00270	PTHR24031,PTHR24031:SF326	KOG0331	3.6.4.13	K16911	GO:0005524,GO:0003676	AT3G22330.1	ATRH53,PMH2	putative mitochondrial RNA helicase 2
Potri.006G024200	0	0	0	0.625618	0.37489	0.144868	5.46917	-1.44364	0.000157929	0.00445374	1	PF00043,PF13417	PTHR11260,PTHR11260:SF314	KOG0406	2.5.1.18	K00799	GO:0005515	AT3G09270.1	ATGSTU8,GSTU8	glutathione S-transferase TAU 8
Potri.006G024600	3.20111	3.61211	3.60638	7.01306	6.22951	5.91894	0.880406	4.59151	4.03347e-11	5.85261e-09	1	PF00069	PTHR24056,PTHR24056:SF227		2.7.11.22,2.7.11.23	K08819	GO:0006468,GO:0005524,GO:0004672	AT5G10270.1	CDKC;1	cyclin-dependent kinase C;1
Potri.006G024700	1.24096	1.24177	0.773456	1.98038	1.97384	2.03747	0.875063	2.29024	8.78856e-05	0.00274323	1	PF00226	PTHR24078					AT2G41000.1		Chaperone DnaJ-domain superfamily protein
Potri.006G024900	1.90795	1.75341	2.0359	3.05353	4.11131	3.4671	0.896944	3.33652	3.56768e-07	2.10483e-05	1	PF04749	PTHR15907,PTHR15907:SF39					AT2G40935.1		PLAC8 family protein
Potri.006G025200	1.19487	2.0579	1.31569	4.1071	5.95506	4.98125	1.72028	1.95188	2.81541e-10	3.28592e-08	1	PF03745	PTHR34796,PTHR34796:SF1					AT2G41120.1
Potri.006G025300	1.63794	2.19051	2.22662	4.26499	4.39013	3.94789	1.06091	3.48642	3.6595e-10	4.16911e-08	1	PF01926	PTHR32120,PTHR32120:SF2			K06949	GO:0005525	AT1G67440.1	emb1688	Minichromosome maintenance (MCM2/3/5) family protein
Potri.006G025400	3.53651	3.66069	4.01871	7.28987	7.16598	6.12323	0.87599	5.34432	1.77371e-12	3.35599e-10	1	PF08659	PTHR24322,PTHR24322:SF427	KOG0725	1.3.1.34	K13237		AT3G12800.1	DECR,SDRB	short-chain dehydrogenase-reductase B
Potri.006G025600	37.0592	33.1399	37.9653	53.0015	53.0202	47.9757	0.509454	6.96148	4.2885e-06	0.000187758	1	PF00076	PTHR24012,PTHR24012:SF490	KOG0106,KOG0131,KOG0149		K12741	GO:0003676	AT2G41060.1		RNA-binding (RRM/RBD/RNP motifs) family protein
Potri.006G025900	2.99169	2.58322	2.84542	4.98552	5.00695	3.889	0.720075	4.95576	1.89359e-07	1.19955e-05	1	PF16487,PF16488,PF08699,PF02170,PF16486,PF02171	PTHR22891,PTHR22891:SF42			K11593	GO:0005515,GO:0003676	AT2G27040.2	AGO4,OCP11	Argonaute family protein
Potri.006G026100	0.916914	0.884146	0.844414	2.39171	1.86743	1.59948	1.14578	2.64929	1.26515e-07	8.3341e-06	1	PF13450	PTHR13847,PTHR13847:SF206	KOG2665	1.1.99.2			AT3G56840.1		FAD-dependent oxidoreductase family protein
Potri.006G026200	0.266175	0.336391	0.175853	0.786528	0.651641	0.498873	1.3133	1.68225	8.09806e-06	0.000329367	1	PF07690	PTHR23504,PTHR23504:SF29	KOG2615			GO:0055085,GO:0016021	AT5G13750.1	ZIFL1	zinc induced facilitator-like 1
Potri.006G026300	1.29215	2.25997	1.70736	4.4269	3.20816	3.38761	1.0741	2.63032	6.23195e-06	0.000260372	1		PTHR37742,PTHR37742:SF1		1.1.1.367			AT3G56820.1
Potri.006G026501	4.06248	6.13194	4.35706	12.088	10.7231	13.8319	1.33576	3.55813	1.79379e-12	3.37909e-10	1	PF00656	PTHR31810,PTHR31810:SF2				GO:0006508,GO:0004197	AT5G04200.1	AtMC9,MC9	metacaspase 9
Potri.006G026700	64.9671	77.4708	67.1106	115.12	119.593	106.138	0.702156	6.90935	1.10706e-09	1.1348e-07	1	PF13499	PTHR23050,PTHR23050:SF166	KOG0027		K02183		AT2G27030.3	ACAM-2,CAM5	calmodulin 5
Potri.006G026900	9.03249	9.08162	8.33769	14.2932	13.9137	12.9103	0.636183	5.67997	2.07151e-08	1.62686e-06	1	PF00179	PTHR24067,PTHR24067:SF57	KOG0423	6.3.2.19	K10583		AT5G05080.2	ATUBC22,UBC22	ubiquitin-conjugating enzyme 22
Potri.006G027000	1.34001	1.97225	1.57174	3.71139	1.98477	3.63985	0.93896	2.5875	0.000483459	0.0113035	1	PF03959	PTHR22778,PTHR22778:SF22	KOG2551	1.5.1.3			AT4G24380.1
Potri.006G027100	3.1915	2.78921	2.3428	5.82884	5.33559	4.15389	0.878481	4.77466	3.60988e-08	2.664e-06	1	PF04129	PTHR14190,PTHR14190:SF7					AT1G71270.1	ATVPS52,POK,TTD8	Vps52 / Sac2 family
Potri.006G027300	29.2218	38.9547	30.832	108.089	105.049	99.5655	1.65965	7.47819	1.12885e-38	9.69686e-35	1	PF02915	PTHR31053,PTHR31053:SF2		1.14.13.81	K04035	GO:0055114,GO:0046872,GO:0016491	AT3G56940.1	ACSF,CHL27,CRD1	dicarboxylate diiron protein, putative (Crd1)
Potri.006G027400	0.141776	0.106653	0.24284	1.93953	1.78276	1.30049	3.33926	2.11428	3.12009e-27	8.93386e-24	1	PF01529	PTHR22883,PTHR22883:SF27	KOG1311	2.3.1.225		GO:0008270	AT3G56930.1		DHHC-type zinc finger family protein
Potri.006G027600	2.45849	2.7567	2.75816	5.74434	5.16031	4.50222	0.951718	4.19346	1.29279e-10	1.61881e-08	1	PF05033,PF00856,PF02182	PTHR22884,PTHR22884:SF300	KOG1082	2.1.1.43	K11420	GO:0034968,GO:0018024,GO:0008270,GO:0005634,GO:0005515,GO:0042393	AT1G73100.1	SDG19,SUVH3	SU(VAR)3-9 homolog 3
Potri.006G027700	0.756703	0.981446	0.976873	2.0859	2.49094	1.62045	1.19195	3.63516	8.67734e-10	9.20227e-08	1	PF06964	PTHR31776,PTHR31776:SF0		3.2.1.55	K01209	GO:0046556,GO:0046373	AT3G10740.1	ARAF,ARAF1,ASD1,ATASD1	alpha-L-arabinofuranosidase 1
Potri.006G027800	0.690899	0.584704	0.523021	2.86632	2.8922	2.60137	2.19935	1.56729	1.13525e-15	4.02967e-13	1	PF00652			3.2.2.22
Potri.006G028000	0.347532	0.686267	0.526174	4.93003	3.91296	3.15015	2.94437	1.9552	3.26747e-21	3.79316e-18	1	PF00652			3.2.2.22
Potri.006G028600	0.122329	0.0985967	0.134698	0.261938	0.322893	0.331433	1.34227	0.0356137	0.00203827	0.0355869	1	PF01823	PTHR33199,PTHR33199:SF4					AT1G14780.1		MAC/Perforin domain-containing protein
Potri.006G029100	4.93989	4.37967	6.02217	16.2441	13.7521	9.93949	1.37894	2.93834	1.69627e-09	1.68256e-07	1		PTHR23073,PTHR23073:SF8		3.6.4.8			AT5G58290.1	RPT3	regulatory particle triple-A ATPase 3
Potri.006G029900	0.788883	0.798083	0.708898	1.24263	1.29844	1.30496	0.742511	3.04929	9.99102e-06	0.000397696	1	PF06964	PTHR31776,PTHR31776:SF0		3.2.1.55	K01209	GO:0046556,GO:0046373	AT3G10740.1	ARAF,ARAF1,ASD1,ATASD1	alpha-L-arabinofuranosidase 1
Potri.006G030000	0.130639	0.19655	0.0479496	1.21217	0.704023	1.0202	2.91935	0.0901078	1.01925e-08	8.58367e-07	1	PF00652			3.2.2.22
Potri.006G030200	0.0440792	0	0.145608	0.566309	0.61083	0.688454	3.18215	-0.494599	4.55904e-07	2.59301e-05	1	PF00652			3.2.2.22
Potri.006G031000	8.55031	7.18562	8.27247	16.2784	13.5714	11.6142	0.787826	5.46313	2.82277e-08	2.1458e-06	1	PF07728	PTHR23073,PTHR23073:SF8		3.6.4.8	K03063	GO:0016887,GO:0005524	AT5G58290.1	RPT3	regulatory particle triple-A ATPase 3
Potri.006G031400	13.0282	15.7032	12.0632	22.8879	20.5841	20.2821	0.645443	4.41584	5.98475e-06	0.000251255	1	PF01612	PTHR13620	KOG4373	3.6.4.12		GO:0008408,GO:0006139,GO:0003676	AT2G36110.1		Polynucleotidyl transferase, ribonuclease H-like superfamily protein
Potri.006G031500	1.26267	1.53439	1.60424	5.30342	5.60819	5.30954	1.87764	1.42614	1.28946e-11	2.06651e-09	1
Potri.006G031700	1.51772	1.20181	1.56368	2.7747	2.41887	1.97043	0.740767	3.96732	1.41294e-05	0.000540389	1	PF00686,PF02446	PTHR32518,PTHR32518:SF3		2.4.1.25	K00705	GO:2001070,GO:0005975,GO:0004134	AT2G40840.1	DPE2	disproportionating enzyme 2
Potri.006G031800	1.86061	1.4535	1.94846	4.48554	5.16873	2.91763	1.25403	4.05221	1.40581e-09	1.41736e-07	1		PTHR33826,PTHR33826:SF2					AT3G56590.1		hydroxyproline-rich glycoprotein family protein
Potri.006G031900	2.30645	1.42178	2.38289	6.15051	5.68045	3.71671	1.34572	5.19691	8.67686e-11	1.13619e-08	1	PF14641,PF14632,PF14639,PF14635,PF14878,PF14633	PTHR10145,PTHR10145:SF6			K11292	GO:0003677,GO:0032784,GO:0006357	AT1G65440.2	GTB1	global transcription factor group B1
Potri.006G032000	20.7319	21.1029	22.5911	37.6742	36.2314	32.9431	0.730057	6.06645	1.13316e-10	1.44419e-08	1	PF01849	PTHR21713	KOG2239		K03626		AT3G12390.1		Nascent polypeptide-associated complex (NAC), alpha subunit family protein
Potri.006G032100	41.8653	38.8581	42.2305	57.3996	66.5007	64.983	0.619035	7.02482	2.21691e-08	1.72806e-06	1	PF14369,PF13639	PTHR22763,PTHR22763:SF44		6.3.2.19	K11982	GO:0008270,GO:0005515	AT2G40830.3	RHC1A	RING-H2 finger C1A
Potri.006G032200	1.45171	1.05596	1.13612	2.83873	2.77095	2.02108	1.06172	3.51501	3.24677e-08	2.42099e-06	1	PF00397	PTHR21737,PTHR21737:SF3	KOG3427		K12865	GO:0005515	AT2G41020.1		WW domain-containing protein
Potri.006G032300	6.52634	6.31223	7.54555	8.98365	13.6197	9.25711	0.642518	3.76435	0.000606123	0.0135026	1	PF05678	PTHR33179,PTHR33179:SF9					AT3G56880.1		VQ motif-containing protein
Potri.006G032500	1.45661	1.61909	1.65177	4.23621	3.28885	3.46831	1.21953	3.14149	2.38952e-11	3.70505e-09	1	PF04117	PTHR11266,PTHR11266:SF40	KOG1944		K13347	GO:0016021	AT5G19750.1		Peroxisomal membrane 22 kDa (Mpv17/PMP22) family protein
Potri.006G032900	10.035	11.6665	10.0172	16.5226	17.7337	16.4818	0.678189	5.29329	1.79589e-08	1.43371e-06	1	PF05739	PTHR19957,PTHR19957:SF119	KOG3202			GO:0005515	AT1G79590.2	ATSYP52,SYP52	syntaxin of plants 52
Potri.006G033300	68.9791	70.5502	73.3613	155.245	145.74	125.733	1.0032	8.70663	9.77017e-19	5.82818e-16	1	PF00067	PTHR24298,PTHR24298:SF0			K09754	GO:0055114,GO:0020037,GO:0016705,GO:0005506	AT2G40890.1	CYP98A3	cytochrome P450, family 98, subfamily A, polypeptide 3
Potri.006G033500	35.4685	37.2791	33.8476	70.4919	67.342	56.4743	0.866247	6.76364	3.95263e-13	8.57402e-11	1	PF00892	PTHR31218,PTHR31218:SF9				GO:0016021,GO:0016020,GO:0022857	AT5G07050.1		nodulin MtN21 /EamA-like transporter family protein
Potri.006G033800	1.31458	1.41949	1.07351	2.37714	2.40423	1.95075	0.821685	4.34078	6.38824e-08	4.49795e-06	1	PF13423,PF06337	PTHR24006,PTHR24006:SF526		3.4.19.12	K11835	GO:0004843	AT2G40930.1	ATUBP5,PDE323,UBP5	ubiquitin-specific protease 5
Potri.006G034100	0	0	0	0.993656	0.186396	0.360142	6.56583	-0.696948	6.8473e-07	3.68075e-05	1	PF02458	PTHR31623,PTHR31623:SF4		2.3.1.224		GO:0016747	AT3G26040.1		HXXXD-type acyl-transferase family protein
Potri.006G034200	1.86731	2.90975	2.22747	3.57	3.67096	3.7696	0.656485	3.30226	0.000384145	0.00933934	1	PF04091	PTHR12702,PTHR12702:SF4	KOG2176			GO:0006904,GO:0000145	AT3G56640.1	SEC15A	exocyst complex component sec15A
Potri.006G034300	1.63499	1.63992	1.48597	3.52872	3.83611	3.59013	1.19919	2.88896	1.76594e-11	2.78849e-09	1	PF01789	PTHR31407,PTHR31407:SF14		1.10.3.9		GO:0019898,GO:0015979,GO:0009654,GO:0009523,GO:0005509	AT3G56650.1		Mog1/PsbP/DUF1795-like photosystem II reaction center PsbP family protein
Potri.006G034501	7.38802	8.62265	6.6197	14.9666	15.5159	11.5552	0.893631	4.43147	1.54856e-08	1.25967e-06	1		PTHR37616,PTHR37616:SF1					AT2G40950.1	BZIP17	Basic-leucine zipper (bZIP) transcription factor family protein
Potri.006G034700	15.0963	12.3673	14.1949	28.0862	32.3944	23.4669	1.01016	6.55258	1.82666e-13	4.28717e-11	1	PF01424,PF12752	PTHR15672,PTHR15672:SF15	KOG2953			GO:0003676	AT3G56680.1		Single-stranded nucleic acid binding R3H protein
Potri.006G034900	6.51676	5.01372	6.68644	11.6389	14.9485	12.3593	1.09343	4.54245	1.53888e-12	2.95066e-10	1	PF00249	PTHR31442,PTHR31442:SF11					AT3G10760.1		Homeodomain-like superfamily protein
Potri.006G035000	0.881044	0.735681	0.620883	1.88654	2.02468	1.16966	1.17899	3.33841	2.28252e-07	1.41873e-05	1	PF00004	PTHR23077,PTHR23077:SF27				GO:0005524	AT3G56690.1	CIP111	Cam interacting protein 111
Potri.006G035200	2.45161	2.91673	2.55279	4.89291	3.66199	4.31068	0.701898	4.23902	4.35748e-06	0.000190197	1	PF02984,PF00134	PTHR10177,PTHR10177:SF247	KOG0653			GO:0005634	AT5G06150.1	CYC1BAT,CYCB1;2	Cyclin family protein
Potri.006G035300	3.99784	4.65783	3.84137	7.50485	5.86783	6.80489	0.69227	5.18458	2.97392e-07	1.79144e-05	1	PF16711,PF16712,PF16709	PTHR31172,PTHR31172:SF3					AT2G40820.1
Potri.006G035400	18.0739	21.2876	19.2996	49.8591	36.3894	38.5398	1.08948	6.871	1.66927e-15	5.78186e-13	1	PF03953,PF00091	PTHR11588,PTHR11588:SF114		2.4.2.1	K07375	GO:0003924,GO:0007017,GO:0005874	AT5G12250.1	TUB6	beta-6 tubulin
Potri.006G035500	4.48022	3.35136	4.30503	6.4135	8.60353	6.10266	0.79659	4.58123	1.4968e-06	7.33041e-05	1	PF08711	PTHR15141,PTHR15141:SF40				GO:0006351,GO:0005634,GO:0003677	AT5G05140.1		Transcription elongation factor (TFIIS) family protein
Potri.006G035700	2.26017	1.93828	2.37257	3.24254	5.04609	3.59731	0.852173	3.89114	4.48085e-06	0.000194396	1	PF00097,PF08797,PF00271,PF00176	PTHR10799	KOG1001	3.6.4.12	K15711	GO:0046872,GO:0016818,GO:0008270,GO:0003676,GO:0005524	AT5G05130.1		DNA/RNA helicase protein
Potri.006G035900	1.51762	1.63282	0.971555	4.26985	6.11354	3.18929	1.71342	2.61875	1.47602e-09	1.4812e-07	1	PF12554	PTHR28520			K18633		AT4G09550.1	ATGIP1,GIP1	AtGCP3 interacting protein 1
Potri.006G036000	0.565805	0.532042	0.493221	1.6911	1.9874	1.42024	1.67062	1.82542	7.1953e-11	9.71818e-09	1	PF00450	PTHR11802,PTHR11802:SF94	KOG1282	3.4.16.6	K16297	GO:0006508,GO:0004185	AT1G28110.1	SCPL45	serine carboxypeptidase-like 45
Potri.006G036300	5.53051	3.66634	5.63299	13.1005	10.019	7.24964	1.03234	3.98723	3.29031e-06	0.000148131	1	PF13193,PF00501	PTHR24095,PTHR24095:SF189				GO:0008152,GO:0003824	AT1G66120.1		AMP-dependent synthetase and ligase family protein
Potri.006G036400	7.81139	5.51944	6.20517	9.73704	12.006	9.71044	0.684388	5.04763	5.12862e-06	0.000220054	1	PF00450	PTHR11802,PTHR11802:SF97	KOG1282	3.4.16.6	K16297	GO:0006508,GO:0004185	AT2G33530.1	scpl46	serine carboxypeptidase-like 46
Potri.006G036500	10.1509	11.097	10.5731	16.6068	19.6427	14.6913	0.67876	5.56167	2.0988e-07	1.31789e-05	1	PF00450	PTHR11802,PTHR11802:SF94		3.4.16.6	K16297	GO:0006508,GO:0004185	AT1G28110.2	SCPL45	serine carboxypeptidase-like 45
Potri.006G036600	0	0	0	0.0596851	0.0429182	0.0276413	5.71454	-1.29651	1.57505e-05	0.000593929	1		PTHR15052,PTHR15052:SF2					AT1G19485.1		Transducin/WD40 repeat-like superfamily protein
Potri.006G036800	1.26515	1.52777	1.61304	2.61397	2.90918	2.26571	0.823437	3.73621	6.04046e-07	3.30494e-05	1	PF00682	PTHR10277,PTHR10277:SF38		4.1.3.4	K01640	GO:0003824	AT2G26800.1		Aldolase superfamily protein
Potri.006G037100	5.63808	6.43112	5.09475	7.47975	8.9878	7.6573	0.490647	4.0287	0.00124874	0.0242967	1	PF00010	PTHR12565,PTHR12565:SF158				GO:0046983	AT2G41130.1		basic helix-loop-helix (bHLH) DNA-binding superfamily protein
Potri.006G038400	4.13361	3.237	3.67111	9.86199	10.1991	7.62538	1.3254	6.68782	3.11725e-21	3.79316e-18	1	PF01493,PF04898,PF01645,PF00310	PTHR11938,PTHR11938:SF94		1.4.7.1	K00284	GO:0055114,GO:0016491,GO:0008152,GO:0015930,GO:0006807,GO:0016638,GO:0006537	AT5G04140.2	FD-GOGAT,GLS1,GLU1,GLUS	glutamate synthase 1
Potri.006G038500	1.83777	1.59349	1.84253	3.95584	4.05461	3.01061	1.06173	4.34822	7.64445e-12	1.26768e-09	1	PF10374,PF10373	PTHR15696,PTHR15696:SF0	KOG2162		K14409		AT5G19400.2	SMG7	Telomerase activating protein Est1
Potri.006G039000	4.14254	3.38743	3.95717	6.93491	8.03926	5.53376	0.834702	5.16391	2.84783e-08	2.16103e-06	1	PF00170,PF14144	PTHR22952,PTHR22952:SF183			K14431	GO:0043565,GO:0006355,GO:0003700,GO:0006351	AT3G12250.1	BZIP45,TGA6	TGACG motif-binding factor 6
Potri.006G039200	2.24889	2.09777	2.65788	5.45751	5.69611	5.06796	1.21087	4.22748	4.09174e-17	1.86958e-14	1	PF07058	PTHR31246,PTHR31246:SF3				GO:0008017,GO:0007010	AT1G68060.1	ATMAP70-1,MAP70-1	microtubule-associated proteins 70-1
Potri.006G039400	0.887735	0.680062	0.717429	1.78751	1.69292	1.29021	1.05749	3.39926	1.6418e-08	1.33048e-06	1	PF01751,PF02518,PF00986,PF00204	PTHR10169,PTHR10169:SF35		5.99.1.3	K02470	GO:0006265,GO:0005524,GO:0003918,GO:0003677	AT5G04130.1	GYRB2	DNA GYRASE B2
Potri.006G039500	3.18691	2.51908	2.70757	4.57242	3.40001	4.51188	0.567868	3.97063	0.00056968	0.012844	1	PF01055	PTHR22762,PTHR22762:SF91		3.2.1.20		GO:0005975,GO:0004553	AT3G45940.1		Glycosyl hydrolases family 31 protein
Potri.006G039600	8.48859	9.91381	8.97875	14.7757	12.7412	12.7026	0.555828	5.45469	6.30627e-06	0.000263221	1	PF01535,PF13812	PTHR24015,PTHR24015:SF26					AT1G80270.2	PPR596	PENTATRICOPEPTIDE REPEAT 596
Potri.006G039700	1.31616	1.067	1.02713	2.16156	2.18393	1.66791	0.813848	3.17089	1.30847e-05	0.000505384	1	PF03101,PF06026	PTHR11934,PTHR11934:SF9	KOG3075	5.3.1.6		GO:0009052,GO:0004751	AT3G04790.1		Ribose 5-phosphate isomerase, type A protein
Potri.006G039900	9.92437	8.96737	9.70444	17.682	16.7887	14.1391	0.764926	5.62599	7.61455e-10	8.19661e-08	1		PTHR22426					AT3G56720.3
Potri.006G040000	11.7153	10.8263	10.5646	31.8759	36.3412	25.0128	1.49294	6.23336	1.08158e-25	2.58077e-22	1	PF00646	PTHR31482,PTHR31482:SF3				GO:0005515	AT2G26850.1		F-box family protein
Potri.006G040100	2.59955	2.54056	2.73065	6.84724	6.53144	5.14493	1.23451	4.87155	3.15728e-18	1.69622e-15	1	PF00627	PTHR12917,PTHR12917:SF20	KOG4463				AT3G56740.1		Ubiquitin-associated (UBA) protein
Potri.006G040300	0.849413	0.663557	0.611542	3.13045	3.39542	2.35082	2.0536	3.03786	5.65836e-21	6.17715e-18	1	PF00782	PTHR10159,PTHR10159:SF293		3.1.3.16,3.1.3.48	K14819	GO:0008138,GO:0006470	AT4G18593.1		dual specificity protein phosphatase-related
Potri.006G040400	2.12352	2.75349	3.26123	5.4245	5.29168	3.96917	0.853965	3.89189	5.026e-06	0.000216083	1		PTHR31469					AT3G56750.1
Potri.006G040500	2.05943	1.95885	1.70966	4.40978	4.80627	3.76507	1.17825	4.39014	1.48187e-15	5.17449e-13	1	PF06293	PTHR24349,PTHR24349:SF92	KOG0032	2.7.11.1		GO:0016773,GO:0016020,GO:0005524	AT2G41140.1	ATCBK3,ATCRK1,CRK1	CDPK-related kinase 1
Potri.006G041600	2.12344	3.02456	2.45314	1.47834	1.50077	2.03237	-0.598626	3.72367	0.00127359	0.0246455	-1							AT3G57062.2
Potri.006G044400	2.07671	2.43013	2.202	3.95268	4.974	3.26069	0.858839	1.62891	0.00124976	0.0242967	1	PF02704	PTHR23201,PTHR23201:SF8					AT1G74670.1		Gibberellin-regulated family protein
Potri.006G044600	45.5318	50.3942	48.8781	32.981	38.281	32.0198	-0.487516	6.63392	2.27573e-05	0.000824135	-1		PTHR33790,PTHR33790:SF1					AT2G41430.4	CID1,ERD15,LSR1	dehydration-induced protein (ERD15)
Potri.006G047600	8.83022	9.34742	9.72308	17.6057	15.4687	14.9831	0.785086	5.69771	3.14412e-11	4.72167e-09	1	PF01399,PF09440	PTHR10317			K03250	GO:0005515,GO:0005852,GO:0005737,GO:0003743	AT3G57290.1	ATEIF3E-1,ATINT6,EIF3E,INT-6,INT6,TIF3E1	eukaryotic translation initiation factor 3E
Potri.006G047700	1.45918	0.987914	1.75209	4.33706	4.72617	2.54259	1.46522	4.77827	2.2414e-10	2.65201e-08	1	PF00515,PF00226,PF13414	PTHR24078,PTHR24078:SF187	KOG0550		K09527	GO:0005515	AT2G41520.1		Heat shock protein DnaJ with tetratricopeptide repeat
Potri.006G047800	2.20256	3.11229	2.77486	4.44007	3.82673	4.11748	0.618446	3.64731	0.000237943	0.00626203	1		PTHR37250,PTHR37250:SF1					AT5G04000.2
Potri.006G048000	0.799765	0.868395	0.996942	1.26014	2.03882	1.44777	0.83044	2.59173	0.000343015	0.00847669	1	PF00154	PTHR22942,PTHR22942:SF41	KOG1433	3.6.1.8	K03553	GO:0009432,GO:0006281,GO:0005524,GO:0003697	AT3G10140.1	RECA3	RECA homolog 3
Potri.006G048100	0	0	0	1.41146	2.02989	1.90654	8.06431	0.535729	2.19449e-23	3.62513e-20	1	PF00332	PTHR32227,PTHR32227:SF49		3.2.1.39		GO:0005975,GO:0004553	AT3G57270.1	BG1	beta-1,3-glucanase 1
Potri.006G048400	5.42911	6.49191	5.17504	10.48	9.97509	9.00383	0.785873	5.11423	1.99597e-09	1.93952e-07	1	PF08271,PF00382	PTHR11618,PTHR11618:SF27	KOG1597		K03124	GO:0017025,GO:0008270,GO:0006355,GO:0006352	AT3G10330.1		Cyclin-like family protein
Potri.006G048500	1.99606	1.80187	1.73245	2.99185	3.17282	2.27923	0.607436	2.86712	0.00186241	0.0330403	1	PF04577	PTHR20961,PTHR20961:SF12	KOG4698	2.4.1.255	K18134	GO:0016757	AT2G41640.1		Glycosyltransferase family 61 protein
Potri.006G049300	1.7809	1.45519	1.59711	3.35939	4.09627	2.39786	1.02674	5.91765	1.63015e-09	1.62071e-07	1	PF13304,PF00005,PF12698	PTHR19229,PTHR19229:SF36	KOG0059			GO:0005524,GO:0016887,GO:0016021,GO:0006810,GO:0005215	AT2G41700.1	ABCA1,AtABCA1	ATP-binding cassette A1
Potri.006G049400	1.02154	0.922156	1.04047	2.48814	2.38883	1.96588	1.19352	2.25224	4.57413e-08	3.29622e-06	1	PF13041	PTHR24015,PTHR24015:SF768					AT1G79540.1		Pentatricopeptide repeat (PPR) superfamily protein
Potri.006G049900	0.286044	0.21518	0.209978	0.904157	1.28983	0.623033	1.96924	1.69734	2.89627e-09	2.68092e-07	1	PF13812,PF01535,PF13041	PTHR24015,PTHR24015:SF262					AT2G41720.1	EMB2654	Tetratricopeptide repeat (TPR)-like superfamily protein
Potri.006G050000	0.777679	0.605191	0.583179	1.7011	1.48645	0.86759	1.04152	3.45113	1.34402e-05	0.000517719	1	PF08161	PTHR21576,PTHR21576:SF19	KOG1248		K14794		AT4G23540.1		ARM repeat superfamily protein
Potri.006G050100	0.53687	0.96928	0.922201	1.33351	1.33915	1.50933	0.791952	1.93878	0.00191141	0.0337025	1		PTHR34960,PTHR34960:SF1					AT3G57400.1
Potri.006G050200	5.3569	5.39191	5.77116	11.8917	12.0583	9.59037	1.02168	6.70134	5.13189e-17	2.27232e-14	1	PF02209,PF00626	PTHR11977,PTHR11977:SF46				GO:0007010,GO:0003779	AT2G41740.1	ATVLN2,VLN2	villin 2
Potri.006G050700	4.02374	4.09851	4.37112	7.8569	7.35972	6.31915	0.785802	5.9231	8.62382e-11	1.1327e-08	1	PF05193,PF00675,PF16187	PTHR11851,PTHR11851:SF155		3.4.24.56	K01408		AT2G41790.1		Insulinase (Peptidase family M16) family protein
Potri.006G051000	10.0021	9.86498	9.0981	21.0961	18.2695	15.1569	0.912434	6.06634	1.08125e-11	1.76577e-09	1	PF03385	PTHR31362,PTHR31362:SF1					AT2G41770.1		Protein of unknown function (DUF288)
Potri.006G051100	23.9517	21.2374	22.4542	61.0751	54.329	42.9898	1.22733	7.83416	1.24492e-19	8.91159e-17	1	PF11965,PF02514	PTHR23304,PTHR23304:SF115		6.6.1.1	K03403	GO:0016851,GO:0009058	AT5G13630.1	ABAR,CCH,CCH1,CHLH,GUN5	magnesium-chelatase subunit chlH, chloroplast, putative / Mg-protoporphyrin IX chelatase, putative (CHLH)
Potri.006G051300	0.870053	0.961308	0.658644	1.66894	1.13033	1.53685	0.800787	2.22548	0.000806884	0.0170214	1		PTHR20882	KOG2594		K14169		AT4G35910.1		Adenine nucleotide alpha hydrolases-like superfamily protein
Potri.006G051500	5.96844	7.05834	6.94691	13.1638	11.4045	10.3776	0.808388	5.20705	1.2649e-09	1.29044e-07	1	PF09764	PTHR13035,PTHR13035:SF0	KOG3261			GO:0016811	AT2G41760.1
Potri.006G051700	12.0411	12.8867	12.9657	24.3972	21.175	19.0123	0.769688	6.11995	4.14233e-10	4.66964e-08	1	PF00560,PF07714,PF13855	PTHR27000,PTHR27000:SF38	KOG1187	2.7.10.1		GO:0005515,GO:0006468,GO:0004672	AT2G41820.1		Leucine-rich repeat protein kinase family protein
Potri.006G051800	7.38725	7.74313	7.65231	12.332	12.311	11.2293	0.655156	5.33567	1.34014e-08	1.11118e-06	1	PF08718	PTHR10219,PTHR10219:SF28	KOG4189			GO:0051861,GO:0046836,GO:0017089,GO:0005737	AT2G34690.1	ACD11	Glycolipid transfer protein (GLTP) family protein
Potri.006G051900	20.2057	27.1075	24.6048	37.955	34.9862	35.4809	0.593092	6.47924	2.55916e-06	0.000117809	1	PF06592	PTHR34267,PTHR34267:SF1					AT1G01170.1		Protein of unknown function (DUF1138)
Potri.006G052100	0.529423	0.306357	0.582955	1.45337	1.356	0.923809	1.3912	3.21049	1.3575e-08	1.12124e-06	1		PTHR12444,PTHR12444:SF0					AT2G41830.1		Uncharacterized protein
Potri.006G052200	1.39571	1.40787	1.37384	3.59987	3.90731	2.87823	1.31166	3.07062	3.66777e-12	6.48274e-10	1	PF01428	PTHR14677,PTHR14677:SF14	KOG3183			GO:0008270	AT2G41835.1		zinc finger (C2H2 type, AN1-like) family protein
Potri.006G052400	105.563	107.536	128.7	210.599	189.049	199.642	0.810201	8.42075	2.50177e-12	4.5338e-10	1	PF03719,PF00333	PTHR13718,PTHR13718:SF69	KOG0877		K02981	GO:0006412,GO:0005840,GO:0003735,GO:0003723	AT3G57490.1		Ribosomal protein S5 family protein
Potri.006G052600	10.2216	8.99343	10.2193	23.5621	21.3618	19.2454	1.12406	6.73465	5.75288e-21	6.17715e-18	1	PF13632,PF14569	PTHR13301,PTHR13301:SF79		2.4.1.12	K10999		AT5G05170.1	ATCESA3,ATH-B,CESA3,CEV1,IXR1	Cellulose synthase family protein
Potri.006G052800	82.448	49.6085	65.4678	123.499	188.132	102.15	1.0667	9.18406	4.90039e-07	2.76061e-05	1	PF05691	PTHR31268,PTHR31268:SF9		2.4.1.82	K06617		AT3G57520.1	AtSIP2,SIP2	seed imbibition 2
Potri.006G052900	0.473585	0.534389	0.689086	2.06435	2.01179	1.50954	1.71911	2.40654	3.44626e-13	7.62973e-11	1	PF13499,PF07714	PTHR24349,PTHR24349:SF126	KOG0032	2.7.11.1	K13412	GO:0006468,GO:0004672	AT3G57530.1	ATCPK32,CDPK32,CPK32	calcium-dependent protein kinase 32
Potri.006G053200	21.1779	19.154	17.5161	29.043	31.3636	23.2656	0.531647	5.72026	9.49377e-05	0.00293562	1	PF03763	PTHR31471,PTHR31471:SF14					AT3G57540.1		Remorin family protein
Potri.006G053400	4.16309	5.07702	4.58403	11.4856	9.41165	8.84222	1.10675	5.03603	4.43992e-15	1.42309e-12	1	PF00625	PTHR23117,PTHR23117:SF13	KOG0707	2.7.4.8	K00942		AT3G57550.2	AGK2,GK-2	guanylate kinase
Potri.006G053600	3.53715	2.49456	3.16453	6.6272	6.38233	6.90566	1.10011	0.79422	0.000675838	0.0147346	1		PTHR33142,PTHR33142:SF4					AT3G20898.1
Potri.006G053700	4.94747	3.7804	5.1689	9.90562	10.0546	7.97497	1.00555	4.69664	4.98182e-11	7.06168e-09	1	PF00024,PF00954,PF07714,PF01453	PTHR27002,PTHR27002:SF42	KOG1187	2.7.11.1		GO:0048544,GO:0006468,GO:0004672	AT2G41890.1		curculin-like (mannose-binding) lectin family protein / PAN domain-containing protein
Potri.006G053800	3.41011	2.6777	2.88393	7.0761	7.5106	5.74578	1.17696	4.33319	3.43676e-14	9.46212e-12	1	PF00642,PF12796	PTHR14493,PTHR14493:SF43	KOG1595			GO:0046872	AT2G41900.1		CCCH-type zinc finger protein with ARM repeat domain
Potri.006G053900	2.36152	2.07978	1.98193	4.7637	5.6038	3.88755	1.14714	4.11904	5.30988e-12	9.08603e-10	1	PF00642,PF12796	PTHR14493,PTHR14493:SF43	KOG1595			GO:0046872	AT2G41900.1		CCCH-type zinc finger protein with ARM repeat domain
Potri.006G054100	0.378223	0.345491	0.347055	0.949671	0.852743	0.607809	1.16847	3.23671	6.46342e-09	5.65385e-07	1		PTHR37743					AT3G57570.1		ARM repeat superfamily protein
Potri.006G054600	3.63427	3.42899	3.16522	5.12199	4.37468	4.22624	0.423735	4.81653	0.0012187	0.0238139	1	PF13245	PTHR10887,PTHR10887:SF366		3.6.4.13,3.6.4.12			AT2G03270.1		DNA-binding protein, putative
Potri.006G054800	0.550085	0.507855	0.4864	1.38311	1.14535	1.14368	1.24721	2.93735	1.72446e-11	2.73305e-09	1	PF03016	PTHR11062,PTHR11062:SF21	KOG1021				AT3G57630.1		exostosin family protein
Potri.006G055000	4.86039	4.71874	4.55254	8.80231	9.07518	8.37994	0.892916	4.94837	9.32978e-14	2.30295e-11	1	PF01553,PF16076	PTHR10983,PTHR10983:SF23	KOG1505	2.3.1.51	K13523	GO:0016746,GO:0008152	AT3G57650.1	LPAT2	lysophosphatidyl acyltransferase 2
Potri.006G055300	0.462133	0.36015	0.494217	0.918354	1.12877	0.845669	1.13258	3.93864	4.09696e-11	5.90484e-09	1	PF05000,PF04997,PF04983,PF00623,PF04998	PTHR19376,PTHR19376:SF11		2.7.7.6	K02999	GO:0006351,GO:0003899,GO:0003677,GO:0008270,GO:0005634	AT3G57660.1	NRPA1	nuclear RNA polymerase A1
Potri.006G055400	3.07712	3.326	2.40745	5.3925	6.02217	4.96864	0.893812	4.2339	8.37124e-09	7.17654e-07	1	PF00595,PF03572	PTHR32060,PTHR32060:SF5		3.4.21.102		GO:0005515,GO:0008236,GO:0006508	AT3G57680.1		Peptidase S41 family protein
Potri.006G056000	0.130324	0.147057	0.574008	1.39529	0.90299	1.30853	2.03885	-0.824238	0.00253296	0.0421952	1		PTHR33659,PTHR33659:SF1
Potri.006G056100	65.0712	95.038	71.2452	148.535	117.111	118.89	0.734181	5.91614	1.70314e-06	8.21906e-05	1		PTHR33659,PTHR33659:SF2
Potri.006G056300	17.5869	18.1796	16.9126	32.5229	26.8424	24.1632	0.665195	6.90534	1.4139e-07	9.24305e-06	1	PF00069	PTHR24362,PTHR24362:SF258	KOG0589	2.7.11.1	K08857	GO:0006468,GO:0005524,GO:0004672	AT3G20860.1	ATNEK5,NEK5	NIMA-related kinase 5
Potri.006G056500	18.0722	18.7964	17.6975	33.1355	31.2906	29.2221	0.779365	6.19239	2.20529e-12	4.06512e-10	1	PF01428,PF01754	PTHR10634,PTHR10634:SF32	KOG3173			GO:0008270,GO:0003677	AT1G51200.2		A20/AN1-like zinc finger family protein
Potri.006G056600	2.7599	3.89958	2.90683	7.37422	7.23339	5.97055	1.10755	3.92703	8.30387e-11	1.09739e-08	1	PF00560,PF08263,PF13855,PF00069	PTHR27000,PTHR27000:SF146	KOG1187	2.7.11.1		GO:0005515,GO:0006468,GO:0005524,GO:0004672	AT5G06940.1		Leucine-rich repeat receptor-like protein kinase family protein
Potri.006G056766	9.19689	8.63278	9.18583	17.9066	17.4816	16.9792	0.954001	4.55859	2.54939e-14	7.2514e-12	1		PTHR31344,PTHR31344:SF4					AT3G57780.1
Potri.006G056832	4.28371	3.75955	3.93071	10.5739	9.4814	9.24818	1.28857	3.65946	9.79388e-17	4.20647e-14	1		PTHR31344,PTHR31344:SF4					AT2G42320.2		nucleolar protein gar2-related
Potri.006G056900	13.2857	11.9575	13.8163	27.1122	26.6663	25.9967	1.02986	6.3461	1.87312e-20	1.64184e-17	1	PF10183	PTHR31339		1.6.5.3			AT3G57785.1
Potri.006G057200	1.79974	2.22637	2.04043	6.30864	5.72696	6.26139	1.5949	4.46387	1.51265e-30	5.19699e-27	1	PF00010	PTHR12565,PTHR12565:SF112				GO:0046983	AT3G57800.2		basic helix-loop-helix (bHLH) DNA-binding superfamily protein
Potri.006G057300	0.361552	0.568689	0.542877	0.961855	0.936256	1.08783	1.02532	2.3283	4.43443e-06	0.000193163	1	PF03311	PTHR12290	KOG2729			GO:0035556,GO:0016020	AT3G12180.1		Cornichon family protein
Potri.006G057400	2.39203	2.89505	3.24988	5.535	5.10136	4.47632	0.826519	3.8932	3.58386e-07	2.11148e-05	1	PF02338	PTHR12419,PTHR12419:SF25					AT3G57810.3		Cysteine proteinases superfamily protein
Potri.006G057600	1.72474	1.48281	1.13044	3.20949	3.31954	2.90912	1.11547	3.03566	4.29149e-09	3.84307e-07	1	PF00010	PTHR16223,PTHR16223:SF36				GO:0046983	AT2G42280.1		basic helix-loop-helix (bHLH) DNA-binding superfamily protein
Potri.006G058400	2.88755	2.36966	2.36493	4.98216	6.00768	5.13825	1.07612	3.59539	6.56951e-11	9.04361e-09	1	PF09752	PTHR13617	KOG1551				AT3G12150.1
Potri.006G058700	3.06252	1.19497	2.30065	5.1787	4.09848	3.06535	0.906592	3.01771	0.00206561	0.035991	1	PF00168,PF08372	PTHR10024,PTHR10024:SF236				GO:0005515	AT5G06850.1		C2 calcium/lipid-binding plant phosphoribosyltransferase family protein
Potri.006G058900	13.4455	12.1472	12.9325	24.1461	24.2304	19.8392	0.823894	6.47741	6.17958e-12	1.04493e-09	1	PF06398,PF00168	PTHR10024,PTHR10024:SF243	KOG1030			GO:0005515	AT3G57880.1		Calcium-dependent lipid-binding (CaLB domain) plant phosphoribosyltransferase family protein
Potri.006G059100	6.9489	6.02768	7.43968	13.7404	11.6317	11.1992	0.840799	5.92184	5.63388e-11	7.88193e-09	1	PF07986	PTHR16052,PTHR16052:SF0			K16810		AT3G57890.1		Tubulin binding cofactor C domain-containing protein
Potri.006G059200	3.95381	3.44492	2.39723	8.09104	8.52484	7.98433	1.32415	4.05666	8.69868e-15	2.6497e-12	1	PF00581	PTHR12231,PTHR12231:SF111					AT2G42220.1		Rhodanese/Cell cycle control phosphatase superfamily protein
Potri.006G059300	8.87592	13.1143	10.2579	20.5001	18.6075	19.8042	0.870434	6.17569	6.39851e-10	6.97503e-08	1	PF02466	PTHR14110,PTHR14110:SF4			K17790		AT2G42210.2	ATOEP16-3,OEP16-3	Mitochondrial import inner membrane translocase subunit Tim17/Tim22/Tim23 family protein
Potri.006G059500	5.72077	7.0783	5.99523	10.4926	10.5914	8.89739	0.674729	5.26037	2.61156e-07	1.59101e-05	1	PF05600	PTHR14894	KOG2607				AT5G06830.1
Potri.006G059600	1.69936	2.17056	1.50735	3.27236	3.02539	2.68576	0.741898	3.88301	9.29266e-06	0.000373708	1	PF00481	PTHR13832,PTHR13832:SF299	KOG0698	3.1.3.16	K14803	GO:0003824,GO:0006470,GO:0004722	AT2G25620.1	AtDBP1,DBP1	DNA-binding protein phosphatase 1
Potri.006G059700	3.90517	2.7082	3.72521	7.01912	6.89763	5.47609	0.906272	5.7229	2.63987e-09	2.46484e-07	1	PF00240	PTHR15204	KOG0001,KOG0005			GO:0005515	AT5G25270.1		Ubiquitin-like superfamily protein
Potri.006G060200	15.4375	17.2947	15.7495	20.9412	26.8686	20.8026	0.500841	5.67145	0.000139011	0.00399366	1	PF13738	PTHR23023,PTHR23023:SF126	KOG1399	1.14.13.8	K00485		AT1G19250.1	FMO1	flavin-dependent monooxygenase 1
Potri.006G060400	1.82235	1.45594	1.55257	3.36096	3.45621	2.95311	1.012	3.736	1.30304e-10	1.6269e-08	1	PF08241	PTHR10108,PTHR10108:SF701		2.1.1.163		GO:0008168,GO:0008152	AT2G41040.1		S-adenosyl-L-methionine-dependent methyltransferases superfamily protein
Potri.006G060500	0.773356	1.41286	0.932653	2.20794	1.61603	2.21854	0.962299	1.64697	0.00069192	0.0150015	1	PF04640	PTHR31065,PTHR31065:SF11					AT2G12646.1		PLATZ transcription factor family protein
Potri.006G060600	8.54869	7.87353	8.16631	14.5924	16.4588	12.4581	0.822609	5.85604	1.09212e-10	1.39602e-08	1		PTHR31414,PTHR31414:SF1					AT2G12400.1
Potri.006G060900	2.82134	2.9952	3.03309	6.66679	7.42225	6.81654	1.24001	4.4281	7.6018e-21	7.9049e-18	1	PF06813	PTHR21576,PTHR21576:SF21					AT1G80530.1		Major facilitator superfamily protein
Potri.006G061500	2.04417	2.26973	2.30489	3.57172	3.79586	3.63057	0.733405	3.70861	5.77857e-07	3.19421e-05	1	PF00240,PF00627	PTHR12948,PTHR12948:SF3	KOG2561			GO:0005515	AT2G12550.1		ubiquitin-associated (UBA)/TS-N domain-containing protein
Potri.006G061600	6.62879	6.74876	6.49414	11.5437	12.5663	10.3792	0.795031	5.30133	6.1149e-11	8.48711e-09	1	PF07915	PTHR15414			K10088		AT5G35080.1
Potri.006G061700	5.02949	3.98277	4.01795	7.82141	8.66897	6.29361	0.804893	5.85269	2.495e-08	1.92388e-06	1	PF13306,PF13855	PTHR24006,PTHR24006:SF451	KOG4341			GO:0005515	AT1G15740.1		Leucine-rich repeat family protein
Potri.006G061800	2.35708	2.67722	2.68079	4.98071	4.78133	3.94439	0.830036	5.05813	4.37302e-10	4.91679e-08	1	PF12796,PF01529	PTHR24161,PTHR24161:SF22	KOG0509	2.3.1.225	K18932	GO:0008270	AT5G20350.1	TIP1	Ankyrin repeat family protein with DHHC zinc finger domain
Potri.006G062200	6.5555	9.97112	7.08258	14.103	13.9065	13.6639	0.821409	5.25842	4.5802e-08	3.29622e-06	1	PF03662	PTHR14363,PTHR14363:SF16		3.2.1.31,3.2.1.167	K07964	GO:0016798,GO:0016020	AT5G34940.2	AtGUS3,GUS3	glucuronidase 3
Potri.006G062300	2.04163	1.9006	1.91085	3.94359	4.11609	3.37854	0.965213	4.6175	4.80571e-13	1.02181e-10	1	PF00083	PTHR11662,PTHR11662:SF243	KOG2532		K08193	GO:0055085,GO:0022857,GO:0016021	AT5G20380.1	PHT4;5	phosphate transporter 4;5
Potri.006G062600	0.348391	0.339514	0.174372	1.39026	1.06066	0.865674	1.93241	1.72897	3.14612e-10	3.63242e-08	1	PF02153	PTHR11811,PTHR11811:SF36		1.3.1.78	K15227	GO:0055114,GO:0008977,GO:0006571,GO:0004665	AT5G34930.1		arogenate dehydrogenase
Potri.006G062700	0.395136	0.639725	0.491841	0.846088	0.972123	0.939137	0.857424	1.64804	0.00102662	0.02067	1	PF12796,PF13962	PTHR24177,PTHR24177:SF42					AT3G54070.1		Ankyrin repeat family protein
Potri.006G062800	3.41221	3.80127	3.37433	9.40062	13.5656	7.88014	1.54225	5.5201	3.15943e-18	1.69622e-15	1	PF14531,PF03822	PTHR24343,PTHR24343:SF136	KOG0583	2.7.11.1		GO:0007165	AT1G30270.1	ATCIPK23,CIPK23,LKS1,SnRK3.23	CBL-interacting protein kinase 23
Potri.006G062900	2.3382	2.87246	3.17676	3.87615	4.13733	4.79633	0.612896	3.76916	0.000215109	0.00577072	1	PF12796,PF13962	PTHR24177,PTHR24177:SF42					AT3G18670.1		Ankyrin repeat family protein
Potri.006G063000	42.0858	43.3158	46.8054	98.3275	90.7473	78.3082	1.01617	8.46392	4.93224e-18	2.58341e-15	1	PF03030	PTHR31998,PTHR31998:SF14		3.6.1.1	K01507	GO:0016020,GO:0015992,GO:0009678,GO:0004427	AT1G15690.1	ATAVP3,AtVHP1;1,AVP-3,AVP1	Inorganic H pyrophosphatase family protein
Potri.006G063100	1.9851	2.9709	3.33624	4.85463	5.23629	4.66232	0.834583	3.74076	6.7389e-06	0.00027954	1		PTHR31150,PTHR31150:SF6
Potri.006G063300	0.401501	0.698453	0.515781	2.18511	1.23641	1.45574	1.59953	2.26437	3.0672e-08	2.30308e-06	1	PF04101	PTHR21015,PTHR21015:SF25		2.4.1.46	K03715	GO:0016758	AT5G20410.1	ATMGD2,MGD2	monogalactosyldiacylglycerol synthase 2
Potri.006G063500	2.44764	1.98448	2.19603	4.81398	4.98307	3.68128	1.0207	3.75048	2.33973e-09	2.21346e-07	1	PF04548,PF11886	PTHR10903,PTHR10903:SF68		3.6.5.2		GO:0005525	AT5G20300.1		Avirulence induced gene (AIG1) family protein
Potri.006G063600	1.59296	2.23324	1.80718	4.75464	4.51525	3.01573	1.12745	2.20059	8.7315e-06	0.000352792	1		PTHR35834,PTHR35834:SF2
Potri.006G063700	1.94509	2.32942	2.263	8.546	8.95298	7.71774	1.94879	5.38093	5.06051e-51	1.08674e-46	1	PF14008,PF16656,PF00149	PTHR22953,PTHR22953:SF13	KOG1378	3.1.3.41,3.1.3.38,1.11.1.7,3.1.3.2,3.1.3.58,3.1.3.9,3.1.3.60		GO:0016787	AT5G34850.1	ATPAP26,PAP26	purple acid phosphatase 26
Potri.006G063900	1.10218	1.36163	1.14039	2.28885	1.94211	2.05642	0.80536	3.66029	4.02001e-07	2.33323e-05	1	PF00168	PTHR10774,PTHR10774:SF91	KOG1328			GO:0005515	AT1G05500.1	ATSYTE,NTMC2T2.1,NTMC2TYPE2.1,SYT5,SYTE	Calcium-dependent lipid-binding (CaLB domain) family protein
Potri.006G064000	1.60511	1.3375	1.7946	5.40659	6.61584	3.76043	1.7341	4.32698	9.67382e-18	4.88812e-15	1	PF00571,PF00654	PTHR11689,PTHR11689:SF66			K05016	GO:0055085,GO:0016020,GO:0006821,GO:0005247	AT5G33280.1		Voltage-gated chloride channel family protein
Potri.006G064200	7.06592	6.36524	6.40547	11.0408	11.9088	9.17752	0.694605	5.4137	8.63501e-08	5.90563e-06	1	PF07714	PTHR27003,PTHR27003:SF28	KOG1187	2.7.11.1		GO:0006468,GO:0004672	AT2G11520.1	CRCK3	calmodulin-binding receptor-like cytoplasmic kinase 3
Potri.006G064300	6.11824	5.20932	5.98833	11.1128	11.4826	10.1195	0.91693	5.89144	9.10772e-15	2.7355e-12	1	PF00862,PF05116,PF00534	PTHR12526,PTHR12526:SF334	KOG0853	2.4.1.14	K00696	GO:0016157,GO:0005985	AT5G20280.1	ATSPS1F,SPS1F	sucrose phosphate synthase 1F
Potri.006G064400	2.76173	3.44784	3.33214	3.9319	4.98743	4.91653	0.537045	3.27645	0.00235951	0.039961	1	PF03006	PTHR20855,PTHR20855:SF32	KOG0748		K07297	GO:0016021	AT5G20270.1	HHP1	heptahelical transmembrane protein1
Potri.006G064700	0	0	0.0269462	0.0786006	0.0847799	0.24571	3.52656	-1.44315	0.00188244	0.0333131	1	PF03016	PTHR11062,PTHR11062:SF113	KOG1021	2.4.2.41	K18789		AT5G20260.1		Exostosin family protein
Potri.006G065000	1.32571	0.942633	1.1698	2.28455	2.63193	2.03613	1.01113	3.79518	3.3902e-09	3.09807e-07	1	PF04112	PTHR21373	KOG2343				AT2G11000.1	ATMAK10,MAK10	MAK10 homologue
Potri.006G065100	1.6096	1.50076	1.39791	4.44171	4.38948	3.68413	1.4713	4.76452	5.47665e-27	1.47014e-23	1	PF07651	PTHR22951,PTHR22951:SF29	KOG0251			GO:0005543	AT5G35200.1		ENTH/ANTH/VHS superfamily protein
Potri.006G065500	85.8474	66.6454	78.8792	158.858	187.87	191.223	1.21672	7.58447	1.70428e-21	2.21814e-18	1	PF14547	PTHR31731					AT2G10940.1		Bifunctional inhibitor/lipid-transfer protein/seed storage 2S albumin superfamily protein
Potri.006G065600	1.89407	1.72762	2.32891	4.49506	4.58415	3.43371	1.072	4.81906	6.83461e-12	1.13778e-09	1	PF00515	PTHR12979,PTHR12979:SF5	KOG2471		K12607	GO:0005515	AT5G35430.1		Tetratricopeptide repeat (TPR)-like superfamily protein
Potri.006G065700	6.67235	4.17272	4.93489	10.7584	18.0098	8.92355	1.25371	5.00316	8.18858e-08	5.63621e-06	1	PF05691	PTHR31268,PTHR31268:SF5		2.4.1.82	K06617		AT5G20250.4	DIN10	Raffinose synthase family protein
Potri.006G065800	7.40403	7.413	6.00209	12.4322	12.4869	9.98335	0.744796	5.24161	6.07099e-08	4.30279e-06	1	PF09808	PTHR15131			K15208		AT3G53270.4		Small nuclear RNA activating complex (SNAPc), subunit SNAP43 protein
Potri.006G065900	10.7422	13.7889	12.1413	16.0039	22.9067	16.613	0.598608	4.29307	0.000394595	0.00956425	1	PF13499	PTHR10891,PTHR10891:SF546	KOG0027				AT2G43290.1	MSS3	Calcium-binding EF-hand family protein
Potri.006G066000	8.96333	8.42562	9.93622	18.9501	16.8092	13.9624	0.863677	5.93931	1.39307e-10	1.72926e-08	1	PF02845	PTHR31245,PTHR31245:SF1				GO:0005515	AT5G32440.3		Ubiquitin system component Cue protein
Potri.006G066100	5.40607	5.45907	5.04273	11.6864	12.0683	10.3911	1.10138	5.13117	4.50079e-19	2.84278e-16	1	PF07714	PTHR27001,PTHR27001:SF125	KOG1187	2.7.11.1		GO:0006468,GO:0004672	AT5G15080.1		Protein kinase superfamily protein
Potri.006G066200	1.27869	1.26422	1.44821	3.29864	2.96732	2.66285	1.16186	3.68677	3.97698e-13	8.58348e-11	1	PF12068						AT5G52580.2		RabGAP/TBC domain-containing protein
Potri.006G066300	5.1383	7.62332	5.76263	11.2877	11.0103	9.8724	0.79821	5.00536	1.11189e-07	7.40398e-06	1	PF00566	PTHR22957,PTHR22957:SF34	KOG4567				AT5G52580.1		RabGAP/TBC domain-containing protein
Potri.006G066700	1.37558	1.21659	1.33046	2.74646	3.24144	2.48857	1.10737	3.02596	2.20912e-09	2.1179e-07	1	PF04724	PTHR12224,PTHR12224:SF1		2.4.1.144	K00737	GO:0016020,GO:0006487,GO:0003830	AT2G13290.2		beta-1,4-N-acetylglucosaminyltransferase family protein
Potri.006G066800	7.42327	5.6344	6.41183	10.9537	11.8234	9.02535	0.70704	6.37976	3.11518e-07	1.86867e-05	1	PF00400	PTHR22847,PTHR22847:SF499	KOG0266			GO:0005515	AT3G15880.1	TPR4,WSIP2	WUS-interacting protein 2
Potri.006G066900	0	0	0	1.31037	1.97217	0.762101	8.44	0.874955	7.96913e-21	7.9049e-18	1	PF07651	PTHR22951,PTHR22951:SF27	KOG0251			GO:0005543	AT4G32285.2		ENTH/ANTH/VHS superfamily protein
Potri.006G067100	2.13599	2.02387	2.62128	4.11983	3.93533	3.18332	0.72903	3.74578	1.48147e-05	0.000563589	1		PTHR35300,PTHR35300:SF2					AT3G24150.1
Potri.006G067200	3.31683	3.32683	3.24641	4.16486	6.80937	5.25352	0.710816	2.96201	0.000727619	0.0156726	1	PF02298	PTHR33021,PTHR33021:SF55				GO:0009055	AT5G20230.1	ATBCB,BCB,SAG14	blue-copper-binding protein
Potri.006G067600	7.99887	10.1934	8.72002	19.8544	20.1745	20.0671	1.16076	4.72138	1.42843e-18	7.96768e-16	1		PTHR35742,PTHR35742:SF1					AT4G02530.1		chloroplast thylakoid lumen protein
Potri.006G067700	7.50244	6.33538	6.57991	10.2821	12.0573	9.68849	0.647785	5.26723	6.6068e-07	3.57834e-05	1	PF01429	PTHR33729				GO:0005634,GO:0003677	AT1G15340.1	MBD10	methyl-CPG-binding domain 10
Potri.006G068100	4.20673	4.12052	3.9244	7.47513	9.17607	7.39812	0.970791	3.91201	2.22896e-10	2.64458e-08	1	PF01733	PTHR10332,PTHR10332:SF35	KOG1479		K15014	GO:0016021,GO:0006810,GO:0005337	AT1G02630.1		Nucleoside transporter family protein
Potri.006G068200	1.77494	1.81389	1.43815	5.16309	4.0994	5.04378	1.50665	2.82225	4.39889e-14	1.15909e-11	1		PTHR26312,PTHR26312:SF75					AT5G20190.1		Tetratricopeptide repeat (TPR)-like superfamily protein
Potri.006G068500	42.0769	27.3114	39.2065	55.3092	73.5116	38.5132	0.623499	7.56724	0.00242784	0.0408444	1	PF12937,PF13516	PTHR24006,PTHR24006:SF501	KOG1947		K14515	GO:0005515	AT2G25490.1	EBF1,FBL6	EIN3-binding F box protein 1
Potri.006G068600	2.68063	3.00001	2.61296	4.32846	4.74487	4.2407	0.682817	3.57876	9.44426e-06	0.000378387	1	PF13259	PTHR33373,PTHR33373:SF3					AT5G25360.2
Potri.006G068700	2.04937	2.91814	2.04167	6.21665	5.74747	3.70163	1.16225	2.51548	5.30415e-06	0.000226005	1	PF01535,PF13041	PTHR24015,PTHR24015:SF313					AT2G36240.1		pentatricopeptide (PPR) repeat-containing protein
Potri.006G069100	5.35562	6.04324	5.0963	9.62725	11.4531	9.958	0.910949	3.1321	1.83893e-07	1.16665e-05	1		PTHR33564,PTHR33564:SF5					AT3G15760.1
Potri.006G069300	0.97765	0.874213	1.15775	2.90311	3.38696	2.1402	1.48283	2.92129	3.45543e-11	5.15315e-09	1	PF00566	PTHR22957,PTHR22957:SF288	KOG4567				AT4G13730.1		Ypt/Rab-GAP domain of gyp1p superfamily protein
Potri.006G069500	2.93244	3.78591	4.01437	12.1057	6.34565	8.81235	1.34723	4.12251	7.91386e-10	8.47631e-08	1	PF03105	PTHR10783,PTHR10783:SF44	KOG1161				AT2G26660.1	ATSPX2,SPX2	SPX domain gene 2
Potri.006G069600	4.60018	4.07122	3.52586	5.26307	8.33298	6.4905	0.714488	3.12662	0.000558612	0.0126475	1	PF00141	PTHR31235,PTHR31235:SF51		1.11.1.7	K00430	GO:0055114,GO:0020037,GO:0006979,GO:0004601	AT2G41480.1		Peroxidase superfamily protein
Potri.006G069700	9.40036	13.5681	10.4631	18.3012	19.4164	17.9618	0.737278	5.39696	1.57006e-07	1.01404e-05	1	PF01126	PTHR35703,PTHR35703:SF2	KOG4480	1.14.99.3	K00510	GO:0055114,GO:0006788,GO:0004392	AT2G26670.1	ATHO1,GUN2,HO1,HY1,HY6,TED4	Plant haem oxygenase (decyclizing) family protein
Potri.006G069900	3.82239	4.20859	3.80075	9.00319	7.9186	7.57238	1.05069	4.24553	8.04976e-14	2.02186e-11	1	PF11317	PTHR35550,PTHR35550:SF2
Potri.006G070400	0.213697	0.120567	0.529436	1.25835	1.48066	1.31122	2.20397	0.321574	3.55377e-07	2.09951e-05	1		PTHR11716,PTHR11716:SF54		3.1.1.4	K01047	GO:0016042,GO:0005509,GO:0004623	AT2G06925.1	ATSPLA2-ALPHA,PLA2-ALPHA	Phospholipase A2 family protein
Potri.006G070500	2.44303	3.34361	2.97641	4.42117	4.25001	4.28164	0.565714	5.05433	2.56021e-05	0.000917107	1	PF00288,PF10509,PF08544	PTHR10457,PTHR10457:SF11	KOG0631	2.7.1.44	K18677	GO:0005524	AT3G10700.1	GalAK	galacturonic acid kinase
Potri.006G070700	3.24415	3.13552	3.91884	5.30518	4.88447	4.45912	0.508921	4.46179	0.000321101	0.00800887	1	PF09809	PTHR21338	KOG4756		K17422		AT5G40080.1		Mitochondrial ribosomal protein L27
Potri.006G070800	1.88476	1.5084	1.29823	2.98682	3.1737	2.45466	0.87352	4.27749	1.14397e-07	7.58232e-06	1	PF02922,PF00128	PTHR10357,PTHR10357:SF169		3.2.1.68	K01214	GO:0005975,GO:0004553,GO:0043169,GO:0003824	AT2G39930.1	ATISA1,ISA1	isoamylase 1
Potri.006G070900	6.1648	6.01776	5.76453	9.58602	11.8652	9.6613	0.791256	3.60617	7.70017e-07	4.06793e-05	1		PTHR35510					AT5G35320.1
Potri.006G071000	2.23933	2.85579	2.61166	4.21335	4.43747	3.63648	0.674756	4.19016	6.60766e-06	0.000274733	1	PF01467	PTHR10739,PTHR10739:SF29	KOG2803	2.7.7.14	K00967	GO:0009058,GO:0003824	AT2G38670.1	PECT1	phosphorylethanolamine cytidylyltransferase 1
Potri.006G071200	1.70487	1.98206	1.42216	7.35643	11.8127	5.30247	2.25476	2.80342	9.72493e-14	2.38678e-11	1	PF06955,PF00722	PTHR31062,PTHR31062:SF20		2.4.1.207,3.2.1.151	K08235	GO:0048046,GO:0016762,GO:0006073,GO:0005618,GO:0005975,GO:0004553	AT4G25810.1	XTH23,XTR6	xyloglucan endotransglycosylase 6
Potri.006G071500	1.58058	1.76969	1.60548	3.73861	4.01837	3.63598	1.20112	4.01346	3.29235e-17	1.5205e-14	1	PF14416,PF13839	PTHR32285,PTHR32285:SF8					AT5G20590.1	TBL5	TRICHOME BIREFRINGENCE-LIKE 5
Potri.006G071700	0.942964	0.570018	0.407908	3.1008	2.87789	2.74267	2.15865	1.97682	5.99952e-16	2.28035e-13	1
Potri.006G072000	8.36048	8.53828	8.21533	11.0471	13.6876	12.7509	0.576317	3.8426	0.000112369	0.00337265	1	PF05915	PTHR15664	KOG4753				AT4G29850.1		Eukaryotic protein of unknown function (DUF872)
Potri.006G072100	0.649469	0.464142	0.35757	0.834408	0.975007	1.28005	1.05505	1.42268	0.000429576	0.0102656	1	PF07714	PTHR27001,PTHR27001:SF222	KOG1187	2.7.11.1		GO:0006468,GO:0004672	AT2G17220.1		Protein kinase superfamily protein
Potri.006G072400	6.17527	5.59119	5.08957	15.0043	14.6894	10.8082	1.26257	4.22982	1.70375e-14	5.01207e-12	1	PF10533,PF03106	PTHR31282,PTHR31282:SF18				GO:0043565,GO:0006355,GO:0003700	AT4G31550.1	ATWRKY11,WRKY11	WRKY DNA-binding protein 11
Potri.006G072500	1.24589	1.62302	1.57263	2.02795	2.39793	1.93235	0.519287	3.69343	0.00182575	0.0325512	1	PF03151	PTHR11132,PTHR11132:SF75	KOG1441		K15285		AT5G57100.1		Nucleotide/sugar transporter family protein
Potri.006G072600	4.2753	4.38118	3.36257	7.70662	7.8087	8.03043	0.967974	3.31183	7.52612e-09	6.4909e-07	1	PF04756	PTHR13160	KOG3356				AT4G29870.1		Oligosaccharyltransferase complex/magnesium transporter family protein
Potri.006G072800	0.505254	0.27366	0.400566	0.995328	1.09692	0.608762	1.17913	1.29702	0.000268143	0.00696297	1	PF00355,PF00848	PTHR21266,PTHR21266:SF2		1.14.15.7	K00499	GO:0055114,GO:0051537,GO:0016491,GO:0019439,GO:0016708,GO:0005506	AT4G29890.1		choline monooxygenase, putative (CMO-like)
Potri.006G072900	2.63358	2.56463	2.50014	5.82263	5.68933	4.24107	1.03286	6.96644	6.8319e-15	2.12323e-12	1	PF12515,PF00690,PF00702,PF00122,PF00689	PTHR24093,PTHR24093:SF359		3.6.3.8	K01537	GO:0005516,GO:0046872,GO:0000166	AT4G29900.1	ACA10,ATACA10,CIF1	autoinhibited Ca(2+)-ATPase 10
Potri.006G073000	0.335774	0.66592	0.268891	2.12426	1.68026	1.07838	1.94442	2.88572	2.26409e-09	2.15616e-07	1	PF02096	PTHR12428,PTHR12428:SF23	KOG1239		K03217	GO:0051205,GO:0016021	AT5G62050.1	ATOXA1,OXA1,OXA1AT	homolog of yeast oxidase assembly 1 (OXA1)
Potri.006G073100	2.57971	3.23182	2.50506	6.26323	5.06672	5.23472	0.996255	3.89232	9.3968e-10	9.84372e-08	1	PF05022	PTHR23216	KOG2992				AT5G57120.1
Potri.006G073200	22.5448	26.4697	22.3348	37.3112	36.4034	35.2409	0.611136	6.64026	6.82008e-08	4.75837e-06	1	PF00327,PF08079	PTHR11524	KOG3184		K02937		AT2G44120.2		Ribosomal protein L30/L7 family protein
Potri.006G073500	7.85476	7.49264	6.86568	10.837	10.2863	10.2986	0.498748	3.01921	0.00315114	0.0496302	1	PF00011	PTHR11527,PTHR11527:SF132	KOG0710		K13993		AT1G07400.1		HSP20-like chaperones superfamily protein
Potri.006G073600	0.668448	0.511517	0.507611	1.76858	1.96086	1.51717	1.62928	3.45504	4.61688e-19	2.87384e-16	1	PF09758	PTHR21481	KOG2219				AT3G28430.1
Potri.006G073900	1.96134	1.084	1.52058	2.78554	3.46677	2.81328	0.980927	3.05762	5.96746e-06	0.000250785	1	PF08263,PF13855,PF07714	PTHR27001,PTHR27001:SF172	KOG1187	2.7.11.1,2.7.10.1		GO:0005515,GO:0006468,GO:0004672	AT3G23750.1		Leucine-rich repeat protein kinase family protein
Potri.006G074300	2.05741	2.63712	2.37542	3.65695	3.96752	2.87467	0.572246	3.41951	0.0015884	0.0292295	1	PF00149	PTHR32440,PTHR32440:SF2	KOG1432			GO:0016787	AT5G57140.1	ATPAP28,PAP28	purple acid phosphatase 28
Potri.006G074400	1.13968	1.15741	1.26633	2.39598	2.56042	1.84938	0.933025	3.60336	6.24102e-08	4.40874e-06	1	PF00005,PF00664	PTHR24221,PTHR24221:SF197			K05658	GO:0016887,GO:0005524,GO:0055085,GO:0042626,GO:0016021,GO:0006810	AT3G28345.1		ABC transporter family protein
Potri.006G074500	1.55855	1.78898	1.53861	2.56048	2.54456	3.05778	0.740832	2.57896	0.000179882	0.00497163	1	PF00149	PTHR32440,PTHR32440:SF2	KOG1432	3.1.3.2		GO:0016787	AT5G57140.1	ATPAP28,PAP28	purple acid phosphatase 28
Potri.006G074900	3.3995	5.48711	4.01991	10.5865	7.8344	7.50261	1.00828	4.98567	3.16089e-08	2.36105e-06	1	PF00010	PTHR31945,PTHR31945:SF9				GO:0046983	AT5G57150.1		basic helix-loop-helix (bHLH) DNA-binding superfamily protein
Potri.006G075200	0.526182	0.831236	0.424883	1.35203	1.3773	1.0762	1.09659	1.98711	4.45692e-05	0.00150137	1		PTHR31874,PTHR31874:SF10					AT5G57180.1	CIA2	chloroplast import apparatus 2
Potri.006G075300	0.355291	0.33152	0.51159	1.55811	1.30977	0.89945	1.65197	3.14753	1.24856e-11	2.00846e-09	1	PF00383	PTHR11079,PTHR11079:SF92	KOG1018	3.5.4.33	K15441	GO:0008270	AT1G48175.1	emb2191	Cytidine/deoxycytidylate deaminase family protein
Potri.006G075400	0.752784	0.558023	0.623188	1.35894	1.3579	1.21988	1.02053	3.69775	2.50018e-10	2.94199e-08	1	PF00628	PTHR10615,PTHR10615:SF117		2.7.10.2		GO:0005515	AT2G19260.1		RING/FYVE/PHD zinc finger superfamily protein
Potri.006G075500	0.152024	0.125798	0.122757	0.29297	0.620301	0.260053	1.53205	1.00146	0.000152101	0.0043206	1	PF00046,PF00628	PTHR12628,PTHR12628:SF10				GO:0003677,GO:0005515	AT4G29940.1	PRHA	pathogenesis related homeodomain protein A
Potri.006G075600	2.83331	4.13591	2.47602	9.79842	9.86762	9.95927	1.65099	4.39092	1.96563e-22	2.91117e-19	1		PTHR36059,PTHR36059:SF1					AT4G30010.1
Potri.006G075800	0.212008	0.239228	0.0145903	0.46815	0.397843	0.591297	1.62953	0.920489	0.000489799	0.0114207	1	PF07651	PTHR22951,PTHR22951:SF17	KOG0251			GO:0005543	AT4G25940.1		ENTH/ANTH/VHS superfamily protein
Potri.006G075900	3.5598	3.77793	3.74489	6.67318	5.89884	5.72821	0.724433	4.74467	1.09482e-08	9.16615e-07	1		PTHR36787					AT4G29960.1
Potri.006G076000	2.94309	2.76293	2.86879	5.91449	5.94767	4.66935	0.946131	4.65164	1.20048e-11	1.94568e-09	1	PF00566	PTHR22957,PTHR22957:SF274			K18469		AT4G29950.1		Ypt/Rab-GAP domain of gyp1p superfamily protein
Potri.006G076100	0.119246	0.185015	0.164129	0.606425	0.447542	0.199549	1.41903	0.620804	0.0016347	0.0298767	1	PF01535,PF13041	PTHR24015,PTHR24015:SF887					AT4G33170.1		Tetratricopeptide repeat (TPR)-like superfamily protein
Potri.006G076200	11.7644	10.2394	11.5946	24.7171	26.0752	20.2263	1.07943	7.09305	7.96515e-18	4.07266e-15	1	PF02225,PF06280,PF05922,PF00082	PTHR10795,PTHR10795:SF431		3.4.21.25		GO:0016020,GO:0005618,GO:0004252,GO:0006508	AT2G19170.1	SLP3	subtilisin-like serine protease 3
Potri.006G076300	0.552002	0.19932	0.559192	0.969222	0.790439	1.05921	1.09025	1.26463	0.000831492	0.0174463	1		PTHR36076					AT5G57230.1		Thioredoxin superfamily protein
Potri.006G076600	2.77085	2.86863	2.77914	4.45471	3.88618	4.02977	0.55592	4.77886	7.23834e-06	0.000297784	1	PF02485	PTHR31042,PTHR31042:SF1				GO:0016020,GO:0008375	AT2G19160.1		Core-2/I-branching beta-1,6-N-acetylglucosaminyltransferase family protein
Potri.006G076900	10.8225	8.94133	10.5433	16.3427	16.2285	11.7033	0.546484	6.6435	0.000133517	0.0038747	1	PF00702,PF00122	PTHR24093,PTHR24093:SF318		3.6.3.5,3.6.3.3	K01534	GO:0046872,GO:0000166	AT4G30110.1	ATHMA2,HMA2	heavy metal atpase 2
Potri.006G077000	3.45441	2.33164	3.21317	4.9143	4.20773	3.85379	0.525764	4.07856	0.00206349	0.0359688	1	PF04783,PF04782	PTHR21450,PTHR21450:SF3					AT2G19090.1		Protein of unknown function (DUF630 and DUF632)
Potri.006G077100	2.24938	2.17559	2.53579	4.41512	3.48405	3.78408	0.748104	3.66576	3.47357e-06	0.000155245	1		PTHR12289,PTHR12289:SF38	KOG3028		K17776		AT2G19080.1		metaxin-related
Potri.006G077200	111.922	118.339	141.068	203.004	188.154	209.1	0.693166	7.12133	6.16373e-09	5.43598e-07	1	PF00298,PF03946	PTHR11661,PTHR11661:SF6	KOG0886		K02870	GO:0006412,GO:0005840,GO:0003735	AT3G53430.1		Ribosomal protein L11 family protein
Potri.006G077400	15.6739	23.0121	20.2078	31.3292	29.4572	32.7925	0.66901	6.38456	1.51322e-06	7.40236e-05	1		PTHR35479		1.6.5.3			AT2G31490.1
Potri.006G077600	0.380816	0.465519	0.733813	1.30808	1.30097	0.77888	1.1024	1.96298	0.000276547	0.00713926	1	PF01429,PF07496	PTHR12396				GO:0005634,GO:0003677,GO:0008270	AT5G35330.3	ATMBD2,MBD02,MBD2	methyl-CPG-binding domain protein 02
Potri.006G077800	9.78533	6.39468	8.13282	16.5725	20.2429	12.265	1.01263	6.62351	2.88e-08	2.18096e-06	1	PF02309,PF02362,PF06507	PTHR31384,PTHR31384:SF9				GO:0006355,GO:0005634,GO:0003677,GO:0009725	AT5G20730.2	ARF7,BIP,IAA21,IAA23,IAA25,MSG1,NPH4,TIR5	Transcriptional factor B3 family protein / auxin-responsive factor AUX/IAA-related
Potri.006G077900	7.48404	9.13977	9.7794	16.1774	15.2886	14.6377	0.805763	5.20554	6.24852e-10	6.82886e-08	1	PF00227	PTHR11599,PTHR11599:SF4	KOG0174	3.4.25.1	K02738	GO:0051603,GO:0005839,GO:0004298	AT4G31300.1	PBA1	N-terminal nucleophile aminohydrolases (Ntn hydrolases) superfamily protein
Potri.006G078000	4.95386	3.69767	4.36211	7.88973	8.59882	6.40192	0.813429	5.8126	1.65229e-08	1.33645e-06	1	PF00271,PF00270,PF08148,PF13234			3.6.4.13	K12598	GO:0005524,GO:0003676	AT2G06990.1	HEN2	RNA helicase, ATP-dependent, SK12/DOB1 protein
Potri.006G078200	3.39534	3.737	3.83066	7.43295	6.8419	6.18605	0.900958	5.63869	1.01441e-13	2.47552e-11	1	PF13535,PF02785,PF00289	PTHR18866		6.4.1.2,6.3.4.14	K01961		AT5G35360.1	CAC2	acetyl Co-enzyme a carboxylase biotin carboxylase subunit
Potri.006G078300	1.42694	1.68967	1.51303	3.60241	2.68535	2.47632	0.923166	3.21356	2.17231e-06	0.000101968	1	PF04570	PTHR33059,PTHR33059:SF6					AT5G20700.1		Protein of unknown function (DUF581)
Potri.006G078700	2.35422	2.51366	2.25777	3.55037	3.62486	3.61483	0.598318	3.11179	0.000278357	0.00716452	1		PTHR36361					AT3G10572.1		3-phosphoinositide-dependent protein kinase-1, putative
Potri.006G078800	2.40283	2.92261	2.55989	4.30984	4.72074	3.58578	0.679008	3.99225	1.60792e-05	0.000604557	1	PF16550,PF04683	PTHR12225	KOG3037			GO:0005737,GO:0005634	AT2G26590.2	RPN13	regulatory particle non-ATPase 13
Potri.006G078900	1.23254	1.62076	1.53883	2.5041	2.1406	2.19789	0.643169	3.81171	5.43207e-05	0.0017872	1	PF00400,PF04192	PTHR22840			K14554	GO:0005515,GO:0032040,GO:0006364	AT4G04940.1		transducin family protein / WD-40 repeat family protein
Potri.006G079200	0.266677	0.10344	0.100939	0.508568	0.346453	0.278914	1.24726	1.30906	0.00148769	0.0277618	1	PF00432	PTHR11764		5.4.99.8	K01853	GO:0003824	AT2G07050.1	CAS1	cycloartenol synthase 1
Potri.006G079700	18.0656	26.2638	23.3449	16.8883	14.2887	16.7907	-0.495278	5.85159	0.000614117	0.0136395	-1	PF01920	PTHR20903	KOG3501		K09548	GO:0051082,GO:0016272,GO:0006457	AT2G07340.1	PFD1	PREFOLDIN 1
Potri.006G082300	247.471	253.189	265.367	193.369	195.84	196.17	-0.387983	8.21007	0.000115953	0.00345479	-1	PF00125,PF16211	PTHR23430	KOG1756		K11251	GO:0003677	AT5G02560.1	HTA12	histone H2A 12
Potri.006G083900	0.550927	0.506539	0.674037	1.39813	1.36667	1.3203	1.23512	1.83451	1.61001e-07	1.03363e-05	1	PF00106	PTHR24320,PTHR24320:SF81	KOG1208	1.1.1.330		GO:0016491,GO:0008152	AT5G02540.1		NAD(P)-binding Rossmann-fold superfamily protein
Potri.006G085900	14.1506	12.6254	17.2483	11.2745	9.72865	9.17827	-0.543247	3.77787	0.00119482	0.023446	-1	PF13921	PTHR10641,PTHR10641:SF457	KOG0048		K09422	GO:0010338,GO:0006351,GO:0005634	AT2G37630.1	AS1,ATMYB91,ATPHAN,MYB91	myb-like HTH transcriptional regulator family protein
Potri.006G087100	25.674	25.7544	24.643	38.4922	32.8046	30.6751	0.42291	6.51878	0.000346585	0.00855508	1	PF07731,PF07732,PF00394	PTHR11709,PTHR11709:SF66		1.10.3.2	K05909	GO:0055114,GO:0016491,GO:0005507	AT5G60020.1	ATLAC17,LAC17	laccase 17
Potri.006G087600	0.807177	0.715639	1.26971	1.85183	2.19716	2.25125	1.16793	1.02789	0.000172911	0.00480993	1	PF00026	PTHR13683,PTHR13683:SF347	KOG1339	3.4.23.12		GO:0006508,GO:0004190	AT5G02190.1	ATASP38,EMB24,PCS1	Eukaryotic aspartyl protease family protein
Potri.006G092300	6.5095	7.15789	8.11851	3.30684	4.18046	4.74259	-0.832716	3.64004	1.76052e-06	8.42491e-05	-1		PTHR37078,PTHR37078:SF1
Potri.006G097800	6.07036	11.047	9.58537	2.04653	2.71453	5.36011	-1.39834	4.11042	2.38362e-06	0.000110797	-1	PF12710,PF01553	PTHR15486,PTHR15486:SF20		2.3.1.198,2.3.1.15	K13508	GO:0016746,GO:0008152	AT2G38110.1	ATGPAT6,GPAT6	glycerol-3-phosphate acyltransferase 6
Potri.006G099900	11.6317	8.94549	12.3464	14.8577	18.4064	19.2029	0.671375	5.93854	3.78836e-06	0.000168786	1	PF01699	PTHR31503,PTHR31503:SF1			K07300	GO:0055085,GO:0016021	AT3G51860.1	ATCAX3,ATHCX1,CAX1-LIKE,CAX3	cation exchanger 3
Potri.006G102800	2.38115	2.32862	2.94653	0.922613	1.54509	1.54327	-0.934448	2.66551	4.3352e-05	0.00146804	-1	PF00909	PTHR11730,PTHR11730:SF38	KOG0682		K03320	GO:0016020,GO:0015696,GO:0008519,GO:0072488	AT2G38290.1	AMT2,AMT2;1,ATAMT2	ammonium transporter 2
Potri.006G103000	0.5355	0.302127	0.245686	0	0.0515329	0.149353	-2.35902	-0.968117	0.00205439	0.0358538	-1	PF03227	PTHR13234,PTHR13234:SF8	KOG3160		K08059		AT1G07080.1		Thioredoxin superfamily protein
Potri.006G106600	2.59856	1.84925	2.22478	3.71347	3.90171	3.03048	0.672057	5.21772	5.78338e-06	0.000244484	1	PF14538	PTHR12848,PTHR12848:SF16			K07204	GO:0031931,GO:0031929	AT3G08850.1	ATRAPTOR1B,RAPTOR1,RAPTOR1B	HEAT repeat ;WD domain, G-beta repeat protein protein
Potri.006G109900	12.1356	13.4138	12.2928	18.5705	18.0967	14.9456	0.448124	5.70361	0.000295053	0.00750297	1	PF00150	PTHR31451,PTHR31451:SF17		3.2.1.78	K19355	GO:0005975,GO:0004553	AT5G01930.1		Glycosyl hydrolase superfamily protein
Potri.006G110200	175.876	141.952	145.338	102.988	133.981	99.766	-0.460144	8.15049	0.000859358	0.0179346	-1	PF00179	PTHR24068	KOG0417	6.3.2.19	K06689		AT5G41700.5	ATUBC8,UBC8	ubiquitin conjugating enzyme 8
Potri.006G112200	2.84878	2.16671	2.53026	3.3196	4.23489	4.44237	0.665009	3.91226	6.68476e-05	0.00216035	1	PF03547	PTHR31419,PTHR31419:SF1	KOG2722			GO:0055085,GO:0016021	AT5G01990.1		Auxin efflux carrier family protein
Potri.006G112500	10.6046	11.2576	11.6	17.852	17.8859	13.6208	0.561267	3.84802	0.000431645	0.0103053	1	PF13499,PF13405	PTHR10891,PTHR10891:SF589	KOG0027		K13448	GO:0005509	AT4G20780.1	CML42	calmodulin like 42
Potri.006G113200	10.1784	10.7996	13.8506	8.58774	6.98225	9.32144	-0.482914	4.57143	0.00227163	0.0387015	-1	PF07714	PTHR24056,PTHR24056:SF178	KOG0594	2.7.11.22,2.7.11.23	K07760	GO:0006468,GO:0004672	AT2G38620.2	CDKB1;2	cyclin-dependent kinase B1;2
Potri.006G115400	86.0248	84.0001	77.231	62.0893	67.0635	65.4609	-0.345596	7.04595	0.00119233	0.0234159	-1	PF04949	PTHR21470					AT2G36410.1		Family of unknown function (DUF662)
Potri.006G119400	1.36294	1.50042	1.75697	2.84722	2.57201	2.11388	0.707549	2.18192	0.0018073	0.0323269	1	PF04640	PTHR31065,PTHR31065:SF4					AT1G32700.1		PLATZ transcription factor family protein
Potri.006G122000	24.1197	22.6396	22.6106	17.4675	17.3561	20.0398	-0.338635	6.36775	0.00261287	0.0432124	-1	PF00544	PTHR31683,PTHR31683:SF21		4.2.2.2	K01728		AT3G53190.1		Pectin lyase-like superfamily protein
Potri.006G122600	30.6738	35.2959	36.9578	23.7568	23.202	29.6956	-0.424466	5.53706	0.00145179	0.0272409	-1		PTHR37756,PTHR37756:SF1					AT5G03460.1
Potri.006G123400	0.832735	1.45219	1.5838	0.364725	0.262266	0.548961	-1.69456	0.814595	1.56335e-05	0.000590036	-1	PF00249	PTHR10641,PTHR10641:SF561			K09422		AT5G57620.1	AtMYB36,MYB36	myb domain protein 36
Potri.006G125300	19.5151	27.57	25.0328	17.5428	15.1272	18.5542	-0.492486	6.05377	0.000525856	0.0120907	-1	PF10270	PTHR21181	KOG3918				AT5G03345.1
Potri.006G126800	195.849	148.069	157.597	284.822	320.936	230.188	0.737015	9.63002	3.47587e-07	2.062e-05	1	PF00221	PTHR10362,PTHR10362:SF17		4.3.1.24	K10775		AT2G37040.1	ATPAL1,PAL1	PHE ammonia lyase 1
Potri.006G128900	2.85423	7.24657	5.99103	2.24412	1.95704	2.33841	-1.29222	2.64113	2.92819e-05	0.00102918	-1	PF08031,PF01565	PTHR32448,PTHR32448:SF11		1.3.3.8		GO:0055114,GO:0050660,GO:0016491	AT1G30760.1		FAD-binding Berberine family protein
Potri.006G129900	27.2604	26.9524	31.4206	66.3604	62.9172	43.2127	1.01031	6.37179	7.73592e-11	1.03186e-08	1	PF00141	PTHR31235,PTHR31235:SF11		1.11.1.7	K00430	GO:0055114,GO:0020037,GO:0006979,GO:0004601	AT2G37130.1		Peroxidase superfamily protein
Potri.006G130000	4.72741	4.80094	5.90815	7.03521	8.21611	7.5154	0.560526	4.28888	0.000105209	0.00319343	1	PF00069,PF00139	PTHR27007,PTHR27007:SF47	KOG1187	2.7.11.1		GO:0006468,GO:0005524,GO:0004672,GO:0030246	AT3G53380.1		Concanavalin A-like lectin protein kinase family protein
Potri.006G135600	11.5018	12.1228	11.5096	8.26806	9.35595	9.67301	-0.364281	5.89465	0.00141225	0.0266973	-1	PF00010	PTHR16223,PTHR16223:SF52				GO:0046983	AT5G58010.1	LRL3	LJRHL1-like 3
Potri.006G137500	13.9225	17.8395	17.3691	21.6916	19.3261	26.6152	0.462333	5.30464	0.00171303	0.0310179	1	PF08534	PTHR10681	KOG0855	1.11.1.15	K03564	GO:0016491	AT3G26060.1	ATPRX Q	Thioredoxin superfamily protein
Potri.006G137800	2.00001	3.19065	2.43006	4.35638	3.8228	5.92433	0.892842	1.9722	0.000865015	0.0180177	1	PF04043	PTHR31080,PTHR31080:SF26		3.1.1.11		GO:0004857	AT5G20740.1		Plant invertase/pectin methylesterase inhibitor superfamily protein
Potri.006G139400	25.0545	12.4517	15.8291	7.65146	12.8696	10.1113	-0.801525	5.21151	0.000503893	0.0116859	-1	PF09425,PF06200	PTHR33077,PTHR33077:SF13			K13464		AT1G19180.1	JAZ1,TIFY10A	jasmonate-zim-domain protein 1
Potri.006G141400	20.952	45.1862	31.321	120.954	78.1302	100.278	1.61951	7.42516	1.08447e-12	2.1564e-10	1	PF00067	PTHR24298,PTHR24298:SF67	KOG0156	1.14.13.21		GO:0055114,GO:0020037,GO:0016705,GO:0005506	AT5G07990.1	CYP75B1,D501,TT7	Cytochrome P450 superfamily protein
Potri.006G141500	2.84485	4.28014	4.17666	2.03051	2.15593	2.41337	-0.771607	2.88929	0.000257299	0.00670978	-1	PF07714	PTHR27001,PTHR27001:SF15	KOG1187	2.7.11.1		GO:0006468,GO:0004672	AT2G05940.1		Protein kinase superfamily protein
Potri.006G142600	3.39072	2.77577	4.61205	7.97221	11.2094	9.86478	1.42632	2.87119	2.09513e-10	2.50701e-08	1	PF07883	PTHR31238,PTHR31238:SF21					AT5G20630.1	ATGER3,GER3,GLP3,GLP3A,GLP3B	germin 3
Potri.006G145700	5.85982	5.35443	5.65163	8.04101	7.74762	6.9518	0.430896	6.48829	0.00011485	0.00343033	1	PF02736,PF00612,PF01843,PF00063	PTHR13140,PTHR13140:SF390		3.6.4.1	K10357	GO:0016459,GO:0005524,GO:0003774,GO:0005515	AT5G20490.1	ATXIK,XI-17,XIK	Myosin family protein with Dil domain
Potri.006G149000	1.2286	1.06188	0.978645	1.74917	1.81122	1.38523	0.593418	2.94489	0.00178302	0.0320019	1	PF01985	PTHR31846,PTHR31846:SF7	KOG1990			GO:0003723	AT4G29750.1		CRS1 / YhbY (CRM) domain-containing protein
Potri.006G153301	7.35204	7.38233	7.68887	10.4234	11.1232	9.62565	0.47519	6.63694	1.37474e-05	0.000527658	1	PF04389,PF04253	PTHR10404		3.4.17.11	K01301		AT5G19740.1		Peptidase M28 family protein
Potri.006G160300	0.300193	0.208453	0.241553	0.605706	0.559993	0.437945	1.08431	1.37917	9.92896e-05	0.00304389	1	PF13812,PF16953	PTHR13547,PTHR13547:SF1		3.1.26.5	K18213		AT2G32230.1	PRORP1	proteinaceous RNase P 1
Potri.006G165500	1.47561	1.27896	1.41288	0.641088	0.814969	0.501019	-1.09188	1.85312	9.43692e-06	0.000378387	-1		PTHR33167,PTHR33167:SF5					AT5G57340.2
Potri.006G166800	66.7402	78.678	66.791	47.2277	27.7096	54.1303	-0.717025	7.20069	0.000166651	0.00465085	-1	PF00657	PTHR22835,PTHR22835:SF157		3.1.1.3		GO:0016788	AT5G45670.1		GDSL-like Lipase/Acylhydrolase superfamily protein
Potri.006G171100	1.31442	1.3254	1.29336	3.59299	1.84085	2.21518	0.960849	2.3597	0.000375644	0.0091706	1	PF00201	PTHR11926,PTHR11926:SF221				GO:0016758,GO:0008152	AT5G17050.1	UGT78D2	UDP-glucosyl transferase 78D2
Potri.006G173700	0.28504	0.385964	0.188317	0.573722	0.684659	0.699587	1.185	1.63568	1.91154e-05	0.000704833	1	PF00582,PF07714	PTHR27001,PTHR27001:SF116	KOG1187	2.7.11.1		GO:0006950,GO:0006468,GO:0004672	AT5G57670.2		Protein kinase superfamily protein
Potri.006G176700	3.06167	2.26931	2.34665	1.28546	1.52517	1.17204	-0.950772	2.27748	3.01598e-05	0.00105744	-1	PF13639	PTHR14155,PTHR14155:SF80				GO:0008270,GO:0005515	AT4G30400.1		RING/U-box superfamily protein
Potri.006G177000	16.4488	16.7748	17.3028	10.2879	7.89827	12.8643	-0.70073	4.13039	3.27833e-05	0.00114475	-1		PTHR33124,PTHR33124:SF5					AT4G30410.2		sequence-specific DNA binding transcription factors
Potri.006G178200	30.5574	30.5773	29.9439	46.2957	45.4967	33.6615	0.461864	4.76618	0.00139875	0.0265238	1		PTHR38934					AT4G30460.1		glycine-rich protein
Potri.006G178700	0.978318	1.38698	1.35345	0.563993	0.695236	0.755602	-0.877619	1.5368	0.00144721	0.0271894	-1	PF01370	PTHR10366,PTHR10366:SF390	KOG1502	1.2.1.44		GO:0050662,GO:0003824	AT2G23910.1		NAD(P)-binding Rossmann-fold superfamily protein
Potri.006G179700	5.28595	6.49805	7.38201	10.1223	9.52851	13.9996	0.813827	3.89648	1.40868e-05	0.00053924	1	PF00201	PTHR11926,PTHR11926:SF359		2.4.1.115		GO:0016758,GO:0008152	AT5G54010.1		UDP-Glycosyltransferase superfamily protein
Potri.006G180100	3.1738	2.28841	2.92068	5.19508	5.09409	3.86669	0.754682	5.56692	6.70246e-07	3.62557e-05	1	PF15044,PF12807,PF13424	PTHR12601,PTHR12601:SF9			K03255		AT4G28080.1		Tetratricopeptide repeat (TPR)-like superfamily protein
Potri.006G180500	14.4178	9.53852	11.6349	7.23173	9.35119	7.68983	-0.553938	5.19377	0.000528216	0.0121176	-1		PTHR33494,PTHR33494:SF1					AT2G24100.1
Potri.006G181500	39.1509	47.9182	41.5034	31.1975	28.4437	33.3959	-0.466052	6.3302	0.000124344	0.00364047	-1	PF00281,PF00673	PTHR11994,PTHR11994:SF14	KOG0397		K02868		AT5G45775.2		Ribosomal L5P family protein
Potri.006G181600	86.3557	112.004	100.825	65.5837	71.7222	86.848	-0.416371	7.47148	0.00217451	0.0374631	-1	PF00281,PF00673	PTHR11994,PTHR11994:SF14	KOG0397		K02868		AT5G45775.2		Ribosomal L5P family protein
Potri.006G183200	1.81643	2.3812	2.2501	1.22975	1.18762	1.68373	-0.649697	3.26989	0.0007311	0.0157397	-1	PF00450	PTHR11802,PTHR11802:SF87		3.4.16.6	K16297	GO:0006508,GO:0004185	AT4G30610.1	BRS1,SCPL24	alpha/beta-Hydrolases superfamily protein
Potri.006G184100	20.6814	28.3205	28.099	18.5393	15.8679	20.335	-0.491573	4.50745	0.00184293	0.032752	-1	PF02298	PTHR33021,PTHR33021:SF48				GO:0009055	AT4G31840.1	AtENODL15,ENODL15	early nodulin-like protein 15
Potri.006G190000	3.05194	2.43298	3.22289	4.09272	4.4626	3.56747	0.475823	4.59504	0.00124106	0.0241739	1	PF03789,PF03790,PF05920,PF03791	PTHR11850,PTHR11850:SF127	KOG0773			GO:0003677,GO:0005634,GO:0006355	AT5G25220.1	KNAT3	KNOTTED1-like homeobox gene 3
Potri.006G190200	2.55995	1.9625	2.24858	3.73454	3.79119	2.93222	0.624816	4.41482	4.92941e-05	0.00164377	1	PF00564,PF07714	PTHR23257,PTHR23257:SF367	KOG0192	2.7.11.1		GO:0005515,GO:0006468,GO:0004672	AT3G46920.1		Protein kinase superfamily protein with octicosapeptide/Phox/Bem1p domain
Potri.006G190700	0.0548307	0.0371223	0.0362249	0.0821846	0.164628	0.171276	1.65174	-0.416915	0.00258087	0.0428151	1	PF08263,PF13855,PF07714	PTHR27001,PTHR27001:SF8	KOG1187	2.7.11.1		GO:0005515,GO:0006468,GO:0004672	AT5G06820.1	SRF2	STRUBBELIG-receptor family 2
Potri.006G192900	19.0739	24.4348	24.5853	16.7373	16.1528	18.3584	-0.408646	5.26615	0.00216717	0.0373516	-1	PF01667	PTHR11594	KOG1779		K02978	GO:0006412,GO:0005840,GO:0005622,GO:0003735	AT3G61110.1	ARS27A,RS27A	ribosomal protein S27
Potri.006G199100	8.5984	11.1629	10.1804	16.4317	15.081	13.7183	0.596715	5.29267	7.40843e-06	0.00030449	1	PF00107,PF08240	PTHR11695,PTHR11695:SF588		1.1.1.195	K00083	GO:0055114,GO:0016491,GO:0008270	AT4G37980.1	ATCAD7,CAD7,ELI3,ELI3-1	elicitor-activated gene 3-1
Potri.006G203500	20.769	19.3607	21.2328	26.3427	29.4512	24.8665	0.394175	6.62748	0.000491565	0.0114449	1	PF00560,PF08263,PF13855,PF07714	PTHR27001,PTHR27001:SF109	KOG1187	2.7.11.1		GO:0005515,GO:0006468,GO:0004672	AT2G01820.1		Leucine-rich repeat protein kinase family protein
Potri.006G204600	3.5657	3.77605	3.62216	5.03498	4.84928	4.35852	0.377875	5.22581	0.00147404	0.0276038	1	PF09758	PTHR21481,PTHR21481:SF1	KOG2219				AT3G28430.1
Potri.006G206900	1.03023	1.05682	1.1344	0.300817	0.108155	0.470185	-1.84081	0.285365	8.97805e-06	0.000361733	-1	PF08659	PTHR24322,PTHR24322:SF465	KOG0725	1.1.1.198			AT2G47140.1		NAD(P)-binding Rossmann-fold superfamily protein
Potri.006G207600	6.99104	9.39676	7.13191	3.96255	4.86769	5.276	-0.73475	2.18714	0.00158572	0.029221	-1							AT3G11591.1
Potri.006G208300	1.09514	1.18453	1.28085	2.1445	1.93959	1.66488	0.692473	4.31075	2.06398e-06	9.72018e-05	1	PF07766	PTHR14009,PTHR14009:SF9	KOG1043				AT3G11560.4		LETM1-like protein
Potri.006G208400	0.345491	0.0779699	0.30434	1.40559	0.638356	1.23339	2.1129	-0.22889	0.000147088	0.00420042	1	PF00646	PTHR33736,PTHR33736:SF5				GO:0005515	AT2G36090.1		F-box family protein
Potri.006G215700	0.423938	0.367976	0.394988	1.32673	0.979125	1.34609	1.61018	0.95022	6.94155e-07	3.72209e-05	1	PF03649	PTHR30028,PTHR30028:SF0			K02069		AT2G37330.1	ALS3	aluminum sensitive 3
Potri.006G216200	4.5388	3.6856	4.39054	6.22181	6.51501	6.29395	0.589613	3.18742	0.000387485	0.00941316	1	PF13639	PTHR22763,PTHR22763:SF20		6.3.2.19		GO:0008270,GO:0005515	AT5G02750.1		RING/U-box superfamily protein
Potri.006G218000	22.2659	17.3293	18.7657	27.5754	31.8281	30.5601	0.623134	6.21251	6.79924e-07	3.65949e-05	1	PF08541,PF08392	PTHR31561,PTHR31561:SF2		2.3.1.199	K15397	GO:0016747,GO:0008610,GO:0016020,GO:0006633	AT2G26250.1	FDH,KCS10	3-ketoacyl-CoA synthase 10
Potri.006G218800	9.38783	7.21697	9.61165	12.8281	12.3784	10.2435	0.434666	5.75816	0.00188409	0.0333284	1	PF12738	PTHR13561,PTHR13561:SF29					AT2G26270.1
Potri.006G219300	5.00039	5.47433	5.17798	2.46036	3.04694	3.27589	-0.833874	3.80355	8.45339e-08	5.79989e-06	-1	PF07714	PTHR27001,PTHR27001:SF15	KOG1187	2.7.11.1		GO:0006468,GO:0004672	AT2G26290.1	ARSK1	root-specific kinase 1
Potri.006G220100	1.69721	1.12606	1.86882	2.2382	2.34687	2.13722	0.516669	4.24593	0.00286941	0.0462444	1	PF08263,PF13855,PF00069	PTHR27000,PTHR27000:SF188	KOG1187	2.7.11.1		GO:0005515,GO:0006468,GO:0005524,GO:0004672	AT2G26330.1	ER,QRP1	Leucine-rich receptor-like protein kinase family protein
Potri.006G220400	8.09409	7.43049	8.05651	9.98766	10.2448	13.1112	0.498579	3.91632	0.00151309	0.0281432	1	PF02325	PTHR33219,PTHR33219:SF4			K02221	GO:0016020	AT5G21920.1	ATYLMG2,YLMG2	YGGT family protein
Potri.006G221000	4.89011	3.04497	4.38316	5.87396	5.93977	5.98771	0.52853	4.61025	0.00101845	0.0205654	1	PF01565,PF09265	PTHR11748,PTHR11748:SF17	KOG1231	1.5.99.12	K00279	GO:0055114,GO:0050660,GO:0016491,GO:0019139,GO:0009690	AT5G21482.1	ATCKX5,CKX7	cytokinin oxidase 7
Potri.006G221500	2.0346	3.26438	2.10031	6.84123	5.83717	8.08627	1.49208	3.42814	1.39723e-12	2.71542e-10	1	PF00249	PTHR10641,PTHR10641:SF508	KOG0048		K09422		AT5G35550.1	ATMYB123,ATTT2,MYB123,TT2	Duplicated homeodomain-like superfamily protein
Potri.006G225300	0.0430394	0.0485653	0.0710868	0.138237	0.248509	0.3121	2.04586	-0.664629	0.00096895	0.0197141	1	PF07714	PTHR27003,PTHR27003:SF107	KOG1187	2.7.11.1		GO:0006468,GO:0004672	AT5G26150.1		protein kinase family protein
Potri.006G226900	75.2298	99.0136	94.027	155.381	114.713	126.79	0.565622	7.01198	6.90921e-05	0.00221621	1	PF00462	PTHR10168,PTHR10168:SF56	KOG1752		K03676	GO:0045454,GO:0015035,GO:0009055	AT4G33040.1		Thioredoxin superfamily protein
Potri.006G228100	8.04071	9.30506	7.06789	16.9237	13.6115	14.5258	0.884933	5.19653	1.86907e-10	2.25496e-08	1	PF01253	PTHR12789	KOG3239			GO:0006413,GO:0003743	AT5G11900.1		Translation initiation factor SUI1 family protein
Potri.006G228200	18.8675	18.5227	21.6034	37.2494	34.1739	37.0636	0.879109	5.94611	3.46233e-14	9.47179e-12	1	PF00173,PF00487	PTHR19353,PTHR19353:SF28	KOG4232	1.14.19.3,1.14.19.4	K13076	GO:0006629	AT2G46210.1		Fatty acid/sphingolipid desaturase
Potri.006G228400	0.952362	0.749747	1.07305	1.77842	1.27882	1.55664	0.732148	2.05754	0.00212317	0.0367554	1	PF13855,PF08263,PF00069	PTHR27008,PTHR27008:SF26	KOG1187	2.7.11.1		GO:0005515,GO:0006468,GO:0005524,GO:0004672	AT1G68400.1		leucine-rich repeat transmembrane protein kinase family protein
Potri.006G228500	3.05396	3.63361	3.24838	6.38362	6.88549	6.67503	1.00627	4.12101	5.35271e-13	1.13251e-10	1	PF13238	PTHR12595,PTHR12595:SF0	KOG3347	2.7.4.3	K18532		AT5G60340.1		P-loop containing nucleoside triphosphate hydrolases superfamily protein
Potri.006G228600	19.9212	21.2598	19.9334	40.8508	34.8117	30.6614	0.799194	6.25667	3.07208e-10	3.56611e-08	1	PF03168	PTHR31234,PTHR31234:SF6					AT5G11890.1
Potri.006G228700	1.31362	1.29954	1.24831	2.71648	2.38975	2.32874	0.944417	2.94188	1.09358e-07	7.30472e-06	1	PF05875	PTHR34368,PTHR34368:SF2				GO:0016811,GO:0016021,GO:0006672	AT5G11870.2		Alkaline phytoceramidase (aPHC)
Potri.006G228800	19.7415	23.2003	23.3988	30.2731	30.7616	27.1211	0.411086	5.43259	0.000803985	0.0169763	1	PF14364,PF05553	PTHR33098,PTHR33098:SF1					AT2G26110.1		Protein of unknown function (DUF761)
Potri.006G228900	0.53167	0.497505	0.613987	1.01812	1.06322	0.790852	0.80495	3.66501	2.50138e-06	0.000115521	1	PF01762	PTHR11214,PTHR11214:SF85	KOG2288	2.4.1.134		GO:0016020,GO:0008378,GO:0006486	AT2G26100.1		Galactosyltransferase family protein
Potri.006G229300	21.8734	25.238	26.0238	59.0304	49.3219	42.0585	1.04046	8.06071	2.43566e-14	6.97409e-12	1	PF02347	PTHR11773,PTHR11773:SF4		1.4.4.2	K00281	GO:0055114,GO:0006546,GO:0004375	AT4G33010.1	AtGLDP1,GLDP1	glycine decarboxylase P-protein 1
Potri.006G229400	1.46539	1.38135	1.34795	3.40894	3.55855	2.60358	1.1889	4.7837	5.63392e-16	2.16051e-13	1	PF07714,PF14381	PTHR23257,PTHR23257:SF518	KOG0192	2.7.11.1	K04424	GO:0006468,GO:0004672	AT5G11850.1		Protein kinase superfamily protein
Potri.006G229600	1.40761	1.48244	1.03329	3.4762	3.48941	3.09881	1.35635	3.18332	1.06025e-13	2.57275e-11	1	PF06799	PTHR34214,PTHR34214:SF1					AT5G11840.1		Protein of unknown function (DUF1230)
Potri.006G230000	2.41396	3.16182	2.66659	4.31296	4.64307	4.39893	0.697561	5.06807	9.33274e-08	6.32242e-06	1		PTHR35506,PTHR35506:SF1					AT5G11810.1
Potri.006G230300	0.729885	0.711751	0.704466	2.63373	2.91362	2.01054	1.81367	3.70603	4.33161e-23	6.89046e-20	1	PF00850	PTHR10625,PTHR10625:SF112		3.5.1.98	K11418		AT5G26040.2	HDA2	histone deacetylase 2
Potri.006G230400	3.47279	2.85736	3.56502	5.2479	5.77535	5.05474	0.698862	5.11416	6.52743e-08	4.58843e-06	1	PF00999	PTHR16254,PTHR16254:SF24	KOG1650			GO:0055085,GO:0016021,GO:0015299,GO:0006812	AT5G11800.1	ATKEA6,KEA6	K+ efflux antiporter 6
Potri.006G230700	0.312604	0.160336	0.219044	0.304257	0.607127	0.61823	1.12216	1.01785	0.00264631	0.0435809	1	PF05920,PF07526	PTHR11850,PTHR11850:SF92				GO:0006355,GO:0003677	AT4G32980.1	ATH1	homeobox gene 1
Potri.006G230800	13.3034	12.0663	12.21	25.1666	23.0715	19.9592	0.859379	6.33018	1.53048e-12	2.94771e-10	1	PF03096	PTHR11034,PTHR11034:SF23	KOG2931				AT5G56750.1	NDL1	N-MYC downregulated-like 1
Potri.006G231000	6.22258	5.6915	5.83453	12.0963	12.6917	10.1405	0.975972	5.90003	2.14538e-15	7.31303e-13	1		PTHR11871,PTHR11871:SF11			K04354	GO:0008601,GO:0000159	AT1G17720.1	ATB BETA	Protein phosphatase 2A, regulatory subunit PR55
Potri.006G231100	0.122881	0.103993	0.101479	1.44715	1.17069	0.993882	3.40681	0.752084	1.02637e-15	3.70443e-13	1	PF00644,PF12174	PTHR32263,PTHR32263:SF8		2.4.2.30		GO:0003950	AT1G23550.1	SRO2	similar to RCD one 2
Potri.006G231200	0.116509	0.0187812	0.0366543	0.160378	0.211428	0.204254	1.65547	-0.52321	0.00190822	0.0336722	1	PF14432,PF13041,PF01535	PTHR24015,PTHR24015:SF509					AT5G66520.1		Tetratricopeptide repeat (TPR)-like superfamily protein
Potri.006G231701	64.7333	57.7711	66.6425	109.489	105.658	97.433	0.724598	7.86691	5.06635e-11	7.15384e-09	1	PF01058	PTHR11995,PTHR11995:SF19	KOG1687	1.6.99.3,1.6.5.3	K03940	GO:0055114,GO:0051536	AT5G11770.1		NADH-ubiquinone oxidoreductase 20 kDa subunit, mitochondrial
Potri.006G231800	17.0943	11.8346	15.7763	29.3614	33.504	21.3591	0.913352	7.2031	8.91968e-08	6.06172e-06	1	PF00013	PTHR10288,PTHR10288:SF171	KOG1676			GO:0003723	AT2G25970.1		KH domain-containing protein
Potri.006G231900	6.44638	6.66788	7.47179	14.1061	12.6357	11.5445	0.896001	4.65224	4.08895e-11	5.90484e-09	1	PF04718	PTHR12386,PTHR12386:SF14			K02140	GO:0015986,GO:0015078,GO:0000276	AT2G19680.1		Mitochondrial ATP synthase subunit G protein
Potri.006G232000	3.31635	4.09376	3.84774	8.50709	7.81365	6.58012	1.0265	4.21434	2.42499e-11	3.7331e-09	1	PF04718	PTHR12386,PTHR12386:SF14			K02140	GO:0015986,GO:0015078,GO:0000276	AT4G29480.1		Mitochondrial ATP synthase subunit G protein
Potri.006G232100	6.38913	7.80839	6.94857	13.8912	12.9629	12.1282	0.883782	5.20423	2.25744e-12	4.14346e-10	1	PF00762	PTHR11108,PTHR11108:SF4		4.99.1.1	K01772	GO:0006783,GO:0004325	AT5G26030.1	ATFC-I,FC-I,FC1	ferrochelatase 1
Potri.006G232300	6.7089	6.92564	6.87112	14.4753	14.0063	11.8478	0.975904	5.64423	7.42364e-16	2.74867e-13	1	PF00464	PTHR11680		2.1.2.1	K00600	GO:0016740	AT4G32520.1	AtSHMT3,SHM3	serine hydroxymethyltransferase 3
Potri.006G232700	6.18574	8.59071	6.97242	23.5515	21.8948	18.8652	1.56641	4.82549	2.89773e-25	5.92655e-22	1	PF00481	PTHR13832,PTHR13832:SF315	KOG0698	3.1.3.16		GO:0003824,GO:0006470,GO:0004722	AT1G79630.1		Protein phosphatase 2C family protein
Potri.006G232800	0.646445	0.604397	0.569448	1.28533	1.42904	1.13329	1.07359	1.937	3.806e-06	0.000169046	1	PF10258	PTHR13135	KOG3948		K14291		AT3G20430.1
Potri.006G232900	43.5234	49.4818	47.2229	91.7897	84.34	74.7386	0.839341	7.9279	5.39237e-13	1.1353e-10	1	PF01650	PTHR12000,PTHR12000:SF13		3.4.22.34	K01369	GO:0008233,GO:0006508	AT4G32940.1	GAMMA-VPE,GAMMAVPE	gamma vacuolar processing enzyme
Potri.006G233000	5.99191	5.07092	6.4286	12.0763	13.3806	8.17014	0.942332	5.58753	2.59607e-08	1.99465e-06	1	PF08312	PTHR32093,PTHR32093:SF13			K13172		AT3G49601.1
Potri.006G233100	1.29662	0.968377	1.31474	4.0747	4.17959	3.06996	1.65822	4.27145	4.81533e-22	6.67157e-19	1	PF07797	PTHR33130,PTHR33130:SF12					AT1G55340.1		Protein of unknown function (DUF1639)
Potri.006G233200	4.54357	4.85709	4.24596	7.20071	6.93834	7.87009	0.689612	3.85481	2.10905e-06	9.92157e-05	1	PF01087	PTHR11943,PTHR11943:SF3	KOG2958		K00965	GO:0008108,GO:0006012,GO:0008270	AT5G18200.1		UTP:galactose-1-phosphate uridylyltransferases;ribose-5-phosphate adenylyltransferases
Potri.006G233301	43.9103	54.243	51.9499	82.6482	90.1754	85.5407	0.784176	6.04778	5.08014e-11	7.15384e-09	1
Potri.006G233400	3.6708	3.61755	3.54775	7.89444	7.94123	6.11596	1.01784	4.62641	8.72971e-13	1.77284e-10	1	PF02485	PTHR31042,PTHR31042:SF24				GO:0016020,GO:0008375	AT5G11730.1		Core-2/I-branching beta-1,6-N-acetylglucosaminyltransferase family protein
Potri.006G233500	3.8542	4.9866	5.03269	7.34544	7.53842	6.83239	0.647818	5.4092	7.65805e-07	4.05066e-05	1	PF05907	PTHR12857,PTHR12857:SF0	KOG1296				AT4G32930.1
Potri.006G233600	0.0921997	0.138717	0.0676815	0.559366	0.177453	0.377151	1.87284	-0.496313	0.0025234	0.0420893	1	PF14365,PF03080	PTHR31589,PTHR31589:SF12					AT5G56530.2		Protein of Unknown Function (DUF239)
Potri.006G233800	2.07171	1.47786	1.86166	3.37804	3.78111	2.12527	0.776138	3.90398	0.000241084	0.00632813	1		PTHR34281,PTHR34281:SF2			K12125		AT2G25930.1	ELF3,PYK20	hydroxyproline-rich glycoprotein family protein
Potri.006G234000	9.94609	9.31807	8.37885	15.5079	15.9783	13.3343	0.696648	6.15555	1.00391e-08	8.48778e-07	1	PF00013,PF01612	PTHR12124,PTHR12124:SF45		3.1.13.5	K18740	GO:0003723,GO:0008408,GO:0006139,GO:0003676	AT2G25910.1		3\'-5\' exonuclease domain-containing protein / K homology domain-containing protein / KH domain-containing protein
Potri.006G234100	8.06588	8.25763	8.48149	21.0342	18.8633	15.0649	1.14792	6.48883	5.8958e-18	3.0509e-15	1	PF01417	PTHR12276,PTHR12276:SF7	KOG2056		K12471		AT5G11710.1		ENTH/VHS family protein
Potri.006G234400	2.07726	1.36731	1.5884	3.61396	4.74766	3.21864	1.1964	3.8036	1.28772e-09	1.31061e-07	1	PF04545,PF04539,PF04542	PTHR30603,PTHR30603:SF13			K03093	GO:0016987,GO:0006355,GO:0006352,GO:0003700,GO:0003677	AT3G53920.1	SIG3,SIGC	RNApolymerase sigma-subunit C
Potri.006G234500	2.58165	2.42941	2.55099	5.41968	5.85132	4.20734	1.03287	5.84757	2.69545e-14	7.56663e-12	1		PTHR31513,PTHR31513:SF1					AT5G11700.2
Potri.006G234600	2.73903	3.87981	3.16571	6.48889	6.34848	5.24453	0.888587	4.1174	5.36637e-08	3.83503e-06	1	PF04573	PTHR12804	KOG3372	3.4.21.89	K12948	GO:0016021,GO:0008233,GO:0006465,GO:0005787	AT5G27430.1		Signal peptidase subunit
Potri.006G234800	1.6227	1.87987	1.90589	4.00739	3.94766	3.06545	1.02831	3.21005	1.71659e-08	1.38066e-06	1	PF10333	PTHR35465					AT1G76480.2
Potri.006G235000	9.40444	11.7234	10.6652	15.1658	13.8393	15.7245	0.493946	5.29751	8.88022e-05	0.00276381	1	PF00069	PTHR24350	KOG0580	2.7.11.1	K08850	GO:0006468,GO:0005524,GO:0004672,GO:0007049	AT4G32830.1	AtAUR1,AUR1	ataurora1
Potri.006G235066	6.02522	7.10586	6.63445	11.986	9.69619	10.1478	0.689816	4.00764	4.78593e-06	0.000206589	1	PF00365	PTHR13697,PTHR13697:SF7		2.7.1.11		GO:0006096,GO:0003872	AT4G26270.1	PFK3	phosphofructokinase 3
Potri.006G235132	2.30757	2.2863	2.88175	5.72445	4.97209	5.33709	1.10174	3.34641	7.71437e-11	1.03186e-08	1	PF00365	PTHR13697,PTHR13697:SF7		2.7.1.11		GO:0006096,GO:0003872	AT4G26270.1	PFK3	phosphofructokinase 3
Potri.006G235200	106.408	128.681	127.366	185.567	171.686	197.22	0.613509	8.4003	1.32794e-07	8.73433e-06	1	PF00235	PTHR11604,PTHR11604:SF7	KOG1755		K05759		AT4G29340.1	PRF4	profilin 4
Potri.006G235400	2.82107	2.56154	3.20339	7.20864	7.52085	5.21258	1.21513	4.96431	1.67175e-14	4.95183e-12	1	PF01909,PF04926,PF04928	PTHR10682,PTHR10682:SF22		2.7.7.19		GO:0016779,GO:0043631,GO:0003723,GO:0004652,GO:0005634	AT4G32850.10	nPAP,PAP(IV)	nuclear poly(a) polymerase
Potri.006G235500	0.100909	0.0455461	0.111113	0.345716	0.302978	0.202636	1.68385	-0.296444	0.00106582	0.0213115	1	PF00560,PF08263,PF13855,PF00069	PTHR27000,PTHR27000:SF155	KOG1187	2.7.11.1		GO:0005515,GO:0006468,GO:0005524,GO:0004672	AT5G25930.1		Protein kinase family protein with leucine-rich repeat domain
Potri.006G236200	5.24106	4.18094	3.48797	8.26269	8.49105	7.34623	0.897399	4.54223	8.53169e-09	7.28502e-07	1	PF02309	PTHR31734,PTHR31734:SF2			K14484	GO:0006355,GO:0005634	AT3G16500.1	IAA26,PAP1	phytochrome-associated protein 1
Potri.006G236400	1.42791	1.4121	0.847978	2.00972	1.92686	2.05837	0.697814	2.88738	0.000921298	0.0189448	1	PF02190	PTHR14255,PTHR14255:SF4	KOG1400		K11793	GO:0006508,GO:0004176	AT2G25740.1		ATP-dependent protease La (LON) domain protein
Potri.006G236500	4.8623	6.14295	5.35394	7.05806	7.57849	9.41791	0.557058	5.03013	0.000122687	0.00360687	1	PF00390,PF03949	PTHR23406,PTHR23406:SF31		1.1.1.40	K00029	GO:0055114,GO:0004471,GO:0051287	AT5G25880.1	ATNADP-ME3,NADP-ME3	NADP-malic enzyme 3
Potri.006G236600	2.66686	2.26825	2.03705	4.87874	5.90967	4.07414	1.08986	5.03887	4.49808e-12	7.85336e-10	1	PF00069	PTHR11909,PTHR11909:SF73	KOG1164	2.7.11.1		GO:0006468,GO:0005524,GO:0004672	AT2G25760.1		Protein kinase family protein
Potri.006G236700	3.53226	2.44289	3.07389	4.94065	7.3028	5.08469	0.928636	2.51111	7.29727e-05	0.00231791	1	PF05553	PTHR33265,PTHR33265:SF2					AT4G29110.1
Potri.006G236800	0.772241	0.50105	0.531453	2.48035	2.27405	1.83074	1.85408	2.42202	6.53216e-15	2.04786e-12	1	PF10604	PTHR33789					AT4G32870.1		Polyketide cyclase/dehydrase and lipid transport superfamily protein
Potri.006G237100	92.7744	93.4536	82.8641	142.639	145.76	98.9695	0.52548	6.63165	0.000328059	0.00813987	1	PF10604	PTHR33789,PTHR33789:SF5					AT4G32870.1		Polyketide cyclase/dehydrase and lipid transport superfamily protein
Potri.006G237400	5.23561	3.80046	4.97407	9.29674	9.49306	6.53542	0.852433	4.89443	3.9833e-07	2.31506e-05	1	PF08263,PF00560,PF00069,PF13855	PTHR27000,PTHR27000:SF87	KOG1187	2.7.11.1		GO:0005515,GO:0006468,GO:0005524,GO:0004672	AT2G25790.1		Leucine-rich receptor-like protein kinase family protein
Potri.006G237500	14.0335	11.0441	13.3695	22.6305	22.5813	17.5484	0.706541	6.88737	1.97629e-07	1.24826e-05	1	PF00046,PF08670,PF01852	PTHR24326,PTHR24326:SF238	KOG0483		K09338	GO:0003677,GO:0008289	AT4G32880.1	ATHB-8,ATHB8,HB-8	homeobox gene 8
Potri.006G237600	1.77576	2.72852	2.20493	4.06529	4.60304	3.8989	0.908599	3.62964	3.35958e-07	1.99853e-05	1		PTHR15853	KOG0914				AT5G11640.1		Thioredoxin superfamily protein
Potri.006G237700	1.39183	1.26408	0.934487	2.6895	2.35211	1.62848	0.888607	1.91964	0.00094343	0.0193046	1	PF00320	PTHR10071,PTHR10071:SF202				GO:0043565,GO:0008270,GO:0006355,GO:0003700	AT5G25830.1	GATA12	GATA transcription factor 12
Potri.006G237900	1.61414	1.82138	1.49373	2.46352	2.57787	2.18389	0.551766	3.11188	0.00147575	0.0276061	1	PF01981	PTHR12649,PTHR12649:SF12	KOG3282	3.1.1.29		GO:0004045	AT4G32900.2		Peptidyl-tRNA hydrolase II (PTH2) family protein
Potri.006G238200	7.6938	7.11863	7.94321	13.2295	13.541	10.0674	0.694603	5.7096	2.459e-07	1.51527e-05	1	PF05664	PTHR31280,PTHR31280:SF4					AT2G25800.1		Protein of unknown function (DUF810)
Potri.006G238400	0.302078	0.556144	0.455167	0.987261	0.991437	1.25932	1.30846	1.83678	8.34928e-07	4.35725e-05	1	PF01709	PTHR12532,PTHR12532:SF0	KOG2972				AT2G25830.1		YebC-related
Potri.006G238800	2.21465	3.01083	2.64424	4.88496	4.43706	3.78045	0.739086	3.25967	5.20943e-05	0.00172382	1		PTHR33828,PTHR33828:SF1					AT5G11600.1
Potri.006G238900	3.3948	2.74121	2.86356	4.8183	4.69358	3.49195	0.528909	4.09811	0.00125453	0.0243699	1	PF03016	PTHR11062,PTHR11062:SF87	KOG1021	2.4.2.41			AT5G25820.1		Exostosin family protein
Potri.006G239000	1.97071	2.42589	2.63625	4.06287	3.89327	4.08822	0.77897	3.82794	4.20904e-07	2.42229e-05	1	PF03016	PTHR11062,PTHR11062:SF108	KOG1021	2.4.2.41			AT5G25820.1		Exostosin family protein
Potri.006G239700	61.2377	68.62	74.9266	203.315	203.798	182.296	1.52539	7.94662	8.20235e-39	8.80727e-35	1	PF00230	PTHR19139,PTHR19139:SF52	KOG0223		K09873	GO:0016020,GO:0006810,GO:0005215	AT2G25810.1	TIP4;1	tonoplast intrinsic protein 4;1
Potri.006G239801	0	0	0	0.222504	0.426661	0.103046	6.32456	-0.891546	5.46166e-07	3.04252e-05	1
Potri.006G239900	4.64412	4.69475	4.3594	7.83028	7.49193	6.67579	0.683267	5.41621	9.06462e-09	7.69417e-07	1	PF00069	PTHR11909,PTHR11909:SF97	KOG1163	2.7.11.1		GO:0006468,GO:0005524,GO:0004672	AT4G28880.1	ckl3	casein kinase I-like 3
Potri.006G240200	2.20655	2.37494	2.57918	5.39717	5.39026	4.54461	1.09913	4.00404	2.03074e-13	4.66418e-11	1	PF03360	PTHR10896,PTHR10896:SF27	KOG1476	2.4.2.24		GO:0016020,GO:0015018	AT1G27600.2	I9H,IRX9-L	Nucleotide-diphospho-sugar transferases superfamily protein
Potri.006G240300	5.53609	5.21621	5.69111	8.64616	8.50265	6.41225	0.518677	5.43571	0.000133871	0.00387973	1	PF13360,PF07774	PTHR21573,PTHR21573:SF0				GO:0072546	AT5G11560.1		catalytics
Potri.006G240400	0.563042	0.488718	0.476903	1.76206	1.00031	1.20796	1.36849	0.749105	0.000125115	0.00365308	1		PTHR22849,PTHR22849:SF35		6.3.2.19			AT5G11550.1		ARM repeat superfamily protein
Potri.006G240600	6.08816	8.95912	7.80953	13.3891	12.829	14.897	0.84857	5.61732	3.31528e-09	3.04255e-07	1	PF12695	PTHR17630,PTHR17630:SF54					AT5G25770.3		alpha/beta-Hydrolases superfamily protein
Potri.006G240900	5.81913	6.69016	6.33499	10.1563	11.3098	9.8481	0.733262	4.7847	9.74953e-09	8.25921e-07	1	PF00179	PTHR24067,PTHR24067:SF145	KOG0417	6.3.2.19	K10689		AT5G25760.1	PEX4,UBC21	peroxin4
Potri.006G241000	4.31324	3.5814	4.58294	8.76276	10.3915	6.32941	1.02924	5.29805	1.47026e-09	1.47887e-07	1	PF03127,PF00790	PTHR13856,PTHR13856:SF78	KOG1087			GO:0006886,GO:0005622	AT4G32760.1		ENTH/VHS/GAT family protein
Potri.006G241200	0.492903	0.595915	0.42644	1.01774	0.752161	1.0605	0.902777	1.63928	0.000578208	0.0130157	1		PTHR36060					AT4G32750.1
Potri.006G241300	10.9694	11.7711	11.8079	25.9227	24.6785	20.0704	1.03276	6.36438	1.43204e-16	5.97148e-14	1	PF10255	PTHR13242	KOG3677		K15029	GO:0005852,GO:0005737,GO:0003743	AT5G25757.1		RNA polymerase I-associated factor PAF67
Potri.006G241400	0	0	0	0.789907	0.929462	0.224481	7.15339	-0.24851	5.37306e-10	5.97858e-08	1	PF00335	PTHR19282,PTHR19282:SF239				GO:0016021	AT2G20740.1		Tetraspanin family protein
Potri.006G241500	2.44558	1.80434	2.44429	4.67268	4.54037	4.53322	1.03443	3.72155	1.00929e-10	1.29788e-08	1	PF00155	PTHR11879,PTHR11879:SF16		2.6.1.1	K14454	GO:0030170,GO:0009058,GO:0008483,GO:0006520	AT5G11520.1	ASP3,YLS4	aspartate aminotransferase 3
Potri.006G241600	13.1788	11.0045	11.3189	21.6885	19.9367	18.7772	0.765788	5.93859	2.20283e-10	2.62082e-08	1	PF00155	PTHR11879,PTHR11879:SF16		2.6.1.1	K14454	GO:0030170,GO:0009058,GO:0008483,GO:0006520	AT5G11520.1	ASP3,YLS4	aspartate aminotransferase 3
Potri.006G241700	2.57982	2.03577	2.51438	4.19903	3.22073	3.00449	0.547401	4.60602	0.000554262	0.0125762	1	PF00249	PTHR10641,PTHR10641:SF599			K09420		AT5G11510.1	AtMYB3R4,MYB3R-4	myb domain protein 3r-4
Potri.006G241800	6.81384	8.08297	8.07994	15.2823	13.6793	12.3965	0.8492	5.47118	4.19435e-11	6.00975e-09	1	PF00076,PF05383,PF08777	PTHR22792,PTHR22792:SF64	KOG4213		K11090	GO:0003676,GO:0003723	AT4G32720.2	AtLa1,La1	La protein 1
Potri.006G241900	5.55631	5.01909	5.0442	8.19534	7.16727	6.28112	0.470138	4.92805	0.000470373	0.0110457	1	PF05670	PTHR13049,PTHR13049:SF3	KOG3272				AT5G11500.1
Potri.006G242000	17.3868	24.4548	22.0839	29.1282	28.3075	27.3196	0.407885	6.19095	0.00211681	0.0366897	1	PF00227	PTHR11599,PTHR11599:SF5	KOG0185	3.4.25.1	K02736	GO:0051603,GO:0005839,GO:0004298	AT1G56450.1	PBG1	20S proteasome beta subunit G1
Potri.006G242100	10.3973	6.85628	9.66207	14.8363	19.3294	12.3382	0.787624	5.73878	1.00186e-05	0.000398423	1	PF01925	PTHR14255,PTHR14255:SF1				GO:0016021	AT2G25737.1		Sulfite exporter TauE/SafE family protein
Potri.006G242500	0.46271	0.532774	0.478302	1.46595	1.62482	1.26418	1.56222	2.91423	6.82932e-16	2.5506e-13	1	PF13041	PTHR24015,PTHR24015:SF547					AT1G12700.1		ATP binding;nucleic acid binding;helicases
Potri.006G242800	0.211586	0.16529	0.0358431	0.592463	0.714222	0.363151	1.98319	0.751238	4.35396e-06	0.000190197	1	PF07714	PTHR27001,PTHR27001:SF89	KOG1187	2.7.11.1	K04733	GO:0006468,GO:0004672	AT3G24550.1	ATPERK1,PERK1	proline extensin-like receptor kinase 1
Potri.006G243000	0.440163	0.761572	0.516981	2.26201	1.99931	1.04758	1.62875	1.59244	2.84495e-06	0.000129302	1	PF01535,PF13812	PTHR24015,PTHR24015:SF741					AT2G30780.1		Tetratricopeptide repeat (TPR)-like superfamily protein
Potri.006G243100	7.14	6.95172	6.82461	14.4525	13.3985	12.1695	0.935902	5.88707	6.62248e-16	2.49505e-13	1	PF12717,PF09066	PTHR11134,PTHR11134:SF4				GO:0030131,GO:0016192,GO:0006886	AT5G11490.1		adaptin family protein
Potri.006G243200	0.846042	0.954667	0.53934	1.83543	2.05686	1.61449	1.22989	2.12826	4.95072e-07	2.77952e-05	1	PF01926	PTHR11649,PTHR11649:SF49	KOG2486		K03978	GO:0005525	AT5G11480.1		P-loop containing nucleoside triphosphate hydrolases superfamily protein
Potri.006G243300	124.732	154.426	152.329	220.859	201.756	231.903	0.601371	8.08934	4.76499e-07	2.68931e-05	1	PF01907	PTHR10768	KOG3475		K02922	GO:0006412,GO:0005840,GO:0005622,GO:0003735	AT1G15250.1		Zinc-binding ribosomal protein family protein
Potri.006G243400	0.617738	0.952636	0.906933	2.49115	2.3541	2.73366	1.61876	2.5831	3.13711e-14	8.74929e-12	1	PF00743	PTHR23023,PTHR23023:SF37	KOG1399	1.14.13.168	K11816	GO:0055114,GO:0050661,GO:0050660,GO:0004499	AT5G25620.1	YUC6	Flavin-binding monooxygenase family protein
Potri.006G243700	4.74639	2.67242	2.50094	7.07686	6.89343	7.00604	1.07761	5.26251	3.09191e-08	2.31758e-06	1	PF03181	PTHR31236,PTHR31236:SF2					AT5G25610.1	ATRD22,RD22	BURP domain-containing protein
Potri.006G244100	2.2291	1.99264	1.64164	4.02922	4.21226	3.63333	1.01467	3.89308	1.17578e-10	1.48966e-08	1	PF04783,PF04782	PTHR21450,PTHR21450:SF7					AT5G25590.1		Protein of unknown function (DUF630 and DUF632)
Potri.006G244300	9.98948	12.8712	12.1033	24.5356	21.8342	22.7515	0.985213	5.18167	3.68442e-14	1.00156e-11	1	PF01152	PTHR10681				GO:0019825	AT4G32690.1	ATGLB3,GLB3	hemoglobin 3
Potri.006G244400	5.18752	4.84629	4.1913	7.44728	8.42175	7.29045	0.701304	4.74413	1.52295e-07	9.88076e-06	1	PF07714	PTHR24058,PTHR24058:SF44		2.7.12.1	K08287	GO:0006468,GO:0004672	AT4G32660.1	AME3	Protein kinase superfamily protein
Potri.006G244900	1.11192	1.0231	1.08943	3.01056	2.84753	1.66763	1.22229	5.40201	3.96158e-11	5.78741e-09	1		PTHR35478,PTHR35478:SF1			K19027		AT2G25730.2
Potri.006G245200	7.48481	6.92047	6.64291	14.3116	14.6563	11.7852	0.951922	4.89664	1.08122e-12	2.1564e-10	1	PF04570	PTHR33059,PTHR33059:SF15					AT5G11460.1		Protein of unknown function (DUF581)
Potri.006G245400	5.59144	4.76797	4.37193	7.72181	14.1969	5.89246	0.915213	4.81601	0.000225049	0.00598505	1	PF13639,PF05495,PF14599	PTHR21319,PTHR21319:SF15	KOG1940	6.3.2.19	K10144	GO:0008270,GO:0005515	AT5G25560.1		CHY-type/CTCHY-type/RING-type Zinc finger protein
Potri.006G245500	4.08333	2.81738	3.26476	6.18168	10.6322	4.96163	1.09522	3.89446	1.27329e-05	0.00049402	1
Potri.006G245600	1.85461	1.32172	2.07796	8.15139	8.04076	7.07825	2.14089	3.41277	1.57301e-30	5.19699e-27	1	PF08263	PTHR32093	KOG4579				AT4G13340.1		Leucine-rich repeat (LRR) family protein
Potri.006G245800	0.67138	0.649354	0.765667	1.72854	1.55062	1.31967	1.14011	3.34817	9.10398e-11	1.1849e-08	1	PF04434	PTHR33977,PTHR33977:SF2				GO:0008270	AT1G60560.1		SWIM zinc finger family protein
Potri.006G245900	0.706178	0.841116	0.561587	2.26816	1.7669	1.48811	1.38625	1.31318	4.01503e-06	0.000177413	1	PF16983	PTHR31970,PTHR31970:SF3					AT2G25680.1	MOT1	molybdate transporter 1
Potri.006G246000	7.78621	7.63991	7.78656	15.5447	12.9877	13.0506	0.841337	4.38087	9.17126e-10	9.70211e-08	1	PF16983	PTHR31970,PTHR31970:SF3					AT2G25680.1	MOT1	molybdate transporter 1
Potri.006G246200	1.51434	1.12345	1.56613	3.6009	3.54583	2.08144	1.13255	4.27946	5.69093e-08	4.06022e-06	1	PF10513	PTHR13793,PTHR13793:SF94		2.1.1.43			AT4G32620.1		Enhancer of polycomb-like transcription factor protein
Potri.006G246300	19.8272	20.8765	21.8081	34.6578	34.3447	31.4573	0.684646	6.49464	3.9152e-10	4.4379e-08	1		PTHR31365,PTHR31365:SF5					AT2G25670.2
Potri.006G246500	2.79838	3.93456	3.49707	5.82561	6.30924	6.02083	0.830421	3.95189	1.08014e-07	7.22617e-06	1	PF01789	PTHR31407,PTHR31407:SF7		1.10.3.9		GO:0019898,GO:0015979,GO:0009654,GO:0009523,GO:0005509	AT5G11450.1		Mog1/PsbP/DUF1795-like photosystem II reaction center PsbP family protein
Potri.006G246600	10.0048	9.9845	8.66363	18.4354	17.6785	15.2839	0.842561	5.26256	3.02739e-11	4.56233e-09	1		PTHR37252,PTHR37252:SF1					AT5G11440.1	CID5,IPD1	CTC-interacting domain 5
Potri.006G246700	0.493982	0.909452	0.629814	1.94847	1.71135	2.03034	1.49191	1.88874	6.38937e-09	5.61193e-07	1	PF00226,PF01556	PTHR24078,PTHR24078:SF266	KOG0714		K09510		AT5G25530.1		DNAJ heat shock family protein
Potri.006G246800	5.17683	4.20776	4.24367	7.24869	8.20348	5.86831	0.644092	5.33788	9.69539e-06	0.000387725	1	PF07744,PF07500	PTHR11477,PTHR11477:SF17	KOG1634			GO:0006351	AT5G25520.2		SPOC domain / Transcription elongation factor S-II protein
Potri.006G247000	4.35194	4.45211	4.54958	6.72608	7.54819	6.06413	0.606557	4.587	5.16545e-06	0.000221192	1	PF13639	PTHR14155,PTHR14155:SF143	KOG1493			GO:0008270,GO:0005515	AT4G32600.1		RING/U-box superfamily protein
Potri.006G247100	4.29297	3.46758	4.26795	9.40728	8.25658	7.20118	1.04642	4.84983	4.61535e-13	9.86215e-11	1	PF01603	PTHR10257,PTHR10257:SF25			K11584	GO:0008601,GO:0007165,GO:0000159	AT5G25510.1		Protein phosphatase 2A regulatory B subunit family protein
Potri.006G247200	0.692694	0.814657	0.90239	1.67125	1.56604	1.33876	0.927782	3.12701	3.51709e-07	2.0807e-05	1	PF02984,PF00134	PTHR10177,PTHR10177:SF212	KOG0654		K06627	GO:0005634	AT5G25380.1	CYCA2;1	cyclin a2;1
Potri.006G247300	2.68184	2.59708	2.07151	5.74251	5.4775	5.18	1.15552	3.84693	5.46091e-14	1.41293e-11	1	PF00111	PTHR23426,PTHR23426:SF32				GO:0051536,GO:0009055	AT4G32590.1		2Fe-2S ferredoxin-like superfamily protein
Potri.006G247400	2.22146	1.54257	1.59936	5.19123	4.11935	2.93106	1.18623	3.32936	2.93266e-07	1.77156e-05	1	PF01535,PF13041	PTHR24015,PTHR24015:SF432					AT5G11310.1		Pentatricopeptide repeat (PPR) superfamily protein
Potri.006G247500	3.27762	2.11545	2.49964	9.06635	8.20327	5.37813	1.51797	4.85294	4.14731e-14	1.10638e-11	1	PF06200	PTHR33077,PTHR33077:SF8					AT4G32570.1	TIFY8	TIFY domain protein 8
Potri.006G247900	1.68367	1.60637	1.35652	4.71897	4.41025	3.86355	1.48107	3.96412	3.90221e-21	4.41052e-18	1		PTHR16441					AT4G32560.1		paramyosin-related
Potri.006G248100	3.16219	2.62202	3.02028	6.1472	7.31158	4.75656	1.04764	5.51715	1.47087e-11	2.33977e-09	1	PF08513,PF00400	PTHR22847,PTHR22847:SF437	KOG0266			GO:0005515	AT4G32551.2	LUG,RON2	LisH dimerisation motif;WD40/YVTN repeat-like-containing domain
Potri.006G248400	1.34377	1.36021	1.04445	2.2638	2.78408	1.47708	0.796543	2.67458	0.00135007	0.0258058	1	PF00481	PTHR13832,PTHR13832:SF346	KOG0698	3.1.3.16	K14803	GO:0003824,GO:0006470,GO:0004722	AT2G25620.1	AtDBP1,DBP1	DNA-binding protein phosphatase 1
Potri.006G248500	0.0192905	0.0108836	0	0.258162	0.222767	0.129125	4.13605	-0.0794253	1.28237e-10	1.61047e-08	1	PF14510,PF08370,PF00005,PF01061	PTHR19241,PTHR19241:SF274		3.6.3.17		GO:0016887,GO:0005524,GO:0016020	AT1G15520.1	ABCG40,ATABCG40,ATPDR12,PDR12	pleiotropic drug resistance 12
Potri.006G248700	19.5882	20.2228	17.6883	35.2746	33.4732	31.545	0.802536	6.11917	1.80636e-12	3.38791e-10	1	PF00137	PTHR10263,PTHR10263:SF10	KOG0233		K03661	GO:0033177,GO:0015991,GO:0015078	AT4G32530.1		ATPase, F0/V0 complex, subunit C protein
Potri.006G248900	3.02263	3.20709	2.55829	5.11982	5.41813	5.78791	0.892365	3.7557	6.42717e-09	5.63361e-07	1	PF00583	PTHR23091,PTHR23091:SF46	KOG3138	2.3.1.88		GO:0008080	AT5G11340.1		Acyl-CoA N-acyltransferases (NAT) superfamily protein
Potri.006G249000	1.71472	1.58833	1.26813	2.93184	3.251	3.312	1.04903	2.753	4.19228e-08	3.06743e-06	1		PTHR35716,PTHR35716:SF1					AT2G25605.1
Potri.006G249100	0.157567	0.187675	0.144583	0.684155	0.475113	0.458991	1.72213	1.60335	2.80352e-09	2.60631e-07	1	PF00271,PF00270	PTHR24031,PTHR24031:SF78		3.6.4.13	K14777	GO:0005524,GO:0003676	AT5G60990.1		DEA(D/H)-box RNA helicase family protein
Potri.006G249200	9.08737	10.5939	9.25274	18.6965	14.3819	16.1842	0.769051	5.10668	1.37239e-08	1.13137e-06	1	PF08541,PF08392	PTHR31561,PTHR31561:SF19		2.3.1.199,2.3.1.119	K15397	GO:0016747,GO:0008610,GO:0016020,GO:0006633	AT2G26640.1	KCS11	3-ketoacyl-CoA synthase 11
Potri.006G249300	5.49408	7.65818	7.68063	13.7538	12.0049	11.1769	0.828758	4.69443	7.76882e-08	5.36448e-06	1	PF16211,PF00125	PTHR23430	KOG1757		K11251	GO:0003677	AT1G52740.1	HTA9	histone H2A protein 9
Potri.006G249400	7.36544	7.70092	8.54136	10.7804	10.745	9.9852	0.417127	5.15569	0.000526755	0.0121049	1	PF16211,PF00125	PTHR23430	KOG1757		K11251	GO:0003677	AT1G52740.1	HTA9	histone H2A protein 9
Potri.006G249600	19.9913	25.1171	22.9992	40.0187	35.2432	35.6404	0.704314	6.2654	8.42871e-09	7.21141e-07	1	PF05348	PTHR12828,PTHR12828:SF3	KOG3061		K11599		AT1G67250.1		Proteasome maturation factor UMP1
Potri.006G249700	2.80864	2.18126	2.67944	5.174	5.58076	4.75712	1.01354	4.62179	4.31278e-13	9.2617e-11	1	PF02780,PF02779,PF13292	PTHR11624,PTHR11624:SF64		2.2.1.7	K01662	GO:0008152,GO:0003824,GO:0016114,GO:0008661	AT5G11380.1	DXPS3	1-deoxy-D-xylulose 5-phosphate synthase 3
Potri.006G250000	3.81047	3.27708	3.40197	7.0566	6.44588	7.33013	0.987732	4.20212	1.30182e-12	2.55312e-10	1	PF02271	PTHR12022	KOG3440		K00417	GO:0006122,GO:0005750	AT5G25450.1		Cytochrome bd ubiquinol oxidase, 14kDa subunit
Potri.006G250100	41.4156	39.6573	48.8223	64.9347	72.6817	69.2466	0.67127	7.57796	8.63238e-09	7.35636e-07	1	PF04862	PTHR31265,PTHR31265:SF3					AT5G11420.1		Protein of unknown function, DUF642
Potri.006G250300	51.8333	70.4032	67.3177	95.3619	77.6381	94.9551	0.499763	7.68445	0.000276761	0.00713926	1	PF00025	PTHR24071	KOG0096	4.2.1.17	K07936	GO:0005525	AT5G55190.1	ATRAN3,RAN3	RAN GTPase 3
Potri.006G250400	38.2579	50.42	45.0853	89.2174	71.179	76.6405	0.825878	7.51127	3.99807e-10	4.51887e-08	1	PF00025	PTHR24071	KOG0096	4.2.1.17	K07936	GO:0005525	AT5G55190.1	ATRAN3,RAN3	RAN GTPase 3
Potri.006G250600	0.4881	0.449607	0.515516	0.842516	0.954765	0.833466	0.852522	2.34107	2.79085e-05	0.000986958	1	PF03735,PF05641	PTHR31917,PTHR31917:SF5					AT4G32440.1		Plant Tudor-like RNA-binding protein
Potri.006G250700	1.96362	1.8992	2.34235	4.55499	4.10324	2.94693	0.903333	3.21615	7.45499e-06	0.000306111	1	PF01535,PF13041	PTHR24015,PTHR24015:SF306					AT3G54980.1		Pentatricopeptide repeat (PPR) superfamily protein
Potri.006G250800	0.495575	0.414224	0.626526	1.09063	0.710062	0.900973	0.814938	2.51119	0.00058493	0.0131326	1	PF00145	PTHR10629	KOG0919	2.1.1.204			AT5G25480.1	AtDNMT2,DNMT2	DNA methyltransferase-2
Potri.006G250900	4.8812	3.49078	3.64096	8.58761	8.78142	5.86919	0.95035	5.51908	2.76299e-08	2.10408e-06	1	PF00160	PTHR11071,PTHR11071:SF255	KOG0880,KOG0865,KOG0879	5.2.1.8	K09566	GO:0006457,GO:0003755,GO:0000413	AT4G32420.1		Cyclophilin-like peptidyl-prolyl cis-trans isomerase family protein
Potri.006G251100	1.59184	1.68495	1.93893	2.97116	2.44016	2.78168	0.653606	3.53329	5.86587e-05	0.00191298	1	PF12695	PTHR10655,PTHR10655:SF34	KOG2112	3.1.1.5	K06130		AT5G20060.1		alpha/beta-Hydrolases superfamily protein
Potri.006G251200	0.727274	0.508022	0.508452	1.11234	1.3731	0.772721	0.893746	2.41991	0.000546432	0.0124505	1	PF03638	PTHR12446,PTHR12446:SF27					AT3G22780.1	ATTSO1,TSO1	Tesmin/TSO1-like CXC domain-containing protein
Potri.006G251300	3.6935	3.28208	4.21947	4.94296	6.82439	6.59283	0.710457	2.96815	0.00029332	0.00746776	1	PF00641	PTHR23111,PTHR23111:SF34	KOG4198			GO:0008270	AT5G25490.1		Ran BP2/NZF zinc finger-like superfamily protein
Potri.006G251600	13.8608	15.789	14.4647	24.2512	27.1082	21.8543	0.731127	5.42395	5.77322e-09	5.12313e-07	1		PTHR35288,PTHR35288:SF1					AT5G11280.1
Potri.006G251700	0.586107	0.4654	0.525857	1.53389	1.30353	1.2593	1.36877	1.71688	4.5817e-08	3.29622e-06	1	PF00046	PTHR15467				GO:0003677	AT5G11270.1	OCP3	overexpressor of cationic peroxidase 3
Potri.006G251800	0.609931	1.81696	0.967108	3.05608	2.73287	1.74194	1.15521	2.46054	0.000884637	0.0183197	1	PF00170	PTHR13301,PTHR13301:SF29			K16241	GO:0043565,GO:0006355,GO:0003700	AT5G11260.1	HY5,TED 5	Basic-leucine zipper (bZIP) transcription factor family protein
Potri.006G251900	15.8927	14.9152	16.3625	25.5503	27.2847	24.0779	0.705141	7.17455	6.92928e-11	9.41811e-09	1	PF13632,PF14569	PTHR13301,PTHR13301:SF33		2.4.1.12	K10999		AT4G32410.1	AtCESA1,CESA1,RSW1	cellulose synthase 1
Potri.006G252000	11.8131	17.2192	14.2497	24.8588	21.5301	23.9807	0.702942	5.44936	8.46681e-07	4.40788e-05	1	PF01918	PTHR31947,PTHR31947:SF3				GO:0003676	AT2G34160.1		Alba DNA/RNA-binding protein
Potri.006G252100	3.6815	4.67345	4.05375	7.92589	5.45287	5.69195	0.622498	4.25134	0.000288926	0.00737336	1	PF00153	PTHR24089,PTHR24089:SF348	KOG0752		K14684		AT4G32400.1	ATBT1,EMB104,EMB42,SHS1	Mitochondrial substrate carrier family protein
Potri.006G252200	0.82601	1.16508	1.13691	2.50566	2.78214	2.15019	1.24969	0.990537	4.96225e-05	0.00165344	1	PF03330	PTHR22595,PTHR22595:SF56					AT2G18660.1	PNP-A	plant natriuretic peptide A
Potri.006G252300	2.12591	2.45571	2.16336	4.39032	4.11881	3.43952	0.825982	4.4867	7.41876e-09	6.41118e-07	1	PF03969	PTHR12169,PTHR12169:SF5	KOG2383			GO:0005524	AT2G25530.1		AFG1-like ATPase family protein
Potri.006G252500	49.6448	57.6927	54.7025	105.009	91.9107	90.1776	0.825572	7.29007	6.56166e-13	1.35e-10	1	PF03151	PTHR11132,PTHR11132:SF95	KOG1441				AT5G25400.1		Nucleotide-sugar transporter family protein
Potri.006G253100	19.0019	21.7981	20.712	30.1897	28.211	27.4048	0.480524	7.29423	9.97985e-06	0.00039762	1	PF04851,PF00271	PTHR24031,PTHR24031:SF246		3.6.4.13	K13182,K12812	GO:0016787,GO:0005524,GO:0003677	AT5G11170.1		DEAD/DEAH box RNA helicase family protein
Potri.006G253400	7.35209	8.08241	8.13023	14.3576	11.2595	12.8488	0.708559	4.57021	3.03702e-07	1.82689e-05	1	PF03105	PTHR10783,PTHR10783:SF47	KOG1161				AT2G26660.1	ATSPX2,SPX2	SPX domain gene 2
Potri.006G253500	5.30333	4.45983	4.73312	10.3756	8.9092	7.21186	0.869383	5.46752	1.99485e-09	1.93952e-07	1	PF05183	PTHR23079,PTHR23079:SF1		2.7.7.48	K11699	GO:0003968	AT3G49500.1	RDR6,SDE1,SGS2	RNA-dependent RNA polymerase 6
Potri.006G253900	0.413954	0.308288	0.346416	1.09911	0.659686	0.665011	1.17762	2.38534	7.62331e-06	0.00031183	1	PF00168,PF00614,PF12357	PTHR18896,PTHR18896:SF11		3.1.4.4	K01115	GO:0005515,GO:0003824	AT3G15730.1	PLD,PLDALPHA1	phospholipase D alpha 1
Potri.006G254100	18.1063	13.5888	16.7292	33.9828	31.7842	25.8306	0.91896	6.63576	5.73629e-11	7.99915e-09	1	PF00646,PF13516	PTHR24006,PTHR24006:SF389	KOG1947		K14515	GO:0005515	AT2G25490.1	EBF1,FBL6	EIN3-binding F box protein 1
Potri.006G254200	80.7867	99.7946	91.0201	204.185	205.255	236.342	1.24984	7.76506	2.8456e-25	5.92655e-22	1	PF01241	PTHR34195,PTHR34195:SF2			K02698	GO:0016020,GO:0015979,GO:0009522	AT1G30380.1	PSAK	photosystem I subunit K
Potri.006G254400	10.9651	9.4525	9.3083	21.2984	20.4262	16.4357	0.967535	6.10996	1.81068e-13	4.273e-11	1	PF06886	PTHR31358,PTHR31358:SF10					AT4G32330.1		TPX2 (targeting protein for Xklp2) protein family
Potri.006G254700	0.840664	0.810262	1.1378	2.17509	2.28542	1.60217	1.11956	2.63367	5.76681e-07	3.19394e-05	1		PTHR35300,PTHR35300:SF1					AT4G32295.1
Potri.006G254900	4.0073	3.61278	3.95001	6.73773	7.27538	5.76876	0.773062	5.77682	4.56705e-10	5.09493e-08	1	PF00350	PTHR11566,PTHR11566:SF78	KOG0446	3.6.5.5			AT3G19720.1	ARC5,DRP5B	P-loop containing nucleoside triphosphate hydrolases superfamily protein
Potri.006G255000	24.0977	20.8002	21.6104	50.5354	49.8034	38.3578	1.05979	6.63441	8.73145e-16	3.20526e-13	1	PF01417	PTHR22951,PTHR22951:SF13	KOG0251				AT2G25430.1		epsin N-terminal homology (ENTH) domain-containing protein / clathrin assembly protein-related
Potri.006G255400	0.848045	1.08668	1.01293	1.83127	2.19102	1.95632	1.0217	2.92348	3.85396e-08	2.82953e-06	1	PF03151	PTHR11132,PTHR11132:SF51	KOG1444		K15281		AT4G32272.1		Nucleotide/sugar transporter family protein
Potri.006G255500	1.89204	2.49541	2.13746	3.41996	3.20644	3.97485	0.703295	3.08905	0.000121924	0.00359412	1		PTHR14942,PTHR14942:SF2					AT5G25340.1		Ubiquitin-like superfamily protein
Potri.006G255600	25.6646	30.2577	23.9059	63.0361	57.8636	56.9829	1.15635	6.43029	2.01982e-21	2.55151e-18	1	PF00430	PTHR33445			K02109	GO:0045263,GO:0015986,GO:0015078	AT4G32260.1		ATPase, F0 complex, subunit B/B\', bacterial/chloroplast
Potri.006G255800	1.95083	1.85539	1.77985	2.99866	3.79761	3.00029	0.807683	3.74333	4.35266e-07	2.4893e-05	1		PTHR23160,PTHR23160:SF7					AT4G32190.1		Myosin heavy chain-related protein
Potri.006G255900	6.59171	6.39672	5.22592	10.7035	10.7838	8.33432	0.710245	4.72254	1.71578e-06	8.2615e-05	1	PF00156	PTHR11776,PTHR11776:SF7	KOG1712	2.4.2.7	K00759	GO:0009116	AT5G11160.1	APT5	adenine phosphoribosyltransferase 5
Potri.006G256000	1.71546	1.83383	1.95519	3.79139	3.49863	2.65245	0.853768	4.21963	1.10542e-07	7.37235e-06	1	PF00787	PTHR10555,PTHR10555:SF156				GO:0035091	AT4G32160.1		Phox (PX) domain-containing protein
Potri.006G256200	4.79528	4.58824	4.63171	8.2864	8.77593	7.88374	0.830371	4.07248	1.31286e-09	1.33303e-07	1	PF13774,PF00957	PTHR21136,PTHR21136:SF104	KOG0859		K08515	GO:0016192,GO:0016021	AT5G11150.1	ATVAMP713,VAMP713	vesicle-associated membrane protein 713
Potri.006G256400	1.8984	1.48638	1.93678	5.04387	4.98405	3.24165	1.31673	4.85535	1.49913e-13	3.55733e-11	1	PF00917	PTHR24007,PTHR24007:SF6	KOG1987	3.4.19.12		GO:0005515	AT2G25320.1		TRAF-like family protein
Potri.006G256600	0.893884	0.924598	1.14831	3.46919	3.05376	2.28532	1.56854	1.97711	1.92556e-09	1.87961e-07	1	PF04043,PF01095	PTHR31707,PTHR31707:SF40		3.1.1.11	K01051	GO:0004857,GO:0042545,GO:0030599,GO:0005618	AT3G14310.1	ATPME3,PME3	pectin methylesterase 3
Potri.006G257000	1.55036	1.49949	1.64208	3.71491	3.5807	2.61911	1.07863	3.58708	1.51976e-09	1.52153e-07	1	PF00892	PTHR23051,PTHR23051:SF2	KOG2765		K15289	GO:0016021,GO:0016020	AT4G32140.1		EamA-like transporter family
Potri.006G257200	1.88217	1.9423	2.19648	3.11738	3.21385	3.01506	0.634829	3.53775	3.45743e-05	0.00119507	1	PF13334,PF01762	PTHR11214,PTHR11214:SF124	KOG2288	2.4.1.134		GO:0016020,GO:0008378,GO:0006486	AT4G32120.1		Galactosyltransferase family protein
Potri.006G257700	4.3863	5.1557	5.43355	8.44646	6.85925	7.84986	0.631522	3.92391	4.37527e-05	0.00147967	1		PTHR35711
Potri.006G257900	4.53182	3.93905	4.42682	8.85831	9.00548	6.9279	0.941945	5.66049	1.37176e-12	2.67806e-10	1	PF00400	PTHR22847,PTHR22847:SF480	KOG0266			GO:0005515	AT1G80490.1	TPR1	TOPLESS-related 1
Potri.006G258100	0.253606	0.306608	0.279249	1.10547	1.04594	0.666898	1.74633	2.31709	2.03016e-11	3.17073e-09	1	PF08513,PF00400	PTHR22847,PTHR22847:SF446	KOG0273,KOG0265,KOG0293,KOG0318			GO:0005515	AT1G80490.2	TPR1	TOPLESS-related 1
Potri.006G258200	0	0	0	0.0581167	0.146266	0.0807448	5.29005	-1.54976	0.000314729	0.00789119	1	PF01875	PTHR11060,PTHR11060:SF0	KOG3086		K06990		AT2G25280.1
Potri.006G258300	5.36705	5.40792	5.15068	11.7207	13.5329	8.62427	1.08837	5.19249	4.65121e-12	8.08783e-10	1	PF00564,PF13414	PTHR22904,PTHR22904:SF367				GO:0005515	AT2G25290.3		Octicosapeptide/Phox/Bem1p (PB1) domain-containing protein / tetratricopeptide repeat (TPR)-containing protein
Potri.006G258800	13.8079	13.4719	14.5048	21.893	21.2045	19.4729	0.582504	6.11318	1.55064e-07	1.00452e-05	1		PTHR31485,PTHR31485:SF3					AT5G25265.1
Potri.006G258900	1.18694	0.795229	1.75622	8.18058	5.4827	4.30354	2.26049	2.84129	7.07951e-14	1.80991e-11	1	PF01145	PTHR13806,PTHR13806:SF23	KOG2668		K07192		AT5G25260.1		SPFH/Band 7/PHB domain-containing membrane-associated protein family
Potri.006G259200	4.2935	3.46054	3.71456	7.77068	15.5827	8.8955	1.48273	2.39421	3.1314e-07	1.87578e-05	1		PTHR33168,PTHR33168:SF4					AT5G11070.1
Potri.006G259400	5.1957	3.59332	4.61376	7.6711	8.40321	5.07964	0.656738	4.90047	0.000422571	0.010128	1	PF03789,PF03790,PF05920,PF03791	PTHR11850,PTHR11850:SF122	KOG0773			GO:0003677,GO:0005634,GO:0006355	AT5G25220.1	KNAT3	KNOTTED1-like homeobox gene 3
Potri.006G259500	2.54977	2.66916	3.1684	6.67664	5.87711	4.48961	1.02361	4.90503	1.42309e-10	1.75586e-08	1	PF08626	PTHR21512,PTHR21512:SF5					AT5G11040.1	AtTRS120,TRS120	TRS120
Potri.006G259600	2.24404	1.68296	1.79294	3.82355	3.85552	3.44993	0.955749	3.90052	8.28244e-10	8.82706e-08	1	PF08568	PTHR15430,PTHR15430:SF1					AT5G11030.2	ALF4	aberrant lateral root formation 4
Potri.006G260100	8.84613	10.6432	11.1523	13.824	15.4607	12.709	0.455369	5.5779	0.00047431	0.0111165	1	PF07714	PTHR27001,PTHR27001:SF62	KOG1187	2.7.11.1		GO:0006468,GO:0004672	AT4G32000.2		Protein kinase superfamily protein
Potri.006G260200	1.71186	2.64636	1.75301	6.30472	6.04918	5.90121	1.58199	4.10519	1.73581e-20	1.58624e-17	1	PF00155	PTHR11879,PTHR11879:SF1		2.6.1.1	K00811	GO:0030170,GO:0009058,GO:0008483,GO:0006520	AT4G31990.2	AAT3,ASP5,ATAAT1	aspartate aminotransferase 5
Potri.006G260837	0.416586	0.470073	0.229354	9.58919	7.69717	8.13311	4.4079	0.741326	9.02376e-21	8.42545e-18	1	PF00832	PTHR19970	KOG0002		K02924	GO:0006412,GO:0005840,GO:0005622,GO:0003735	AT4G31985.1		Ribosomal protein L39 family protein
Potri.006G262100	4.71132	3.7839	4.71471	9.09418	9.12105	6.66278	0.912028	5.05108	2.08428e-09	2.01169e-07	1	PF00249,PF00072	PTHR26402,PTHR26402:SF558			K14491	GO:0000160	AT2G25180.1	ARR12,RR12	response regulator 12
Potri.006G262200	1.70713	1.50404	1.93993	4.4477	4.16614	3.11943	1.18731	5.59576	4.15042e-15	1.3403e-12	1	PF00628,PF04851,PF00271,PF06465,PF00385,PF06461	PTHR10799,PTHR10799:SF741		3.6.4.12	K11643	GO:0005515,GO:0016787,GO:0005524,GO:0003677	AT2G25170.1	CHD3,CHR6,GYM,PKL,SSL2	chromatin remodeling factor CHD3 (PICKLE)
Potri.006G262300	2.27822	1.97507	2.4168	6.24653	5.61468	4.89725	1.32706	3.3596	4.24488e-14	1.12542e-11	1	PF01578,PF10517,PF03351	PTHR23130,PTHR23130:SF84	KOG4731			GO:0020037,GO:0017004	AT5G54830.1		DOMON domain-containing protein / dopamine beta-monooxygenase N-terminal domain-containing protein
Potri.006G262500	21.3739	23.2061	18.6896	34.4694	37.3348	30.3072	0.690337	5.47157	1.07883e-07	7.22617e-06	1	PF04857	PTHR10797,PTHR10797:SF14	KOG0304	3.1.13.4	K12581	GO:0005634	AT2G32070.1		Polynucleotidyl transferase, ribonuclease H-like superfamily protein
Potri.006G262700	1.65141	1.49075	1.23009	2.70407	3.08492	2.22164	0.8706	3.94942	3.49031e-07	2.06771e-05	1	PF07728,PF10431,PF02861,PF00004	PTHR11638,PTHR11638:SF86			K03695	GO:0016887,GO:0005524,GO:0019538	AT2G25140.1	CLPB-M,CLPB4,HSP98.7	casein lytic proteinase B4
Potri.006G263000	11.7229	12.3262	12.8203	22.9054	19.6296	18.3987	0.725497	5.46703	5.81006e-09	5.1452e-07	1	PF02485	PTHR19297,PTHR19297:SF112	KOG0799			GO:0016020,GO:0008375	AT2G37585.1		Core-2/I-branching beta-1,6-N-acetylglucosaminyltransferase family protein
Potri.006G263100	5.79615	6.04165	6.34478	11.6467	9.89285	11.0173	0.841181	5.16964	6.05998e-12	1.02876e-09	1		PTHR23315,PTHR23315:SF59		6.3.2.19			AT4G31890.1		ARM repeat superfamily protein
Potri.006G263200	11.5775	13.9723	14.8859	27.8829	22.5562	24.3529	0.888442	5.87257	1.90672e-11	2.98882e-09	1	PF02815	PTHR10050,PTHR10050:SF33	KOG3358			GO:0016020	AT2G25110.1	AtSDF2,ATSDL,SDF2	stromal cell-derived factor 2-like protein precursor
Potri.006G263300	2.66185	2.85646	2.44954	6.80844	7.51201	4.9208	1.27161	5.41684	3.0361e-16	1.17478e-13	1	PF09465	PTHR12663,PTHR12663:SF3					AT4G31880.2
Potri.006G263400	0.614257	0.749936	0.975741	2.37182	2.55828	2.37037	1.64412	3.53769	5.77717e-20	4.59499e-17	1	PF00400,PF04494	PTHR19879,PTHR19879:SF1			K03130	GO:0005515,GO:0006355,GO:0005634	AT5G25150.1	TAF5	TBP-associated factor 5
Potri.006G263500	10.8861	13.0227	11.8517	65.4608	62.242	42.5065	2.25133	5.92005	6.49033e-42	9.29199e-38	1	PF03822,PF00069	PTHR24347,PTHR24347:SF199	KOG0583	2.7.11.1		GO:0007165,GO:0006468,GO:0005524,GO:0004672	AT5G25110.1	CIPK25,SnRK3.25	CBL-interacting protein kinase 25
Potri.006G263700	0.285868	0.230408	0.348499	0.530137	0.55413	0.375868	0.753216	2.48959	0.00136401	0.0260028	1	PF10409,PF02181	PTHR23213,PTHR23213:SF190	KOG2283				AT2G25050.1		Actin-binding FH2 (Formin Homology) protein
Potri.006G263900	0.394901	0.267362	0.260898	1.94484	2.05214	0.704891	2.31923	0.891409	4.24133e-07	2.43211e-05	1	PF04560,PF00562	PTHR20856,PTHR20856:SF21		2.7.7.6		GO:0006351,GO:0003899,GO:0003677,GO:0032549	AT3G23780.1	DMS2,DRD2,NRPD2,NRPD2A,NRPE2	nuclear RNA polymerase D2A
Potri.006G264000	2.35203	2.68287	1.57643	3.17507	4.16276	3.50812	0.71178	3.05974	0.000847519	0.0177047	1	PF03106	PTHR31221,PTHR31221:SF39				GO:0043565,GO:0006355,GO:0003700	AT4G30935.1	ATWRKY32,WRKY32	WRKY DNA-binding protein 32
Potri.006G264300	1.12409	0.876124	0.714579	2.82881	2.27502	1.75826	1.33314	3.33247	2.11962e-09	2.04121e-07	1	PF00651,PF03000	PTHR32370,PTHR32370:SF7				GO:0005515,GO:0060918,GO:0048513,GO:0004871	AT4G31820.1	ENP,MAB4,NPY1	Phototropic-responsive NPH3 family protein
Potri.006G264500	18.3198	19.6037	21.9288	45.3273	35.3268	33.7957	0.935605	6.90161	4.01638e-12	7.04096e-10	1	PF02990	PTHR10766,PTHR10766:SF46			K17086	GO:0016021	AT5G10840.1		Endomembrane protein 70 protein family
Potri.006G264700	1.85	1.1799	1.3728	3.22933	3.01879	2.78175	1.02527	2.05812	1.10807e-05	0.000435598	1	PF04000	PTHR15341,PTHR15341:SF3	KOG4835		K12592		AT5G25080.1		Sas10/Utp3/C1D family
Potri.006G264800	1.03814	1.20803	1.28599	2.34448	2.30402	1.73724	0.856068	2.90336	1.45764e-05	0.000555998	1	PF01535,PF13041	PTHR24015,PTHR24015:SF612					AT4G31850.1	PGR3	proton gradient regulation 3
Potri.006G265100	2.74329	3.5097	3.13768	4.78822	4.91925	5.24804	0.672898	4.92609	2.60375e-07	1.58851e-05	1	PF00481	PTHR13832,PTHR13832:SF356	KOG0699	3.1.3.16	K17499	GO:0003824,GO:0006470,GO:0004722	AT4G31860.1		Protein phosphatase 2C family protein
Potri.006G265200	0	0.123154	0.0400589	0.194749	0.462131	0.44645	2.69434	-0.822661	0.000196193	0.00534337	1	PF13041,PF01535	PTHR24015,PTHR24015:SF37					AT3G29230.1		Tetratricopeptide repeat (TPR)-like superfamily protein
Potri.006G265300	8.70522	9.67702	9.04763	18.3786	16.2404	15.8656	0.880685	6.0286	3.23877e-14	8.97453e-12	1	PF02847,PF02854	PTHR23253,PTHR23253:SF32	KOG0401		K03260	GO:0005515,GO:0003723	AT5G57870.2	eIFiso4G1	MIF4G domain-containing protein / MA3 domain-containing protein
Potri.006G265400	5.83866	9.33821	6.26132	10.8442	11.4915	10.6485	0.623462	4.69336	0.000188148	0.00515233	1	PF00578	PTHR11592,PTHR11592:SF11	KOG1651	1.11.1.12	K00432	GO:0055114,GO:0016491,GO:0016209,GO:0006979,GO:0004602	AT2G25080.1	ATGPX1,GPX1	glutathione peroxidase 1
Potri.006G265600	16.406	19.5703	15.8068	22.9597	24.0204	22.1268	0.416807	5.63522	0.000629941	0.0139392	1	PF01133	PTHR12373				GO:0045747,GO:0007049,GO:0006221	AT5G10810.1	ATER,ER	enhancer of rudimentary protein, putative
Potri.006G265700	3.11158	3.51108	2.9851	6.05427	5.68034	4.43789	0.751748	5.06069	1.36592e-07	8.95667e-06	1	PF08312,PF04818,PF00076,PF01805	PTHR23140,PTHR23140:SF0			K12842	GO:0003676,GO:0006396,GO:0003723	AT5G25060.1		RNA recognition motif (RRM)-containing protein
Potri.006G266100	5.09238	4.5286	4.81518	10.9649	10.8213	9.08135	1.09502	4.85183	1.15337e-16	4.90467e-14	1	PF02148,PF13423	PTHR24006,PTHR24006:SF441	KOG1867	3.4.19.12	K11366	GO:0008270	AT5G10790.1	UBP22	ubiquitin-specific protease 22
Potri.006G266300	5.84656	6.92061	6.038	9.55289	8.958	9.82639	0.592804	4.89596	2.37615e-06	0.00011057	1	PF06417	PTHR19315,PTHR19315:SF9	KOG3318				AT5G10780.1
Potri.006G266400	1.32566	1.63737	2.03175	2.66597	2.68937	2.45822	0.6487	3.12488	0.000577213	0.0130002	1	PF00892	PTHR23051,PTHR23051:SF2	KOG2765		K15289	GO:0016021,GO:0016020	AT4G32140.1		EamA-like transporter family
Potri.006G266500	5.20984	5.98563	5.87569	11.2063	10.5923	9.52843	0.876927	5.20757	1.8503e-12	3.44028e-10	1	PF04101,PF06925	PTHR21015,PTHR21015:SF28		2.4.1.46	K03715	GO:0016758,GO:0009247	AT4G31780.2	MGD1,MGDA	monogalactosyl diacylglycerol synthase 1
Potri.006G267500	16.2761	17.1491	16.4457	32.48	30.81	28.8542	0.885834	6.87279	1.81359e-16	7.14622e-14	1	PF00076,PF08662	PTHR14068,PTHR14068:SF0			K03253	GO:0003676,GO:0031369,GO:0006413,GO:0005852,GO:0003743,GO:0003723	AT5G27640.1	ATEIF3B-1,ATTIF3B1,EIF3B,EIF3B-1,TIF3B1	translation initiation factor 3B1
Potri.006G267600	3.44449	3.77802	4.01822	7.40134	7.6216	6.9599	0.968378	5.05567	2.90725e-15	9.67956e-13	1	PF00481	PTHR13832,PTHR13832:SF352	KOG0698	3.1.3.16	K17506	GO:0003824,GO:0006470,GO:0004722	AT4G31750.1	WIN2	HOPW1-1-interacting 2
Potri.006G267700	67.2784	49.4133	61.8898	109.531	127.183	99.6302	0.912944	7.72691	3.86345e-11	5.66331e-09	1	PF00643,PF06203	PTHR31319,PTHR31319:SF6	KOG1601			GO:0008270,GO:0005622,GO:0005515	AT5G24930.1	ATCOL4,COL4	CONSTANS-like 4
Potri.006G267900	0.506936	1.04871	0.558194	8.59339	11.4155	5.0899	3.56029	1.99326	1.95669e-19	1.35548e-16	1		PTHR33228,PTHR33228:SF1					AT5G57685.1	ATGDU3,GDU3,LSB1	glutamine dumper 3
Potri.006G268000	0.49825	0.979353	0.477839	3.13181	2.65416	2.76134	2.13345	2.9943	7.73272e-19	4.67775e-16	1	PF01370	PTHR12126,PTHR12126:SF8	KOG4288			GO:0050662,GO:0003824	AT5G10730.1		NAD(P)-binding Rossmann-fold superfamily protein
Potri.006G269000	0	0.0382875	0	0.508585	0.313467	0.0757078	4.1809	-1.04124	0.000101316	0.00309497	1		PTHR12126,PTHR12126:SF8					AT5G10730.1		NAD(P)-binding Rossmann-fold superfamily protein
Potri.006G270200	0.694459	1.21897	1.69928	2.97403	2.94052	3.01291	1.31236	1.06564	4.64611e-05	0.00155899	1							AT4G22160.2
Potri.006G270600	3.23675	2.59475	2.88002	5.95061	5.48713	4.18239	0.840897	4.75292	5.9468e-08	4.23218e-06	1	PF01753,PF13423	PTHR24006,PTHR24006:SF503		3.4.19.12	K11855		AT2G24640.1	UBP19	ubiquitin-specific protease 19
Potri.006G270700	1.09196	1.03964	1.12722	2.2651	2.91605	2.18897	1.17363	2.92813	1.38622e-09	1.4009e-07	1	PF03151	PTHR11132,PTHR11132:SF47	KOG1444		K15281		AT4G31600.1		UDP-N-acetylglucosamine (UAA) transporter family
Potri.006G270900	8.2387	7.09545	8.28044	18.6854	17.1608	12.2263	1.02481	5.07408	1.44945e-10	1.77869e-08	1	PF13632	PTHR32044,PTHR32044:SF13		2.4.2.39,2.4.1.168			AT4G31590.1	ATCSLC05,ATCSLC5,CSLC05,CSLC5	Cellulose-synthase-like C5
Potri.006G271000	4.0794	3.83597	2.99459	9.09901	9.42177	10.2398	1.38243	0.633225	5.76132e-05	0.0018846	1
Potri.006G271200	0.439448	0.419582	0.595547	1.41146	1.52242	0.942796	1.40716	1.02788	1.60887e-05	0.000604557	1	PF13041	PTHR24015,PTHR24015:SF547					AT1G62930.1		Tetratricopeptide repeat (TPR)-like superfamily protein
Potri.006G271400	0.75834	0.427853	0.447331	0.89889	1.90784	1.26902	1.29881	1.418	0.000213567	0.00574012	1	PF13041	PTHR24015,PTHR24015:SF547					AT1G12700.1		ATP binding;nucleic acid binding;helicases
Potri.006G271480	0.667133	0.516197	0.881507	3.55085	5.01863	2.80693	2.45578	3.09976	1.81785e-20	1.62659e-17	1	PF00027	PTHR10217,PTHR10217:SF544			K05391		AT2G24610.1	ATCNGC14,CNGC14	cyclic nucleotide-gated channel 14
Potri.006G271720	0.459041	0.575531	0.393132	2.67574	4.65309	1.76394	2.65346	1.37895	2.59309e-10	3.03469e-08	1
Potri.006G271800	0.245438	0.176241	0.0982744	0.525545	0.515329	0.373382	1.4128	0.257203	0.000469677	0.0110354	1	PF00931	PTHR23155,PTHR23155:SF609	KOG4658			GO:0043531	AT3G14470.1		NB-ARC domain-containing disease resistance protein
Potri.006G272200	0	0	0	4.098	3.40985	2.44011	7.80285	0.306537	3.16799e-19	2.09331e-16	1
Potri.006G272300	2.14333	0	0	8.03148	4.02206	5.38004	2.88987	0.0520206	1.85427e-06	8.80982e-05	1
Potri.006G272400	10.3089	8.27898	9.40826	24.1124	26.437	20.204	1.33481	4.68182	1.53242e-19	1.07897e-16	1	PF00098,PF00076	PTHR24012	KOG0107		K12896	GO:0008270,GO:0003676	AT4G31580.1	RSZP22,SRZ-22,SRZ22	serine/arginine-rich 22
Potri.006G272900	3.40369	2.5048	4.11448	5.7434	6.34446	4.89096	0.758753	4.14339	2.55228e-05	0.000915028	1	PF03081	PTHR12542,PTHR12542:SF16	KOG2344		K07195	GO:0006887,GO:0000145	AT4G31540.1	ATEXO70G1,EXO70G1	exocyst subunit exo70 family protein G1
Potri.006G273300	12.8456	12.9836	13.3401	31.573	31.6226	24.1382	1.15678	6.96481	8.99167e-20	7.02168e-17	1	PF14806,PF07718,PF01602	PTHR10635			K17301	GO:0030126,GO:0016192,GO:0006886,GO:0005198,GO:0030117,GO:0005737	AT4G31490.1		Coatomer, beta subunit
Potri.006G273400	0.292758	0.157992	0.112125	0.640498	0.72025	0.468607	1.6726	1.26646	6.90169e-07	3.70534e-05	1	PF00571,PF01535,PF13041	PTHR24015,PTHR24015:SF346					AT5G10690.1		pentatricopeptide (PPR) repeat-containing protein / CBS domain-containing protein
Potri.006G273500	0	0	0	1.19627	0.32258	1.40235	5.71081	-1.29678	3.45663e-05	0.00119507	1	PF05553	PTHR33098,PTHR33098:SF3					AT5G57510.1
Potri.006G274700	3.16321	3.48354	2.88021	6.59414	7.11255	4.86923	0.96304	4.48052	2.86274e-09	2.65561e-07	1	PF13639	PTHR22937,PTHR22937:SF53				GO:0008270,GO:0005515	AT5G24870.2		RING/U-box superfamily protein
Potri.006G274800	2.70918	1.98855	2.43283	4.39303	5.13326	3.11043	0.821154	3.19697	0.000134254	0.0038856	1	PF12767	PTHR21277,PTHR21277:SF8				GO:0070461	AT2G24530.1
Potri.006G275000	55.1266	46.1396	52.0258	195.3	188.733	140.357	1.77426	9.61152	1.24616e-36	6.69033e-33	1	PF00690,PF00702,PF00122	PTHR24093,PTHR24093:SF361		3.6.3.6	K01535	GO:0046872,GO:0000166	AT2G24520.1	AHA5,HA5	H(+)-ATPase 5
Potri.006G275100	4.98551	4.38185	4.4253	9.33177	7.24552	7.1321	0.780972	4.7396	5.98864e-08	4.25144e-06	1	PF01398	PTHR10410,PTHR10410:SF6		3.4.25.1	K09613	GO:0005515	AT1G22920.1	AJH1,CSN5A,JAB1	COP9 signalosome 5A
Potri.006G275200	1.75124	1.58664	1.66089	5.21422	5.65367	3.85038	1.55572	4.22078	4.67976e-20	3.86531e-17	1		PTHR33416,PTHR33416:SF3					AT4G31430.3
Potri.006G275300	12.4623	13.9726	13.6057	28.3316	29.7628	24.4045	1.04331	5.79778	1.34163e-17	6.62333e-15	1	PF12171,PF12756	PTHR13182	KOG2785		K14816		AT4G31420.1		Zinc finger protein 622
Potri.006G275400	4.82063	5.12357	4.14073	7.55962	7.18378	7.31938	0.647347	4.44946	1.24219e-06	6.19651e-05	1	PF07800	PTHR31197,PTHR31197:SF4					AT4G31410.1		Protein of unknown function (DUF1644)
Potri.006G275500	2.24853	1.97193	2.24497	5.78759	6.22914	4.51008	1.35221	4.5745	1.33249e-18	7.53031e-16	1	PF03143,PF00009	PTHR23115,PTHR23115:SF134		3.6.5.3	K14416		AT5G10630.2		Translation elongation factor EF1A/initiation factor IF2gamma family protein
Potri.006G275600	1.85746	2.55705	1.81348	4.74624	4.64748	3.48131	1.0493	4.22143	2.59323e-09	2.43187e-07	1	PF03109	PTHR10566,PTHR10566:SF53	KOG1235	3.6.3.46			AT4G31390.1		Protein kinase superfamily protein
Potri.006G275800	0.131405	0.161756	0.170999	0.588321	0.317286	0.373155	1.46306	0.92985	3.64223e-05	0.00125247	1	PF00931	PTHR23155,PTHR23155:SF609	KOG4658			GO:0043531	AT3G14470.1		NB-ARC domain-containing disease resistance protein
Potri.006G275900	0.312375	0.302127	0.540509	6.30654	4.2257	4.58016	3.69604	2.1732	1.75449e-31	6.85049e-28	1	PF00249	PTHR10641,PTHR10641:SF564	KOG0048		K09422		AT1G22640.1	ATMYB3,MYB3	myb domain protein 3
Potri.006G276300	0.514504	0.514839	0.566527	0.862641	1.00893	0.877227	0.782279	2.46364	8.52908e-05	0.00266805	1		PTHR33638,PTHR33638:SF1					AT4G31360.1		selenium binding
Potri.006G276400	17.8691	19.182	19.11	48.6321	55.7424	55.4388	1.50876	6.03833	1.84078e-38	1.12945e-34	1	PF04755	PTHR31906,PTHR31906:SF12					AT5G19940.1		Plastid-lipid associated protein PAP / fibrillin family protein
Potri.006G276600	0.879005	0.951378	0.97776	2.3047	3.24202	1.52098	1.33042	3.73727	2.08875e-08	1.63498e-06	1	PF03109,PF00144	PTHR10566,PTHR10566:SF84	KOG1235	3.1.1.1	K08869		AT5G24810.1		ABC1 family protein
Potri.006G276900	8.03566	9.89168	9.13827	21.7324	19.4719	17.7023	1.12272	6.43214	3.83235e-19	2.45671e-16	1	PF15742	PTHR34360,PTHR34360:SF1					AT4G31340.1		myosin heavy chain-related
Potri.006G277000	1.82903	2.09467	1.14225	0.496861	0.662022	0.670014	-1.46763	1.68112	1.02338e-06	5.1894e-05	-1	PF02365	PTHR31744,PTHR31744:SF6				GO:0006355,GO:0003677	AT2G24430.2	ANAC038,ANAC039,NAC038	NAC domain containing protein 38
Potri.006G277100	10.0585	9.47662	10.1615	15.9965	14.8295	16.3963	0.6687	4.25291	4.22485e-07	2.4259e-05	1	PF02390	PTHR23417,PTHR23417:SF16	KOG3115	2.1.1.33	K03439	GO:0008176,GO:0006400	AT5G24840.1		tRNA (guanine-N-7) methyltransferase
Potri.006G277200	2.30661	3.02139	2.8773	4.42096	4.69401	4.44476	0.727121	4.02991	9.74861e-07	4.99645e-05	1	PF00013	PTHR10288,PTHR10288:SF132	KOG2190		K13162	GO:0003723	AT4G26000.1	PEP	RNA-binding KH domain-containing protein
Potri.006G277700	2.08819	2.23547	3.12474	5.33123	4.39006	4.71897	0.958008	2.33727	1.976e-05	0.000724757	1	PF05804,PF04564	PTHR22849,PTHR22849:SF6		6.3.2.19		GO:0016567,GO:0004842	AT5G65920.1		ARM repeat superfamily protein
Potri.006G278000	18.2064	19.5381	18.2032	40.0258	32.0674	33.1491	0.912008	6.16617	9.23574e-14	2.29292e-11	1	PF04654	PTHR31881,PTHR31881:SF6					AT4G31330.1		Protein of unknown function, DUF599
Potri.006G278400	0.890531	0.430658	1.40082	2.38357	2.4975	2.55469	1.43704	1.04594	1.65798e-05	0.00061976	1	PF09258	PTHR11062,PTHR11062:SF94		2.4.1.223		GO:0016021,GO:0015012,GO:0006024	AT1G80290.2		Nucleotide-diphospho-sugar transferases superfamily protein
Potri.006G278500	0.80408	0.53767	0.426296	1.14783	1.30685	1.02994	0.960482	1.18406	0.00125938	0.0244421	1	PF02590	PTHR33603,PTHR33603:SF1		2.1.1.177	K00783	GO:0008168,GO:0006364,GO:0005737	AT5G10620.1		methyltransferases
Potri.006G278700	1.641	1.87853	1.64108	3.6581	3.54288	2.96277	0.978579	4.54523	2.74388e-12	4.93094e-10	1	PF08449	PTHR11132,PTHR11132:SF121	KOG1443		K15280	GO:0055085	AT1G06470.1		Nucleotide/sugar transporter family protein
Potri.006G279000	6.02906	8.98331	6.99753	12.7104	10.5376	15.0623	0.801383	4.96589	2.04882e-06	9.65938e-05	1	PF04752	PTHR12192,PTHR12192:SF10	KOG3182				AT4G31290.1		ChaC-like family protein
Potri.006G279100	7.39478	8.02226	6.51923	10.3864	12.1914	11.2472	0.624145	4.82279	2.21733e-06	0.000103741	1	PF13837	PTHR33492,PTHR33492:SF4					AT4G31270.1		sequence-specific DNA binding transcription factors
Potri.006G279400	5.37497	5.38276	5.49923	8.17632	7.86221	6.87087	0.494987	4.40269	0.000190286	0.00520229	1	PF13905	PTHR13871,PTHR13871:SF38	KOG2501	1.8.1.8	K17609		AT4G31240.1		protein kinase C-like zinc finger protein
Potri.006G279600	5.95926	5.21258	5.76273	10.9822	11.3782	8.84356	0.880774	5.37731	2.4108e-11	3.72459e-09	1	PF00076	PTHR24012,PTHR24012:SF379	KOG0148		K13201	GO:0003676	AT1G17370.1	UBP1B	oligouridylate binding protein 1B
Potri.006G279700	0.83555	1.00085	0.98373	2.18136	1.95205	1.72807	1.05765	4.03163	6.68714e-12	1.11756e-09	1	PF01396,PF13368,PF01751,PF01131	PTHR11390,PTHR11390:SF27		5.99.1.2		GO:0006265,GO:0005694,GO:0003916,GO:0003677,GO:0003917	AT4G31210.1		DNA topoisomerase, type IA, core
Potri.006G279800	2.20947	1.57462	2.32084	4.27973	5.10298	3.27574	1.04909	3.96682	8.40518e-08	5.77604e-06	1	PF01805,PF04818	PTHR12323	KOG0007			GO:0006396,GO:0003723	AT4G31200.3		SWAP (Suppressor-of-White-APricot)/surp RNA-binding domain-containing protein
Potri.006G279900	7.21129	8.08814	8.25934	12.4026	13.0934	10.7428	0.621754	5.63611	4.49862e-07	2.56936e-05	1	PF07714	PTHR23257,PTHR23257:SF541	KOG0192	2.7.12.1		GO:0006468,GO:0004672	AT4G31170.3		Protein kinase superfamily protein
Potri.006G280000	9.94637	10.0582	11.4871	22.1269	22.9195	18.7197	1.01789	6.23784	1.53525e-16	6.22064e-14	1	PF07714	PTHR23257,PTHR23257:SF541	KOG0192	2.7.12.1		GO:0006468,GO:0004672	AT4G31170.1		Protein kinase superfamily protein
Potri.006G280100	8.03851	9.19571	7.93566	21.7827	16.4531	17.9358	1.15965	4.15061	1.25793e-13	3.00156e-11	1	PF00696	PTHR23342,PTHR23342:SF2	KOG1154	2.7.2.8	K00930		AT3G57560.1	NAGK	N-acetyl-l-glutamate kinase
Potri.006G280200	2.57391	2.30882	2.51572	6.81184	6.04488	4.75086	1.25027	5.38108	4.03601e-18	2.14008e-15	1		PTHR13129,PTHR13129:SF4			K11789		AT4G31160.1	DCAF1	DDB1-CUL4 associated factor 1
Potri.006G280600	0.185184	0.221253	0.0959572	0.583129	0.402542	0.680546	1.72208	1.34377	2.21346e-07	1.38381e-05	1	PF09468	PTHR13383,PTHR13383:SF11				GO:0005634	AT4G20325.1
Potri.006G280800	0.91746	0.947148	0.752297	1.88092	1.91608	1.45908	1.00304	2.31825	4.4603e-06	0.000193897	1		PTHR14000,PTHR14000:SF8					AT3G53440.1		Homeodomain-like superfamily protein
Potri.006G281200	6.77537	7.06635	7.0949	12.2783	11.8495	10.4374	0.723576	5.46971	9.73276e-10	1.01216e-07	1	PF10058	PTHR22166,PTHR22166:SF12	KOG2846				AT4G31080.1		Protein of unknown function (DUF2296)
Potri.006G281400	1.44021	1.40955	1.21365	3.82336	3.5639	2.47566	1.27752	3.52573	6.87272e-11	9.3709e-09	1	PF10058	PTHR22166,PTHR22166:SF12	KOG2846				AT4G31080.1		Protein of unknown function (DUF2296)
Potri.007G001000	31.8561	39.8435	41.1215	28.097	26.6735	31.273	-0.390192	6.27822	0.00239777	0.0404395	-1	PF08263,PF13855	PTHR27000,PTHR27000:SF102	KOG0472	2.7.11.1		GO:0005515	AT5G23400.1		Leucine-rich repeat (LRR) family protein
Potri.007G002400	3.10473	3.31701	3.4914	0.318257	0.762838	1.40021	-1.99681	2.22763	3.17072e-09	2.91612e-07	-1	PF00067	PTHR24286,PTHR24286:SF66	KOG0157			GO:0055114,GO:0020037,GO:0016705,GO:0005506	AT5G36110.1	CYP716A1	cytochrome P450, family 716, subfamily A, polypeptide 1
Potri.007G002600	0.87516	1.30024	1.23668	0.515334	0.539004	0.602077	-1.03552	2.11487	1.73463e-05	0.00064504	-1	PF08263,PF13855,PF07714	PTHR27001,PTHR27001:SF233	KOG1187	2.7.11.1		GO:0005515,GO:0006468,GO:0004672	AT1G78980.1	SRF5	STRUBBELIG-receptor family 5
Potri.007G003800	5.07978	6.5679	5.36036	1.35964	1.55819	2.42031	-1.66968	3.36761	8.04719e-15	2.46876e-12	-1	PF02458	PTHR31642,PTHR31642:SF6		2.3.1.84		GO:0016747	AT1G32910.1		HXXXD-type acyl-transferase family protein
Potri.007G007000	12.1111	17.9968	14.1809	8.03555	8.37181	12.084	-0.633824	3.37896	0.00273133	0.0445709	-1		PTHR33696,PTHR33696:SF2
Potri.007G007400	6.38737	6.63153	5.45958	5.16791	4.26064	4.50653	-0.406207	4.74814	0.00269312	0.0440981	-1	PF00847	PTHR32467,PTHR32467:SF11			K09285	GO:0006355,GO:0003700,GO:0007275	AT4G37750.1	ANT,CKC,CKC1,DRG	Integrase-type DNA-binding superfamily protein
Potri.007G009300	0.119783	0.315378	0.175859	0.0213738	0	0.11136	-2.11815	-0.727612	0.00266333	0.0437773	-1	PF00349,PF03727	PTHR19443,PTHR19443:SF18	KOG1369		K00844	GO:0016773,GO:0005975,GO:0005524,GO:0046835,GO:0005536,GO:0004396,GO:0001678	AT4G37840.1	HKL3	hexokinase-like 3
Potri.007G012600	33.7099	31.2174	31.4582	24.5583	23.7447	24.5816	-0.403344	6.30173	0.000167278	0.00466533	-1		PTHR31161,PTHR31161:SF6					AT2G17990.1
Potri.007G014300	27.4209	27.567	30.7965	18.6698	21.3536	22.6497	-0.453038	5.40938	0.000231057	0.0061183	-1	PF00125	PTHR11426	KOG1745		K11253	GO:0003677,GO:0000786	AT4G40030.2		Histone superfamily protein
Potri.007G015500	3.34759	2.6051	2.58449	9.76338	6.53185	5.70925	1.36264	3.27582	2.68226e-09	2.49898e-07	1	PF00274	PTHR11627,PTHR11627:SF16		4.1.2.13	K01623	GO:0006096,GO:0004332	AT4G38970.1	FBA2	fructose-bisphosphate aldolase 2
Potri.007G017000	4.68526	4.71435	4.46894	0.479252	1.20617	2.09743	-1.87432	2.86577	2.69475e-08	2.05576e-06	-1	PF01486,PF00319	PTHR11945,PTHR11945:SF219	KOG0014			GO:0006355,GO:0005634,GO:0003700,GO:0046983,GO:0003677	AT3G54340.1	AP3,ATAP3	K-box region and MADS-box transcription factor family protein
Potri.007G018900	4.87688	6.44059	6.20533	3.01676	3.62939	4.35257	-0.67002	3.2688	0.00044527	0.0105659	-1	PF12697	PTHR10992,PTHR10992:SF804	KOG4178	3.3.2.10			AT3G51000.1		alpha/beta-Hydrolases superfamily protein
Potri.007G019300	25.8015	37.6772	32.2085	8.66629	7.70116	13.6483	-1.67111	5.04459	4.64029e-17	2.07605e-14	-1	PF00141	PTHR31388,PTHR31388:SF3		1.11.1.7	K00430	GO:0055114,GO:0020037,GO:0006979,GO:0004601	AT5G66390.1		Peroxidase superfamily protein
Potri.007G021400	6.75758	9.32829	7.81857	4.03977	4.95155	5.62544	-0.708307	3.77016	6.83345e-05	0.00220005	-1	PF03492	PTHR31009,PTHR31009:SF9		2.1.1.274		GO:0008168	AT4G36470.1		S-adenosyl-L-methionine-dependent methyltransferases superfamily protein
Potri.007G022300	6.23405	6.28838	6.9684	3.0338	1.85431	3.37202	-1.22912	1.88896	7.90426e-07	4.15555e-05	-1		PTHR35291					AT3G50900.1
Potri.007G024400	10.4899	17.7551	13.7323	2.7453	3.36492	6.93491	-1.68462	4.10199	3.69121e-09	3.34467e-07	-1	PF12695	PTHR10992,PTHR10992:SF838	KOG1454	3.1.1.23			AT2G18360.1		alpha/beta-Hydrolases superfamily protein
Potri.007G026200	358.376	297.359	318.632	229.602	266.625	246.093	-0.393067	6.55934	0.000867405	0.0180499	-1
Potri.007G027400	11.0762	7.99894	9.75696	15.337	15.1784	17.4643	0.72874	2.67783	0.000182707	0.00503354	1		PTHR37231,PTHR37231:SF1					AT3G50685.1
Potri.007G029300	4.09579	4.645	4.03161	2.70191	2.93822	3.06929	-0.551657	3.65969	0.000296682	0.00752213	-1	PF03134	PTHR12300,PTHR12300:SF60	KOG1725		K17279		AT4G36720.1	HVA22K	HVA22-like protein K
Potri.007G029500	0.524857	0.407168	0.252843	0.140482	0.075763	0.0365961	-2.16676	-0.526204	0.000328791	0.0081518	-1	PF00046	PTHR24326,PTHR24326:SF281	KOG0484		K09338	GO:0003677	AT4G36740.1	ATHB40,HB-5,HB40	homeobox protein 40
Potri.007G036300	27.6812	49.6068	41.3736	6.55856	7.67945	16.8843	-1.93027	5.78348	4.53258e-11	6.46759e-09	-1	PF00657	PTHR22835,PTHR22835:SF147		3.1.1.3		GO:0016788	AT2G23540.1		GDSL-like Lipase/Acylhydrolase superfamily protein
Potri.007G036400	24.5517	20.9511	26.8652	14.1286	11.0456	16.5482	-0.793731	4.75393	5.9828e-07	3.28595e-05	-1	PF02701	PTHR31992,PTHR31992:SF12				GO:0006355,GO:0003677	AT3G50410.1	OBP1	OBF binding protein 1
Potri.007G036700	3.48771	3.08734	3.80726	1.67388	2.04852	1.84484	-0.900395	2.71037	3.07437e-06	0.000138994	-1	PF12697	PTHR10992,PTHR10992:SF56	KOG1454				AT2G23610.1	ATMES3,MES3	methyl esterase 3
Potri.007G039500	0.247945	0.497386	0.515697	0.147476	0.0795352	0.107571	-1.8797	0.631259	6.74279e-06	0.00027954	-1	PF03195	PTHR31301,PTHR31301:SF22					AT5G66870.1	ASL1,LBD36	ASYMMETRIC LEAVES 2-like 1
Potri.007G039800	0.473946	0.568222	0.375093	1.12584	0.581519	0.974866	0.922159	1.79912	0.00175095	0.0315515	1	PF00069	PTHR24361,PTHR24361:SF300	KOG0198	2.7.11.25		GO:0006468,GO:0005524,GO:0004672	AT5G66850.1	MAPKKK5	mitogen-activated protein kinase kinase kinase 5
Potri.007G042400	0.302078	0.322922	0.280103	0.765978	0.973077	0.549846	1.33074	1.35259	1.52121e-05	0.000575649	1		PTHR31133,PTHR31133:SF4					AT4G37030.1
Potri.007G047400	12.2618	14.0832	11.4695	9.20958	8.52484	9.14289	-0.491355	4.64443	0.000201739	0.00546667	-1	PF10533,PF03106	PTHR31282,PTHR31282:SF33				GO:0043565,GO:0006355,GO:0003700	AT4G24240.1	ATWRKY7,WRKY7	WRKY DNA-binding protein 7
Potri.007G048800	4.24363	3.52513	3.36038	4.87201	5.71381	5.76168	0.551426	4.20343	0.000183805	0.00505729	1	PF00560,PF08263,PF07714	PTHR27008,PTHR27008:SF35	KOG1187	2.7.11.1		GO:0005515,GO:0006468,GO:0004672	AT4G37250.1		Leucine-rich repeat protein kinase family protein
Potri.007G049000	5.81561	4.6979	4.91757	7.45237	7.79266	6.0591	0.46423	5.7575	0.000537742	0.0122916	1	PF00702,PF00122	PTHR24093,PTHR24093:SF272				GO:0046872,GO:0000166	AT4G37270.1	ATHMA1,HMA1	heavy metal atpase 1
Potri.007G051200	10.3682	10.3613	10.9316	8.0896	7.43435	8.35391	-0.406127	4.31165	0.00187982	0.0332822	-1		PTHR37754,PTHR37754:SF1					AT4G37445.1
Potri.007G051600	43.7413	32.4439	49.4097	57.1253	56.4181	62.6018	0.487766	7.26619	0.000696887	0.0150863	1		PTHR37209,PTHR37209:SF2					AT2G23130.1	AGP17,ATAGP17	arabinogalactan protein 17
Potri.007G058200	0.397624	0.448676	0.383101	0	0	0.0554494	-4.0439	-1.0826	1.13428e-05	0.000444907	-1	PF02701	PTHR31992,PTHR31992:SF34				GO:0006355,GO:0003677	AT5G65590.1		Dof-type zinc finger DNA-binding family protein
Potri.007G059832	10.9936	15.881	13.5087	9.95057	8.46362	9.06518	-0.551744	3.95465	0.000868628	0.0180666	-1		PTHR12161,PTHR12161:SF14					AT4G35730.1		Regulator of Vps4 activity in the MVB pathway protein
Potri.007G064800	5.93192	7.07822	6.45664	5.03691	3.93688	4.29772	-0.548696	3.54869	0.000747559	0.0160458	-1	PF01912	PTHR10784	KOG3185		K03264	GO:0043022,GO:0042256	AT3G55620.1	emb1624	Translation initiation factor IF6
Potri.007G065000	4.30934	4.70702	3.87198	6.21927	6.23047	5.84599	0.505541	4.45104	0.000135069	0.00390128	1	PF13855	PTHR23155,PTHR23155:SF501	KOG0617			GO:0005515	AT4G35470.1	PIRL4	plant intracellular ras group-related LRR 4
Potri.007G065400	0.579203	0.504181	0.65599	0.124022	0.286655	0.240005	-1.42052	0.926336	2.66739e-05	0.000949166	-1	PF02365	PTHR31744,PTHR31744:SF5				GO:0006355,GO:0003677	AT1G56010.2	anac021,ANAC022,NAC1	NAC domain containing protein 1
Potri.007G067600	1.23288	0.903042	1.52426	0.4863	0.624442	0.627384	-1.07473	1.664	0.000149826	0.0042616	-1	PF00249	PTHR10641,PTHR10641:SF462	KOG0048		K09422		AT1G79180.1	ATMYB63,MYB63	myb domain protein 63
Potri.007G067800	5.19731	5.47364	5.34131	2.04028	2.20068	1.35291	-1.50536	0.734972	1.05646e-05	0.000416667	-1	PF02519	PTHR31374,PTHR31374:SF37			K14488	GO:0009733	AT3G12830.1		SAUR-like auxin-responsive protein family
Potri.007G068300	1.2664	1.5589	0.507071	2.83494	2.26012	2.56874	1.1911	0.378993	0.00210879	0.0366126	1	PF04043	PTHR31080,PTHR31080:SF6				GO:0004857	AT4G00872.1		Plant invertase/pectin methylesterase inhibitor superfamily protein
Potri.007G071200	0.178586	0.134343	0.196644	0.0212444	0.0229145	0.022137	-2.80301	-0.967407	0.000160627	0.00451502	-1	PF09478,PF00759	PTHR22298,PTHR22298:SF41		3.2.1.4		GO:0030246,GO:0005975,GO:0004553	AT1G48930.1	AtGH9C1,GH9C1	glycosyl hydrolase 9C1
Potri.007G072100	5.55991	8.45251	6.45509	0.896625	1.28949	2.75099	-2.04996	3.73218	2.32187e-11	3.6132e-09	-1	PF00067	PTHR24296,PTHR24296:SF3	KOG0157	1.14.15.3	K15402	GO:0055114,GO:0020037,GO:0016705,GO:0005506	AT5G23190.1	CYP86B1	cytochrome P450, family 86, subfamily B, polypeptide 1
Potri.007G072600	0.0278583	0.0314351	0	0.0894777	0.193024	0.217554	2.83587	-1.34345	0.00291655	0.0468809	1	PF13370,PF00226	PTHR24078	KOG0716				AT5G23240.1		DNAJ heat shock N-terminal domain-containing protein
Potri.007G073800	0.656118	0.662426	0.760485	2.58801	1.71476	1.6951	1.52691	1.56469	1.59725e-07	1.02698e-05	1	PF07690	PTHR23500,PTHR23500:SF47	KOG0254			GO:0055085,GO:0016021	AT3G19940.1		Major facilitator superfamily protein
Potri.007G076500	31.0154	29.6092	30.6636	41.966	37.7836	37.1101	0.356282	8.03018	0.000717931	0.0154795	1	PF13632,PF14569	PTHR13301,PTHR13301:SF27		2.4.1.29,2.4.1.12	K10999		AT5G64740.1	CESA6,E112,IXR2,PRC1	cellulose synthase 6
Potri.007G077100	3.75201	3.84643	3.77951	2.92722	2.80198	2.81254	-0.412918	4.34936	0.00110928	0.0220266	-1	PF13423	PTHR24006,PTHR24006:SF455	KOG1870	3.4.19.12	K11851		AT4G39370.1	UBP27	ubiquitin-specific protease 27
Potri.007G079800	0.103772	0.322012	0.0571322	0	0	0.0289423	-3.62939	-1.34442	0.001542	0.0285716	-1	PF03106	PTHR31221,PTHR31221:SF5				GO:0043565,GO:0006355,GO:0003700	AT5G64810.1	ATWRKY51,WRKY51	WRKY DNA-binding protein 51
Potri.007G080400	18.8677	24.5287	22.9994	15.3067	15.1598	18.2327	-0.446284	5.70536	0.000843967	0.0176649	-1	PF03874	PTHR21297	KOG2351	2.7.7.6	K03012	GO:0006351,GO:0003899	AT5G09920.1	ATRPB15.9,NRPB4,RPB15.9,RPB15.9.9	RNA polymerase II, Rpb4, core protein
Potri.007G081900	1.4731	1.17372	1.40536	1.72161	2.3699	1.63086	0.495421	4.39381	0.00297966	0.047591	1	PF10408,PF00622	PTHR13363,PTHR13363:SF1	KOG4692		K12169	GO:0034450,GO:0016567,GO:0006511,GO:0000151,GO:0005515	AT2G22010.1	RKP	related to KPC1
Potri.007G082300	0.376669	0.46367	0.490166	0.232187	0.303166	0.191008	-0.868275	1.2159	0.00268716	0.044051	-1	PF08263	PTHR27001,PTHR27001:SF151		2.7.11.1			AT1G34210.1	ATSERK2,SERK2	somatic embryogenesis receptor-like kinase 2
Potri.007G085000	0	0	0	0.041889	0.135547	0.392842	5.18717	-1.60656	0.00166749	0.0303598	1	PF00067	PTHR24298,PTHR24298:SF105		1.14.13.109	K07408	GO:0055114,GO:0020037,GO:0016705,GO:0005506	AT5G07990.1	CYP75B1,D501,TT7	Cytochrome P450 superfamily protein
Potri.007G088700	8.66094	6.8013	8.02551	14.733	13.8138	10.4692	0.731132	5.34444	8.96038e-07	4.63673e-05	1	PF01740,PF00916	PTHR11814,PTHR11814:SF103			K17469	GO:0016021,GO:0015116,GO:0008272,GO:0055085,GO:0016020,GO:0008271	AT5G10180.1	AST68,SULTR2;1	slufate transporter 2;1
Potri.007G089200	26.0873	42.2223	29.3779	22.3579	18.7904	22.6359	-0.612966	4.88729	0.000375792	0.0091706	-1	PF04570	PTHR33059,PTHR33059:SF4					AT1G78020.1		Protein of unknown function (DUF581)
Potri.007G090500	7.07622	6.99066	6.44616	5.72003	4.20066	4.91414	-0.465629	3.91828	0.00263229	0.0434666	-1		PTHR33924,PTHR33924:SF2					AT5G65120.1
Potri.007G090600	30.1086	24.8785	26.803	39.262	41.7232	30.2484	0.44294	6.18825	0.00136687	0.0260337	1	PF00847	PTHR31657,PTHR31657:SF9			K09286	GO:0006355,GO:0003700	AT1G78080.1	RAP2.4	related to AP2 4
Potri.007G093000	2.00942	1.67393	1.54436	2.54118	2.50736	2.64796	0.554397	3.54402	0.000501268	0.0116376	1	PF00651,PF03000	PTHR32370,PTHR32370:SF37				GO:0005515	AT5G10250.1	DOT3	Phototropic-responsive NPH3 family protein
Potri.007G093200	6.35221	7.10586	5.96723	4.01001	4.86394	5.06624	-0.478991	4.87646	0.000409057	0.00985913	-1		PTHR34064,PTHR34064:SF5					AT4G39900.1
Potri.007G093900	6.32945	6.49282	6.54705	1.54011	2.32567	2.78169	-1.5438	2.74322	3.81621e-13	8.36255e-11	-1	PF00249	PTHR10641,PTHR10641:SF537	KOG0048		K09422		AT5G10280.1	ATMYB64,ATMYB92,MYB92	myb domain protein 92
Potri.007G097600	1.33144	2.27781	1.51336	0.850686	0.669574	0.742685	-1.16885	2.10118	1.43305e-05	0.000547592	-1	PF00010	PTHR11969,PTHR11969:SF22				GO:0046983	AT1G72210.1		basic helix-loop-helix (bHLH) DNA-binding superfamily protein
Potri.007G098600	1.10844	1.66239	1.25914	0.270393	0.567097	0.704385	-1.38603	3.27769	6.14504e-07	3.35788e-05	-1	PF01425	PTHR11895,PTHR11895:SF67	KOG1211	3.5.1.99		GO:0016884	AT5G64440.1	AtFAAH,FAAH	fatty acid amide hydrolase
Potri.007G101100	7.60981	8.86747	7.39347	6.09715	5.85853	5.49328	-0.450713	4.33071	0.00104922	0.0210481	-1	PF02229	PTHR13215	KOG2712			GO:0006355,GO:0003713,GO:0003677	AT5G09250.1	KIWI	ssDNA-binding transcriptional regulator
Potri.007G102100	4.29726	3.82934	4.93077	6.64316	5.47262	6.94469	0.545906	4.27515	0.00031798	0.00794488	1	PF05922,PF02225,PF00082	PTHR10795,PTHR10795:SF362		3.4.14.10		GO:0006508,GO:0004252	AT2G04160.1	AIR3	Subtilisin-like serine endopeptidase family protein
Potri.007G102300	0.32134	0.785628	0.904237	1.26146	1.11325	1.4738	0.944002	2.02662	0.00297685	0.047591	1	PF02225,PF05922,PF00082	PTHR10795,PTHR10795:SF362		3.4.21.25		GO:0006508,GO:0004252	AT2G04160.1	AIR3	Subtilisin-like serine endopeptidase family protein
Potri.007G109200	0.558678	0.840544	1.09363	0.199379	0.0716844	0.207756	-2.29841	-0.44463	6.3491e-05	0.00206743	-1		PTHR34808,PTHR34808:SF2					AT4G33467.2
Potri.007G110600	6.05625	6.20302	5.54009	8.92797	7.42413	8.88732	0.504355	3.49163	0.00164683	0.0300496	1	PF04564	PTHR22849,PTHR22849:SF20		6.3.2.19		GO:0016567,GO:0004842	AT5G09800.1		ARM repeat superfamily protein
Potri.007G111500	1.61522	2.08297	2.87953	0	0.532928	0.68646	-2.41616	0.462171	7.57174e-07	4.00994e-05	-1	PF00197	PTHR33107,PTHR33107:SF4				GO:0004866	AT1G73260.1	ATKTI1,KTI1	kunitz trypsin inhibitor 1
Potri.007G113700	24.406	27.5395	43.6303	9.52967	6.85257	15.9095	-1.56306	4.0201	1.3898e-08	1.14353e-06	-1		PTHR33088					AT4G38080.1		hydroxyproline-rich glycoprotein family protein
Potri.007G113900	7.24088	10.0855	11.2121	1.81694	1.82913	4.03901	-1.88423	2.00403	1.82159e-09	1.78217e-07	-1		PTHR33088
Potri.007G114375	36.4823	59.0978	51.6311	9.58504	9.95089	16.355	-2.03395	4.30901	5.45268e-20	4.41873e-17	-1		PTHR33088					AT5G09520.1		hydroxyproline-rich glycoprotein family protein
Potri.007G114600	1.34578	1.54287	1.38702	0.44954	0.833002	1.04496	-0.878453	2.91234	0.000507597	0.0117591	-1	PF00484	PTHR11002,PTHR11002:SF12	KOG1578	4.2.1.1		GO:0008270,GO:0004089	AT4G33580.1	ATBCA5,BCA5	beta carbonic anhydrase 5
Potri.007G115500	4.41241	4.48553	3.67675	8.42669	10.9254	8.29294	1.13363	3.61788	9.35374e-11	1.21373e-08	1	PF00067	PTHR24298,PTHR24298:SF116		1.14.13.89		GO:0055114,GO:0020037,GO:0016705,GO:0005506	AT4G37370.1	CYP81D8	cytochrome P450, family 81, subfamily D, polypeptide 8
Potri.007G117600	0.0272474	0.0614916	0	0.291719	0.157326	0.395169	3.11628	-0.824153	5.12414e-05	0.00170079	1	PF03016	PTHR11062,PTHR11062:SF63	KOG1021	2.4.2.41			AT4G38040.1		Exostosin family protein
Potri.007G120200	1.40243	1.58249	1.80161	0.417079	0.359894	0.782286	-1.59396	0.190215	0.000134666	0.00389488	-1	PF02298	PTHR33021,PTHR33021:SF37				GO:0009055	AT2G32300.1	UCC1	uclacyanin 1
Potri.007G122100	11.1298	13.6201	14.2833	17.5382	17.6045	19.0183	0.474151	4.84284	0.000353409	0.00870352	1	PF00141	PTHR31235,PTHR31235:SF39		1.11.1.7	K00430	GO:0055114,GO:0020037,GO:0006979,GO:0004601	AT1G05260.1	RCI3,RCI3A	Peroxidase superfamily protein
Potri.007G126700	22.211	23.1284	23.7827	16.8582	18.9188	18.1402	-0.358474	5.91917	0.00127247	0.0246406	-1	PF07939	PTHR31865,PTHR31865:SF0					AT1G05870.2		Protein of unknown function (DUF1685)
Potri.007G130700	0.170882	0.192822	0	0.320164	0.789336	0.476595	2.0541	-0.521382	0.00105706	0.0211758	1	PF08450	PTHR10426,PTHR10426:SF21	KOG1520	4.3.3.2			AT3G59530.1	LAP3	Calcium-dependent phosphotriesterase superfamily protein
Potri.007G132700	1.74409	1.28119	1.76577	1.15294	1.10841	1.00551	-0.553612	3.07856	0.00316747	0.0497855	-1	PF12579	PTHR14000					AT3G07565.1		Protein of unknown function (DUF3755)
Potri.007G133500	0.418579	0.611239	0.70491	1.39715	1.45012	1.5932	1.36024	1.65479	1.82155e-07	1.15733e-05	1	PF00657	PTHR22835,PTHR22835:SF262				GO:0016788	AT3G14225.1	GLIP4	GDSL-motif lipase 4
Potri.007G136400	1.1003	2.40553	1.96877	0.220877	0.794137	0.306876	-2.03524	0.422115	2.51223e-05	0.000901422	-1	PF01556	PTHR24078,PTHR24078:SF266	KOG0712,KOG0714				AT2G20560.1		DNAJ heat shock family protein
Potri.007G137000	23.7513	23.5801	21.5509	15.552	14.126	15.7505	-0.600071	4.76122	1.39327e-06	6.86248e-05	-1		PTHR35274,PTHR35274:SF1					AT1G03820.1
Potri.007G139600	3.41257	5.26138	3.83203	1.70019	1.79483	2.71398	-1.00641	2.76795	3.42023e-05	0.00118754	-1	PF03007,PF06974	PTHR31650,PTHR31650:SF7				GO:0045017,GO:0004144	AT3G49190.1		O-acyltransferase (WSD1-like) family protein
Potri.007G144400	1.06688	0.664197	0.850683	0.354485	0.212419	0.492506	-1.27596	0.445178	0.00116979	0.0230469	-1	PF12708	PTHR31375,PTHR31375:SF2		3.2.1.15	K01184		AT3G59850.1		Pectin lyase-like superfamily protein
Potri.007G144600	25.2979	32.4229	28.5765	21.6984	21.0662	24.1616	-0.366174	6.49423	0.00306287	0.048615	-1	PF01156	PTHR12304,PTHR12304:SF1	KOG2938	3.2.2.2			AT1G05620.1	URH2	uridine-ribohydrolase 2
Potri.007G146900	12.9505	13.0128	12.2166	9.06841	9.79665	9.12411	-0.448185	5.91003	4.6081e-05	0.00154865	-1	PF03094	PTHR31942,PTHR31942:SF13			K08472	GO:0016021,GO:0006952	AT4G02600.1	ATMLO1,MLO1	Seven transmembrane MLO family protein
Potri.008G008100	5.60884	4.10036	5.06017	6.30903	7.00627	6.42291	0.417202	6.00836	0.0014084	0.0266363	1	PF00690,PF12515,PF00702,PF00122	PTHR24093,PTHR24093:SF359		3.6.3.8		GO:0005516,GO:0046872,GO:0000166	AT3G21180.1	ACA9,ATACA9	autoinhibited Ca(2+)-ATPase 9
Potri.008G015700	6.1759	4.07979	4.59072	9.22359	7.61137	7.64259	0.718938	4.77956	7.75365e-06	0.00031686	1	PF10358	PTHR31182,PTHR31182:SF3					AT3G11760.1
Potri.008G022700	0.0940854	0.212331	0.207197	0	0	0	-4.77028	-1.79206	0.00316418	0.0497625	-1	PF00141	PTHR31388,PTHR31388:SF37		1.11.1.7	K00430	GO:0055114,GO:0020037,GO:0006979,GO:0004601	AT1G14540.1		Peroxidase superfamily protein
Potri.008G023800	51.857	67.4521	57.6924	40.8627	43.3717	47.2974	-0.427974	6.69438	0.000628842	0.013922	-1	PF00403	PTHR22814,PTHR22814:SF73	KOG1603		K07213	GO:0046872,GO:0030001	AT1G66240.1	ATATX1,ATX1	homolog of anti-oxidant 1
Potri.008G025500	7.61887	6.74603	7.22518	11.4744	10.5242	12.7699	0.686155	4.22622	9.76102e-07	4.99685e-05	1	PF00067	PTHR24298,PTHR24298:SF47	KOG0156		K00517	GO:0055114,GO:0020037,GO:0016705,GO:0005506	AT5G04660.1	CYP77A4	cytochrome P450, family 77, subfamily A, polypeptide 4
Potri.008G027600	0.527337	0.595043	0.774211	3.07384	3.24783	2.68005	2.23797	1.24557	3.02084e-13	6.79294e-11	1	PF01471,PF00413	PTHR10201,PTHR10201:SF152		3.4.24.34		GO:0031012,GO:0008270,GO:0006508,GO:0004222	AT1G59970.1		Matrixin family protein
Potri.008G027900	0	0.0639329	0.0623873	1.09188	1.11229	0.442462	4.2016	-0.441816	3.48485e-08	2.57615e-06	1	PF00413	PTHR10201,PTHR10201:SF152		3.4.24.34		GO:0031012,GO:0008270,GO:0006508,GO:0004222	AT1G59970.1		Matrixin family protein
Potri.008G028700	3.95665	3.14623	3.07017	1.7911	2.48389	2.39961	-0.612507	2.96288	0.00213361	0.036836	-1	PF01048	PTHR21234,PTHR21234:SF21		3.2.2.9		GO:0009116,GO:0003824	AT4G24350.1		Phosphorylase superfamily protein
Potri.008G030100	8.25143	5.23817	7.84621	9.48031	11.6864	8.89467	0.493374	5.73729	0.00298306	0.0475937	1	PF13920	PTHR10044,PTHR10044:SF127	KOG4172	6.3.2.19			AT5G04460.3		RING/U-box superfamily protein
Potri.008G032500	9.30974	8.98939	11.1181	5.50431	7.54165	6.66569	-0.578841	3.68968	0.000621293	0.0137833	-1	PF07795	PTHR33431,PTHR33431:SF1					AT5G22930.1		Protein of unknown function (DUF1635)
Potri.008G035000	17.6974	19.0619	18.3595	12.1357	14.7365	14.6852	-0.407766	4.99631	0.00124972	0.0242967	-1	PF10167	PTHR21146,PTHR21146:SF0	KOG4523				AT2G39170.1
Potri.008G035200	2.694	2.08576	2.20856	3.78956	3.79227	3.59778	0.673467	3.49165	2.96465e-05	0.00104029	1	PF13450,PF04433	PTHR10742,PTHR10742:SF260	KOG0029	1.5.3.16	K11450	GO:0005515	AT3G10390.1	FLD	Flavin containing amine oxidoreductase family protein
Potri.008G039100	116.054	131.096	133.716	91.7694	89.0085	106.287	-0.407709	7.58808	0.00043896	0.0104508	-1	PF00240	PTHR13042	KOG3493		K13113	GO:0005515	AT5G42300.1	UBL5	ubiquitin-like protein 5
Potri.008G039700	5.98892	6.07294	6.3717	3.89914	4.53278	4.6047	-0.500192	3.24873	0.00218335	0.0376002	-1
Potri.008G040100	27.3367	32.2486	30.8968	21.9627	18.9932	26.7921	-0.416921	6.39728	0.00232067	0.0394119	-1	PF13848,PF00085	PTHR18929,PTHR18929:SF74	KOG0190	5.3.4.1	K09580	GO:0045454	AT3G54960.1	ATPDI1,ATPDIL1-3,PDI1,PDIL1-3	PDI-like 1-3
Potri.008G041000	0.37045	0.570018	0.333743	1.40618	1.6334	1.08955	1.69167	1.04755	2.44622e-07	1.50955e-05	1	PF00504	PTHR21649,PTHR21649:SF7			K08907	GO:0016020,GO:0009765	AT3G54890.1	LHCA1	photosystem I light harvesting complex gene 1
Potri.008G047200	2.3167	2.24746	2.36627	3.27718	3.59535	2.80675	0.481129	4.26109	0.000672349	0.0146959	1		PTHR18937,PTHR18937:SF221	KOG0978				AT3G55060.1
Potri.008G047900	2.27115	2.74155	2.87882	0.735122	0.670928	1.06063	-1.67033	2.28792	2.29927e-12	4.20228e-10	-1	PF00005,PF01061	PTHR19241,PTHR19241:SF180				GO:0016887,GO:0005524,GO:0016020	AT3G55090.1		ABC-2 type transporter family protein
Potri.008G050200	119.963	173.536	161.999	106.172	91.3477	121.435	-0.513883	8.25585	0.00062587	0.0138634	-1	PF00276,PF03939	PTHR11620,PTHR11620:SF23	KOG1751		K02893	GO:0006412,GO:0005840,GO:0003735	AT3G55280.2	RPL23AB	ribosomal protein L23AB
Potri.008G051600	24.8058	18.3898	22.5184	30.1394	29.9286	26.7583	0.40149	7.18289	0.00159879	0.0293454	1	PF16078,PF16870,PF00676,PF02779	PTHR23152,PTHR23152:SF8		1.2.4.2	K00164	GO:0016624,GO:0008152,GO:0055114,GO:0030976,GO:0006099,GO:0004591	AT5G65750.1		2-oxoglutarate dehydrogenase, E1 component
Potri.008G051900	111.645	136.443	120.732	89.0837	82.8198	109.323	-0.391034	8.17491	0.00264804	0.0435927	-1	PF00410	PTHR11758,PTHR11758:SF16	KOG1754		K02957	GO:0006412,GO:0005840,GO:0003735	AT1G07770.2	RPS15A	ribosomal protein S15A
Potri.008G053900	38.9504	37.0127	34.5539	24.4125	29.5477	31.4225	-0.372585	6.97806	0.00226582	0.0386178	-1	PF00179	PTHR24067,PTHR24067:SF104	KOG0425	6.3.2.19	K10575		AT3G55380.1	UBC14	ubiquitin-conjugating enzyme 14
Potri.008G057100	14.2496	14.2254	17.4207	10.0177	9.32061	9.48245	-0.670105	4.66125	6.40256e-07	3.48494e-05	-1	PF03330,PF01357	PTHR31867,PTHR31867:SF5					AT2G39700.1	ATEXP4,ATEXPA4,ATHEXP ALPHA 1.6,EXPA4	expansin A4
Potri.008G058200	6.68541	11.3749	8.6718	1.12423	1.37429	3.86584	-2.06788	3.52641	7.35976e-09	6.37301e-07	-1	PF01553	PTHR15486,PTHR15486:SF25		2.3.1.15	K13508	GO:0016746,GO:0008152	AT5G06090.1	ATGPAT7,GPAT7	glycerol-3-phosphate acyltransferase 7
Potri.008G061700	1.31257	0.757771	2.85697	0.490213	0.669753	0.510811	-1.55489	1.46707	0.000492483	0.0114584	-1		PTHR33738,PTHR33738:SF2					AT3G55646.1
Potri.008G061800	766.777	744.35	805.3	1150.39	1321.35	977.021	0.574148	9.53325	3.29371e-06	0.000148131	1	PF14368	PTHR33122,PTHR33122:SF6					AT5G05960.1		Bifunctional inhibitor/lipid-transfer protein/seed storage 2S albumin superfamily protein
Potri.008G062500	1.1897	1.22312	1.63022	0.792541	0.580076	0.884831	-0.832529	1.59838	0.00190415	0.0336418	-1	PF04788	PTHR31300,PTHR31300:SF2					AT5G05840.1		Protein of unknown function (DUF620)
Potri.008G067500	3.1931	3.24688	2.68711	5.4984	4.41645	4.1176	0.620711	4.52754	3.5767e-05	0.00123191	1	PF00067	PTHR24286,PTHR24286:SF44	KOG0157		K09588	GO:0055114,GO:0020037,GO:0016705,GO:0005506	AT5G05690.1	CBB3,CPD,CYP90,CYP90A,CYP90A1,DWF3	Cytochrome P450 superfamily protein
Potri.008G069100	17.1615	17.8196	18.3032	25.9694	23.9734	20.7708	0.408499	6.67781	0.000474733	0.0111177	1	PF07724	PTHR11638,PTHR11638:SF113	KOG1051			GO:0005524	AT2G40130.2		Double Clp-N motif-containing P-loop nucleoside triphosphate hydrolases superfamily protein
Potri.008G070000	17.9691	19.1881	20.317	14.0071	14.9969	15.6356	-0.364263	5.25993	0.00211162	0.0366146	-1	PF14416,PF13839	PTHR32285,PTHR32285:SF10				GO:0050826	AT3G55990.1	ESK1,TBL29	Plant protein of unknown function (DUF828)
Potri.008G070600	8.34248	7.29384	7.74533	9.44575	11.1725	9.2802	0.354129	6.73845	0.00267984	0.0439478	1	PF09268,PF13838,PF01394,PF00637	PTHR10292,PTHR10292:SF10			K04646	GO:0030132,GO:0030130,GO:0016192,GO:0006886,GO:0005198	AT3G11130.1		Clathrin, heavy chain
Potri.008G070900	0.462576	0.313181	0.713089	1.98099	1.1752	1.75459	1.70134	-0.02172	0.000283468	0.00726429	1	PF00249	PTHR10641,PTHR10641:SF553					AT4G37260.1	ATMYB73,MYB73	myb domain protein 73
Potri.008G071700	0.585747	0.660953	0.669781	0.168839	0.156097	0.2262	-1.77748	0.566712	1.71191e-06	8.25215e-05	-1	PF00249	PTHR31314					AT2G40260.1		Homeodomain-like superfamily protein
Potri.008G073700	32.3547	38.6268	40.0862	27.4739	28.4644	25.1565	-0.453327	6.54863	0.00016099	0.0045193	-1	PF00394,PF07731,PF07732	PTHR11709,PTHR11709:SF22		1.10.3.2	K05909	GO:0055114,GO:0016491,GO:0005507	AT2G40370.1	LAC5	laccase 5
Potri.008G073800	38.7535	42.4631	44.7628	27.7451	25.4411	27.1295	-0.648985	6.84562	4.09961e-09	3.69355e-07	-1	PF00394,PF07731,PF07732	PTHR11709,PTHR11709:SF22		1.10.3.2	K05909	GO:0055114,GO:0016491,GO:0005507	AT5G05390.1	LAC12	laccase 12
Potri.008G075200	7.34653	7.87528	8.8174	12.8993	12.8105	15.4902	0.778114	3.43338	3.43701e-06	0.000153931	1	PF07107	PTHR33703					AT3G10985.1	ATWI-12,SAG20,WI12	senescence associated gene 20
Potri.008G076100	3.84565	5.69078	3.9268	2.90631	2.76599	3.548	-0.544271	4.3667	0.001906	0.0336606	-1	PF01781	PTHR10965,PTHR10965:SF6	KOG3499		K02923	GO:0006412,GO:0005840,GO:0005622,GO:0003735	AT2G43460.1		Ribosomal L38e protein family
Potri.008G078901	32.2285	29.3821	27.9667	20.0325	25.3045	21.668	-0.420603	4.73373	0.00184311	0.032752	-1	PF07714	PTHR27000,PTHR27000:SF53	KOG1187	2.7.11.1,2.7.10.1		GO:0006468,GO:0004672	AT5G48380.1	BIR1	BAK1-interacting receptor-like kinase 1
Potri.008G079400	4.38001	5.55639	5.37295	6.96241	6.36631	8.16058	0.490296	5.63468	0.000318313	0.00794858	1	PF14845,PF00728	PTHR22600,PTHR22600:SF18	KOG2499	3.2.1.52	K12373	GO:0005975,GO:0004553	AT1G65590.1	ATHEX1,HEXO3	beta-hexosaminidase 3
Potri.008G081600	0.911348	1.06949	0.722518	0	0.294678	0.28468	-2.2157	0.316705	2.3941e-06	0.000111164	-1	PF00249	PTHR10641,PTHR10641:SF487	KOG0048		K09422		AT3G12720.1	ATMYB67,ATY53,MYB67	myb domain protein 67
Potri.008G083100	5.07369	4.3372	5.84065	10.6995	8.8774	8.83346	0.897062	3.78542	4.43607e-08	3.21297e-06	1	PF02535	PTHR11040,PTHR11040:SF59	KOG1558		K14709	GO:0055085,GO:0046873,GO:0030001,GO:0016020	AT3G12750.1	ZIP1	zinc transporter 1 precursor
Potri.008G084500	110.686	110.499	111.531	163.045	145.89	158.243	0.489717	8.92426	1.64883e-06	8.01101e-05	1	PF00162	PTHR11406,PTHR11406:SF8		2.7.2.3	K00927	GO:0006096,GO:0004618	AT3G12780.1	PGK1	phosphoglycerate kinase 1
Potri.008G086800	6.0313	7.11659	7.6862	10.5545	10.2529	11.5445	0.636721	4.39231	5.46664e-06	0.000232698	1	PF00445	PTHR11240,PTHR11240:SF19	KOG1642	3.1.27.1	K01166	GO:0033897,GO:0003723	AT1G26820.1	RNS3	ribonuclease 3
Potri.008G086900	5.72379	6.32329	5.13981	7.92665	8.95167	7.10844	0.480741	5.36985	0.000259132	0.00674938	1	PF00337,PF01762	PTHR11214,PTHR11214:SF129	KOG2287	2.4.1.134	K14413	GO:0030246,GO:0016020,GO:0008378,GO:0006486	AT1G26810.1	GALT1	galactosyltransferase1
Potri.008G087700	4.35891	4.25289	4.22225	2.7369	2.46006	2.96159	-0.652187	2.97582	0.000166571	0.00465085	-1		PTHR33474,PTHR33474:SF6
Potri.008G095600	2.75712	3.49363	2.46356	1.6211	2.2705	1.58837	-0.669442	2.94535	0.00178771	0.0320727	-1	PF07168	PTHR31081,PTHR31081:SF4				GO:0071705	AT2G03530.2	ATUPS2,UPS2	ureide permease 2
Potri.008G096100	0.335207	0.174574	0.170354	0.662551	0.565755	0.517792	1.32881	0.363535	0.000568176	0.0128168	1		PTHR33476,PTHR33476:SF5					AT5G61040.1
Potri.008G099700	14.0418	14.4582	14.5725	8.45636	9.97248	12.4147	-0.482118	4.66996	0.00110541	0.02196	-1	PF16093	PTHR33559			K11878		AT1G48170.1
Potri.008G099800	11.5111	16.048	15.3386	6.96579	7.36893	11.5391	-0.728055	4.31913	0.000221564	0.00591805	-1	PF14380,PF13947	PTHR33355,PTHR33355:SF6				GO:0030247	AT3G17350.1
Potri.008G100300	4.47095	4.32428	4.2581	2.87204	3.00395	3.07045	-0.54547	4.51911	1.2531e-05	0.000487063	-1	PF00955	PTHR11453,PTHR11453:SF44				GO:0016021,GO:0006820,GO:0016020,GO:0005452	AT3G62270.1		HCO3- transporter family
Potri.008G101500	14.1627	13.3045	15.6908	8.86999	11.5815	9.92373	-0.507403	5.66693	9.63683e-05	0.0029772	-1	PF12899	PTHR31916,PTHR31916:SF9				GO:0033926	AT3G06500.1		Plant neutral invertase family protein
Potri.008G108400	3.04825	8.84475	5.84985	0.606087	0.653736	2.18615	-2.35706	2.582	3.76035e-07	2.2094e-05	-1		PTHR34366,PTHR34366:SF2					AT5G49350.1		Glycine-rich protein family
Potri.008G110500	0.991152	0.904245	0.789502	1.45627	1.26634	1.25867	0.566279	2.95389	0.00174192	0.031435	1	PF01928,PF00485	PTHR10285,PTHR10285:SF76	KOG4203	2.7.1.48		GO:0016301,GO:0008152,GO:0005524	AT1G26190.1		Phosphoribulokinase / Uridine kinase family
Potri.008G110600	0.340307	1.23733	0.791068	0	0	0.253101	-3.14535	-0.0213395	2.91955e-05	0.00102759	-1	PF00141	PTHR31388,PTHR31388:SF9		1.11.1.7	K00430	GO:0055114,GO:0020037,GO:0006979,GO:0004601	AT1G68850.1		Peroxidase superfamily protein
Potri.008G112800	1.564	1.4568	1.30785	2.22735	2.22355	1.64606	0.492876	4.09799	0.00206712	0.0360027	1	PF14700,PF00940	PTHR10102,PTHR10102:SF3		2.7.7.6	K10908	GO:0006351,GO:0003899,GO:0003677	AT1G68990.1	MGP3	male gametophyte defective 3
Potri.008G113700	2.73173	4.17039	2.12325	5.9927	4.42262	5.34816	0.806852	3.49286	0.000401875	0.00971329	1	PF03446,PF00393	PTHR11811,PTHR11811:SF33		1.1.1.44	K00033	GO:0055114,GO:0004616,GO:0050661,GO:0006098	AT3G02360.2		6-phosphogluconate dehydrogenase family protein
Potri.008G113800	2.11386	1.26717	1.30927	0.56579	0.839122	0.589563	-1.23847	0.47268	0.00212901	0.0367824	-1		PTHR33347,PTHR33347:SF2					AT5G38790.1
Potri.008G114200	16.2348	14.7575	15.5708	21.784	19.7935	18.8693	0.376399	7.67651	0.000528436	0.0121176	1	PF00311	PTHR30523,PTHR30523:SF6		4.1.1.31	K01595	GO:0015977,GO:0008964,GO:0006099	AT1G68750.1	ATPPC4,PPC4	phosphoenolpyruvate carboxylase 4
Potri.008G126500	1.23419	1.32935	1.27662	2.12219	1.9867	2.25308	0.728911	2.74353	5.76569e-05	0.0018846	1	PF01554	PTHR11206,PTHR11206:SF87	KOG1347		K03327	GO:0055085,GO:0016020,GO:0015297,GO:0015238,GO:0006855	AT1G15170.1		MATE efflux family protein
Potri.008G128400	2.43113	2.22509	2.02258	2.94988	3.55612	4.39979	0.703664	2.99307	0.000419211	0.01007	1	PF00403	PTHR22814,PTHR22814:SF150	KOG1603			GO:0046872,GO:0030001	AT1G23000.1		Heavy metal transport/detoxification superfamily protein
Potri.008G128500	0.08925	0.302127	0.245686	1.00331	0.772993	0.945902	2.09501	0.0729941	4.7165e-06	0.000203796	1	PF00249	PTHR10641,PTHR10641:SF507	KOG0048		K09422		AT4G38620.1	ATMYB4,MYB4	myb domain protein 4
Potri.008G130600	1.1716	0.96804	1.01513	1.85068	2.16622	1.72845	0.86138	4.07335	1.39601e-08	1.14644e-06	1	PF10250	PTHR31288,PTHR31288:SF10					AT2G01480.1		O-fucosyltransferase family protein
Potri.008G130700	2.07964	2.30475	2.12635	3.03496	4.08838	3.81155	0.74722	4.09196	1.33214e-06	6.58407e-05	1		PTHR35100,PTHR35100:SF1					AT1G23110.1
Potri.008G131200	761.102	766.84	602.237	829.777	945.917	1246.29	0.504495	10.0519	0.000982849	0.019959	1	PF00407	PTHR31338,PTHR31338:SF15				GO:0009607,GO:0006952	AT1G14930.1		Polyketide cyclase/dehydrase and lipid transport superfamily protein
Potri.008G131550	8.58249	8.22512	10.0976	15.3564	14.6629	13.5096	0.694076	2.87593	0.000135235	0.00390319	1							AT1G23149.1	CPuORF29	conserved peptide upstream open reading frame 29
Potri.008G131700	40.3152	27.0273	29.7163	54.2834	58.0854	47.1986	0.7165	7.02383	1.67474e-06	8.11482e-05	1	PF12041,PF03514	PTHR31636,PTHR31636:SF50			K14494		AT2G01570.1	RGA,RGA1	GRAS family transcription factor family protein
Potri.008G131800	5.67071	5.54042	5.79809	10.3655	9.64025	8.70696	0.755365	5.80033	8.21333e-11	1.08877e-08	1	PF10151	PTHR13448,PTHR13448:SF1					AT1G23170.2		Protein of unknown function DUF2359, transmembrane
Potri.008G131900	2.28414	2.08759	2.29887	3.51882	3.53288	2.54822	0.524431	4.25213	0.0008398	0.0175862	1	PF05804	PTHR23315,PTHR23315:SF90	KOG4224				AT1G23180.1		ARM repeat superfamily protein
Potri.008G132100	15.1303	15.0731	15.7156	23.4052	23.8192	19.919	0.548128	7.17191	1.00927e-06	5.14215e-05	1	PF07651	PTHR22951,PTHR22951:SF25	KOG0251			GO:0005543	AT2G01600.1		ENTH/ANTH/VHS superfamily protein
Potri.008G132850	0.255767	0.256538	0.46938	0	0.0656353	0.0317041	-3.21468	-0.697627	7.16695e-06	0.00029513	-1	PF04749	PTHR15907,PTHR15907:SF47					AT1G14870.1	PCR2	PLANT CADMIUM RESISTANCE 2
Potri.008G135200	0.543388	0.522318	0.642653	0.129282	0.325372	0.224523	-1.33185	0.66622	0.000235602	0.00621568	-1	PF00646,PF13426,PF07646,PF13415,PF13418	PTHR23244,PTHR23244:SF263	KOG4693		K12116	GO:0005515,GO:0042752	AT1G68050.1	ADO3,FKF1	flavin-binding, kelch repeat, f box 1
Potri.008G141000	43.1819	38.3852	56.981	87.771	77.5315	82.402	0.838317	6.54359	4.42172e-09	3.94829e-07	1	PF14368	PTHR33122,PTHR33122:SF8					AT2G37870.1		Bifunctional inhibitor/lipid-transfer protein/seed storage 2S albumin superfamily protein
Potri.008G144500	33.5174	25.0736	24.4332	33.7885	44.0891	38.4846	0.486416	7.26934	0.000779308	0.0165617	1	PF05153	PTHR12588,PTHR12588:SF1	KOG1573	1.13.99.1	K00469	GO:0055114,GO:0050113,GO:0019310,GO:0005737,GO:0005506	AT1G14520.2	MIOX1	myo-inositol oxygenase 1
Potri.008G145000	1.21072	1.92701	1.5296	0.750447	0.927182	1.16586	-0.711994	2.85375	0.00222546	0.0381266	-1		PTHR34064,PTHR34064:SF3					AT4G39900.1
Potri.008G149200	12.5105	15.1235	12.719	1.22231	1.51783	4.06718	-2.567	5.88878	2.41335e-15	8.1617e-13	-1	PF13561	PTHR24322,PTHR24322:SF566	KOG0725				AT1G54870.1		NAD(P)-binding Rossmann-fold superfamily protein
Potri.008G151200	11.843	7.07065	9.39347	14.8262	17.2219	10.6556	0.592492	6.5765	0.00186336	0.0330435	1		PTHR34798,PTHR34798:SF2					AT3G22380.1	TIC	time for coffee
Potri.008G151300	4.1283	3.8942	3.35552	2.30057	2.97771	2.4844	-0.553682	4.15598	0.000295702	0.00751503	-1	PF09335	PTHR10281,PTHR10281:SF44	KOG1109				AT4G14950.1		SNARE associated Golgi protein family
Potri.008G155100	2.44457	3.9844	4.5527	2.00331	1.28951	2.18849	-0.995609	2.74613	0.000216025	0.00578808	-1	PF14368	PTHR33044,PTHR33044:SF23					AT3G22600.1		Bifunctional inhibitor/lipid-transfer protein/seed storage 2S albumin superfamily protein
Potri.008G156600	1.18427	1.18784	1.23157	1.81734	1.97541	1.77626	0.626818	3.09003	0.000167418	0.00466577	1	PF01740,PF00916	PTHR11814,PTHR11814:SF106			K17471	GO:0016021,GO:0015116,GO:0008272,GO:0055085,GO:0016020,GO:0008271	AT3G51895.1	AST12,SULTR3;1	sulfate transporter 3;1
Potri.008G159300	1.59234	2.33582	2.20922	1.22746	1.14008	1.20798	-0.770926	1.93364	0.00156753	0.0289198	-1	PF13499	PTHR23050	KOG0027		K13448		AT3G22930.1	CML11	calmodulin-like 11
Potri.008G159400	6.43706	7.16701	7.11148	9.98266	10.2982	10.3783	0.566356	4.85751	2.75034e-06	0.0001254	1	PF08241	PTHR10108,PTHR10108:SF920	KOG1540	2.1.1.295	K12502	GO:0008168,GO:0008152	AT3G63410.1	APG1,E37,IEP37,VTE3	S-adenosyl-L-methionine-dependent methyltransferases superfamily protein
Potri.008G160000	11.4913	13.2096	12.5347	3.91848	4.35085	5.76442	-1.40711	4.52768	1.19938e-19	8.73108e-17	-1	PF08541,PF08392	PTHR31561,PTHR31561:SF25		2.3.1.199,2.3.1.119	K15397	GO:0016747,GO:0008610,GO:0016020,GO:0006633	AT2G26640.1	KCS11	3-ketoacyl-CoA synthase 11
Potri.008G161100	24.3319	29.3453	27.7336	19.2994	20.5287	20.5475	-0.430565	5.58385	0.000296283	0.00752213	-1	PF02309	PTHR31734,PTHR31734:SF11			K14484	GO:0006355,GO:0005634	AT5G43700.1	ATAUX2-11,IAA4	AUX/IAA transcriptional regulator family protein
Potri.008G161200	12.1705	12.1509	12.3512	18.2241	20.013	17.8636	0.612886	5.31733	1.21539e-07	8.03092e-06	1	PF02309	PTHR31734,PTHR31734:SF30			K14484	GO:0006355,GO:0005634	AT4G14550.1	IAA14,SLR	indole-3-acetic acid inducible 14
Potri.008G161500	0.294111	0.165936	0.2159	0.459205	0.509458	0.396471	0.995356	1.10705	0.00082939	0.0174107	1	PF00097	PTHR10825,PTHR10825:SF28	KOG2660		K16277	GO:0046872	AT2G30580.1	DRIP2	DREB2A-interacting protein 2
Potri.008G164466	15.9257	9.97899	15.5157	5.50017	3.55955	6.01784	-1.45646	4.22622	1.19815e-11	1.94568e-09	-1	PF03479	PTHR31100,PTHR31100:SF3					AT4G14465.1	AHL20	AT-hook motif nuclear-localized protein 20
Potri.008G168300	1.20169	1.32868	1.07455	1.81328	1.83476	1.4306	0.494538	3.70894	0.00266216	0.0437749	1		PTHR31008,PTHR31008:SF0					AT5G43310.2		COP1-interacting protein-related
Potri.008G170100	3.43385	3.87474	3.59811	2.41633	2.6063	2.73412	-0.49091	4.03149	0.000438227	0.0104392	-1	PF00854	PTHR11654,PTHR11654:SF73				GO:0016020,GO:0006810,GO:0005215	AT5G46050.1	ATPTR3,PTR3	peptide transporter 3
Potri.008G170300	1.82387	2.21222	2.01482	3.25023	3.10098	3.4597	0.698631	5.00905	2.62542e-08	2.01002e-06	1	PF13847,PF13450	PTHR10108,PTHR10108:SF795		2.1.1.79			AT3G23510.1		Cyclopropane-fatty-acyl-phospholipid synthase
Potri.008G176000	2.38022	1.73388	1.12798	3.48379	3.6533	3.46211	1.00697	2.69278	2.24793e-05	0.000815445	1	PF00646,PF01344	PTHR24412,PTHR24412:SF0				GO:0005515	AT1G67480.2		Galactose oxidase/kelch repeat superfamily protein
Potri.008G177801	0.384091	0.334904	0.173016	0.467294	0.786288	0.603791	1.04044	1.02725	0.00265358	0.0436504	1		PTHR11780		1.6.99.3,1.6.5.3			AT5G08530.1	CI51	51 kDa subunit of complex I
Potri.008G179401	4.53008	7.00149	6.74153	2.91002	2.79004	4.50249	-0.838057	3.65665	0.000155945	0.00440648	-1	PF06522	PTHR33417,PTHR33417:SF3					AT3G48140.1		B12D protein
Potri.008G186200	21.3004	22.4057	21.9634	9.17991	13.8101	16.9161	-0.719282	4.82104	5.43941e-05	0.00178747	-1		PTHR33132,PTHR33132:SF8					AT1G67910.2
Potri.008G186800	1.62452	1.16651	1.55647	2.9364	2.58253	1.97709	0.782276	2.78581	0.000282536	0.00724473	1	PF03407	PTHR10994,PTHR10994:SF83		2.4.1.37			AT1G70630.1		Nucleotide-diphospho-sugar transferase family protein
Potri.008G187400	0.287702	0.270534	0.211195	0.988238	1.05209	0.9094	1.92754	1.94903	2.08619e-15	7.16816e-13	1	PF00155	PTHR11751,PTHR11751:SF373		2.3.2.2,2.6.1.4,2.6.1.2,2.6.1.44	K14272	GO:0030170,GO:0009058	AT1G70580.1	AOAT2,GGT2	alanine-2-oxoglutarate aminotransferase 2
Potri.008G189600	0	0.0266282	0.0259845	0.176856	0.245262	0.0526533	2.99757	-1.25011	0.00181297	0.0323907	1	PF00010,PF14215	PTHR31945,PTHR31945:SF14				GO:0046983	AT1G10610.1		basic helix-loop-helix (bHLH) DNA-binding superfamily protein
Potri.008G193000	64.7729	73.3924	73.4418	48.9316	55.053	56.5808	-0.398089	6.6442	0.000490413	0.0114288	-1	PF00072	PTHR26402,PTHR26402:SF526			K14492	GO:0000160	AT1G59940.1	ARR3	response regulator 3
Potri.008G195100	0.565199	0.563607	0.448669	1.35096	1.51788	1.5397	1.47684	2.48611	6.48122e-13	1.34477e-10	1	PF00483	PTHR22572,PTHR22572:SF119	KOG1322	2.7.7.27	K00975	GO:0016779,GO:0009058	AT5G19220.1	ADG2,APL1	ADP glucose pyrophosphorylase large subunit 1
Potri.008G197766	1.85746	1.11784	1.77257	0.795459	0.285999	0.276294	-1.75825	-0.396028	0.00127388	0.0246455	-1		PTHR27001,PTHR27001:SF193		2.7.11.1			AT5G18910.1		Protein kinase superfamily protein
Potri.008G205000	2.4008	2.04457	2.09489	0.339483	0.627723	1.18758	-1.60194	2.26152	8.32771e-07	4.35128e-05	-1	PF04535	PTHR11615,PTHR11615:SF113					AT4G15610.1		Uncharacterised protein family (UPF0497)
[truncated: 925 more rows]
