# Supplementary material for: The ASYMMETRIC LEAVES1 ortholog PagAS1a promotes xylem development and plant growth in Populus
Source: For Res (Fayettev). 2025 May 23;5:e010. doi: 10.48130/forres-0025-0011 (PMC12439027; doi:10.48130/forres-0025-0011)
Supplement: Supplementary file 1 — Supplementary data to this article can be found online. [file FR-2025-5-0011-Supplementary.zip › 10.48130_forres-0025-0011-Suppl-TableS3.xlsx]

## Sheet:  Table S3,up-regulated
Table S3. Gene Ontology (GO) analysis of the up-regulated DEGs from RNA-seq (PagAS1aOE).
GOBPID	Pvalue	OddsRatio	ExpCount	Count	Size	labled	Term	Genes
GO:0015977	2.9e-05	5.96763	2.05762	10	46	1	carbon fixation	Potri.001G134000, Potri.002G220450, Potri.004G100000, Potri.005G254100, Potri.006G039700, Potri.008G084500, Potri.008G114200, Potri.010G193300, Potri.014G140500, Potri.017G114600
GO:0030244	0.00022177	3.34545	4.65201	14	104	1	cellulose biosynthetic process	Potri.003G142300, Potri.003G202900, Potri.005G027600, Potri.005G080100, Potri.006G004166, Potri.006G004232, Potri.006G004300, Potri.006G051000, Potri.006G052600, Potri.006G251900, Potri.007G076500, Potri.013G019800, Potri.016G054900, Potri.019G049700
GO:0019685	9.78e-06	6.93131	1.83397	10	41	1	photosynthesis, dark reaction	Potri.001G134000, Potri.002G220450, Potri.004G100000, Potri.005G254100, Potri.006G039700, Potri.006G234400, Potri.008G084500, Potri.010G193300, Potri.014G140500, Potri.017G114600
GO:0015979	0.00462668	1.67411	21.113	34	472	2	photosynthesis	Potri.001G134000, Potri.001G403300, Potri.001G471900, Potri.002G169100, Potri.002G189300, Potri.002G220450, Potri.003G024000, Potri.003G222200, Potri.004G100000, Potri.005G239200, Potri.005G239300, Potri.005G254100, Potri.006G027300, Potri.006G034300, Potri.006G039700, Potri.006G051100, Potri.006G067600, Potri.006G069700, Potri.006G234400, Potri.006G246500, Potri.006G254200, Potri.006G275600, Pot…
GO:0009902	0.00640541	4.01715	1.69977	6	38	3	chloroplast relocation	Potri.004G209700, Potri.005G255500, Potri.009G170520, Potri.009G170640, Potri.010G130800, Potri.014G042600
GO:0009638	0.0036311	4.59164	1.52085	6	34	3	phototropism	Potri.004G209700, Potri.006G003800, Potri.006G077800, Potri.009G170520, Potri.009G170640, Potri.019G131600
GO:0009833	8.37e-06	6.22296	2.19181	11	49	4	plant-type primary cell wall biogenesis	Potri.003G142300, Potri.005G027600, Potri.006G004166, Potri.006G004232, Potri.006G004300, Potri.006G052600, Potri.006G251900, Potri.007G076500, Potri.013G019800, Potri.016G054900, Potri.019G049700
GO:0009809	0.0078867	2.07062	8.14102	16	182	4	lignin biosynthetic process	Potri.001G054600, Potri.001G307200, Potri.002G018300, Potri.003G093700, Potri.006G033300, Potri.006G052600, Potri.006G067200, Potri.006G087100, Potri.006G199100, Potri.009G102700, Potri.010G199100, Potri.013G079500, Potri.014G096000, Potri.015G003100, Potri.016G054900, Potri.019G118900
GO:0009813	0.000315459	2.43185	9.7066	22	217	5	flavonoid biosynthetic process	Potri.001G167800, Potri.001G167900, Potri.002G033600, Potri.002G054100, Potri.003G066400, Potri.003G066600, Potri.003G066800, Potri.006G033300, Potri.006G069700, Potri.006G073600, Potri.006G141400, Potri.006G171100, Potri.006G204600, Potri.006G221500, Potri.006G251800, Potri.006G275600, Potri.007G085000, Potri.009G133300, Potri.010G039300, Potri.013G073300, Potri.015G003100, Potri.018G051300
GO:1990388	0.00199949	Inf	0.0894618	2	2	8	xylem-to-phloem iron transport	Potri.006G006000, Potri.016G006500
GO:0000910	0.000371519	2.45922	9.16983	21	205	8	cytokinesis	Potri.001G443200, Potri.002G181400, Potri.003G142300, Potri.004G089800, Potri.005G027600, Potri.006G004166, Potri.006G004232, Potri.006G004300, Potri.006G052600, Potri.006G235000, Potri.006G241700, Potri.006G251200, Potri.006G251900, Potri.006G259500, Potri.007G076500, Potri.008G131700, Potri.012G060800, Potri.013G019800, Potri.016G054900, Potri.017G125200, Potri.019G049700
GO:0009812	0.000288957	2.34217	10.9591	24	245	8	flavonoid metabolic process	Potri.001G167800, Potri.001G167900, Potri.002G033600, Potri.002G054100, Potri.003G066400, Potri.003G066600, Potri.003G066800, Potri.006G033300, Potri.006G069700, Potri.006G073600, Potri.006G141400, Potri.006G171100, Potri.006G204600, Potri.006G221500, Potri.006G251800, Potri.006G262100, Potri.006G275600, Potri.007G085000, Potri.009G133300, Potri.010G039300, Potri.012G144900, Potri.013G073300, Pot…
GO:0009808	0.00302255	2.04495	10.8249	21	242	8	lignin metabolic process	Potri.001G054600, Potri.001G307200, Potri.002G018300, Potri.003G093700, Potri.006G033300, Potri.006G052600, Potri.006G067200, Potri.006G069600, Potri.006G087100, Potri.006G126800, Potri.006G199100, Potri.009G102700, Potri.010G199100, Potri.013G079500, Potri.014G096000, Potri.014G144600, Potri.015G003100, Potri.016G054900, Potri.016G091100, Potri.018G146100, Potri.019G118900
GO:1902418	0.00581983	42.7714	0.134193	2	3		(+)-abscisic acid D-glucopyranosyl ester transmembrane transport	Potri.004G034800, Potri.011G091200
GO:0051693	0.00366062	7.78515	0.670963	4	15		actin filament capping	Potri.002G240232, Potri.006G050200, Potri.017G009900, Potri.018G089700
GO:0046031	0.000527151	3.0404	5.05459	14	113		ADP metabolic process	Potri.001G240300, Potri.001G468100, Potri.002G093300, Potri.002G220450, Potri.004G162400, Potri.005G254100, Potri.006G235066, Potri.006G235132, Potri.007G015500, Potri.008G084500, Potri.009G124100, Potri.011G165000, Potri.013G060400, Potri.014G140500
GO:0019520	0.00612351	10.6987	0.402578	3	9		aldonic acid metabolic process	Potri.001G095800, Potri.003G135600, Potri.008G113700
GO:1901606	0.000815941	2.89375	5.27824	14	118		alpha-amino acid catabolic process	Potri.003G187032, Potri.003G187100, Potri.003G190600, Potri.004G075200, Potri.006G009200, Potri.006G020900, Potri.006G126800, Potri.006G229300, Potri.006G232300, Potri.008G187400, Potri.010G254700, Potri.012G039000, Potri.016G091100, Potri.017G014100
GO:0019676	0.000673828	14.2752	0.447309	4	10		ammonia assimilation cycle	Potri.006G038400, Potri.015G017500, Potri.016G036900, Potri.017G050500
GO:0098656	0.00375003	1.64711	23.9758	38	536		anion transmembrane transport	Potri.001G150700, Potri.001G174100, Potri.001G347300, Potri.001G470000, Potri.002G079400, Potri.002G092400, Potri.003G008700, Potri.003G056200, Potri.003G083700, Potri.003G220400, Potri.004G034800, Potri.004G207200, Potri.004G209700, Potri.004G228300, Potri.005G068900, Potri.005G079000, Potri.005G174600, Potri.006G064000, Potri.006G068100, Potri.006G240900, Potri.006G252500, Potri.006G255400, Pot…
GO:0006820	0.000494311	1.38576	99.3473	132	2221		anion transport	Potri.001G082400, Potri.001G084400, Potri.001G150700, Potri.001G174100, Potri.001G260900, Potri.001G347300, Potri.001G348300, Potri.001G351200, Potri.001G455000, Potri.001G470000, Potri.002G019800, Potri.002G079400, Potri.002G092400, Potri.002G191000, Potri.003G000800, Potri.003G008700, Potri.003G056200, Potri.003G077100, Potri.003G083700, Potri.003G111300, Potri.003G111500, Potri.003G134100, Pot…
GO:0006757	0.000330272	3.20266	4.83094	14	108		ATP generation from ADP	Potri.001G240300, Potri.001G468100, Potri.002G093300, Potri.002G220450, Potri.004G162400, Potri.005G254100, Potri.006G235066, Potri.006G235132, Potri.007G015500, Potri.008G084500, Potri.009G124100, Potri.011G165000, Potri.013G060400, Potri.014G140500
GO:0046034	0.000463461	2.30601	10.6459	23	238		ATP metabolic process	Potri.001G240300, Potri.001G468100, Potri.002G028600, Potri.002G093300, Potri.002G220450, Potri.004G162400, Potri.005G154900, Potri.005G254100, Potri.006G231701, Potri.006G231900, Potri.006G232000, Potri.006G235066, Potri.006G235132, Potri.006G250000, Potri.006G255600, Potri.007G015500, Potri.008G084500, Potri.008G177801, Potri.009G124100, Potri.011G165000, Potri.013G060400, Potri.014G140500, Pot…
GO:0051274	0.000211043	3.19516	5.18878	15	116		beta-glucan biosynthetic process	Potri.003G142300, Potri.003G202900, Potri.003G214200, Potri.005G027600, Potri.005G080100, Potri.006G004166, Potri.006G004232, Potri.006G004300, Potri.006G051000, Potri.006G052600, Potri.006G251900, Potri.007G076500, Potri.013G019800, Potri.016G054900, Potri.019G049700
GO:0051273	0.000378448	2.77187	6.6649	17	149		beta-glucan metabolic process	Potri.001G092200, Potri.003G142300, Potri.003G202900, Potri.003G214200, Potri.005G027600, Potri.005G080100, Potri.006G004166, Potri.006G004232, Potri.006G004300, Potri.006G051000, Potri.006G052600, Potri.006G251900, Potri.007G076500, Potri.010G178800, Potri.013G019800, Potri.016G054900, Potri.019G049700
GO:0009058	0.00539132	1.16934	369.03	411	8250		biosynthetic process	Potri.001G034300, Potri.001G054600, Potri.001G134000, Potri.001G150800, Potri.001G155700, Potri.001G161400, Potri.001G167800, Potri.001G167900, Potri.001G188500, Potri.001G226900, Potri.001G240300, Potri.001G249200, Potri.001G259200, Potri.001G307200, Potri.001G343600, Potri.001G375800, Potri.001G394400, Potri.001G403300, Potri.001G454500, Potri.001G460600, Potri.001G463700, Potri.001G468100, Pot…
GO:0046713	0.00036648	10.7126	0.670963	5	15		borate transport	Potri.001G455000, Potri.002G191000, Potri.011G146900, Potri.012G081800, Potri.014G116000
GO:0016051	5.26e-06	2.09241	25.4966	50	570		carbohydrate biosynthetic process	Potri.001G134000, Potri.001G240300, Potri.001G468100, Potri.002G220450, Potri.003G094500, Potri.003G142300, Potri.003G191301, Potri.003G202900, Potri.003G214200, Potri.004G100000, Potri.004G162400, Potri.005G027600, Potri.005G080100, Potri.005G254100, Potri.006G004166, Potri.006G004232, Potri.006G004300, Potri.006G014900, Potri.006G039700, Potri.006G051000, Potri.006G052600, Potri.006G052800, Pot…
GO:0016052	0.000832378	1.84349	20.4867	36	458		carbohydrate catabolic process	Potri.001G092200, Potri.001G240300, Potri.001G468100, Potri.002G093300, Potri.002G220450, Potri.004G162400, Potri.004G167500, Potri.005G209500, Potri.005G254100, Potri.006G009400, Potri.006G027700, Potri.006G029900, Potri.006G031700, Potri.006G052800, Potri.006G070500, Potri.006G109900, Potri.006G233200, Potri.006G235066, Potri.006G235132, Potri.006G256600, Potri.007G015500, Potri.008G084500, Pot…
GO:1901135	0.00888106	1.37528	52.4246	70	1172		carbohydrate derivative metabolic process	Potri.001G059900, Potri.001G095800, Potri.001G240300, Potri.001G343600, Potri.001G468100, Potri.002G004000, Potri.002G028600, Potri.002G037400, Potri.002G092700, Potri.002G093300, Potri.002G115100, Potri.002G146300, Potri.002G220450, Potri.003G135600, Potri.003G198500, Potri.003G203800, Potri.003G216900, Potri.003G223000, Potri.004G082000, Potri.004G162400, Potri.004G227200, Potri.005G154900, Pot…
GO:1901264	0.000849142	3.42358	3.57847	11	80		carbohydrate derivative transport	Potri.001G351200, Potri.004G034800, Potri.006G068100, Potri.006G252500, Potri.006G255400, Potri.006G270700, Potri.006G278700, Potri.011G057800, Potri.011G091200, Potri.012G071500, Potri.018G130000
GO:0005975	7.17e-05	1.52275	73.7165	107	1648		carbohydrate metabolic process	Potri.001G059900, Potri.001G092200, Potri.001G095800, Potri.001G134000, Potri.001G227400, Potri.001G240300, Potri.001G299000, Potri.001G442800, Potri.001G468100, Potri.002G037400, Potri.002G093300, Potri.002G110300, Potri.002G220450, Potri.003G094500, Potri.003G131200, Potri.003G131700, Potri.003G135600, Potri.003G142300, Potri.003G187300, Potri.003G191301, Potri.003G202900, Potri.003G203800, Pot…
GO:0046395	0.00205337	2.07757	11.1827	22	250		carboxylic acid catabolic process	Potri.001G105900, Potri.001G174100, Potri.003G187032, Potri.003G187100, Potri.003G190600, Potri.004G075200, Potri.005G223000, Potri.006G004400, Potri.006G009200, Potri.006G020900, Potri.006G036800, Potri.006G126800, Potri.006G229300, Potri.006G232300, Potri.006G240900, Potri.008G187400, Potri.009G072900, Potri.010G254700, Potri.012G039000, Potri.015G144700, Potri.016G091100, Potri.018G082900
GO:0019752	0.00687156	1.32865	73.7165	95	1648		carboxylic acid metabolic process	Potri.001G095800, Potri.001G105900, Potri.001G174100, Potri.001G200800, Potri.001G240300, Potri.001G468100, Potri.002G092700, Potri.002G093300, Potri.002G220450, Potri.003G032800, Potri.003G129100, Potri.003G135600, Potri.003G187032, Potri.003G187100, Potri.003G190600, Potri.003G201000, Potri.003G212700, Potri.003G215100, Potri.003G221600, Potri.004G075200, Potri.004G085400, Potri.004G149000, Pot…
GO:0009056	4.87e-06	1.46456	131.196	181	2933		catabolic process	Potri.001G054600, Potri.001G092200, Potri.001G105900, Potri.001G150800, Potri.001G174100, Potri.001G240300, Potri.001G261201, Potri.001G437400, Potri.001G468100, Potri.002G013400, Potri.002G081400, Potri.002G093300, Potri.002G113800, Potri.002G152100, Potri.002G181400, Potri.002G220450, Potri.003G032800, Potri.003G086400, Potri.003G186600, Potri.003G187032, Potri.003G187100, Potri.003G190600, Pot…
GO:0055080	0.00474993	1.73333	18.0265	30	403		cation homeostasis	Potri.001G044900, Potri.001G161000, Potri.001G161400, Potri.001G239650, Potri.001G366800, Potri.001G400100, Potri.002G028600, Potri.002G069400, Potri.002G177900, Potri.002G191000, Potri.003G024000, Potri.003G074000, Potri.003G194100, Potri.003G215600, Potri.006G002900, Potri.006G006000, Potri.006G013900, Potri.006G076900, Potri.006G099900, Potri.006G275000, Potri.006G279800, Potri.007G049000, Pot…
GO:0009063	0.0012461	2.64331	6.12813	15	137		cellular amino acid catabolic process	Potri.003G187032, Potri.003G187100, Potri.003G190600, Potri.004G075200, Potri.006G009200, Potri.006G020900, Potri.006G036800, Potri.006G126800, Potri.006G229300, Potri.006G232300, Potri.008G187400, Potri.009G072900, Potri.010G254700, Potri.012G039000, Potri.016G091100
GO:0034637	0.00282792	1.84553	15.8795	28	355		cellular carbohydrate biosynthetic process	Potri.003G094500, Potri.003G142300, Potri.003G191301, Potri.003G202900, Potri.003G214200, Potri.005G027600, Potri.005G080100, Potri.006G004166, Potri.006G004232, Potri.006G004300, Potri.006G014900, Potri.006G051000, Potri.006G052600, Potri.006G064300, Potri.006G070800, Potri.006G240200, Potri.006G251900, Potri.006G255800, Potri.007G076500, Potri.008G086900, Potri.008G195100, Potri.009G118800, Pot…
GO:0044262	0.000377197	1.71419	31.7589	52	710		cellular carbohydrate metabolic process	Potri.001G092200, Potri.001G095800, Potri.001G240300, Potri.001G299000, Potri.003G094500, Potri.003G135600, Potri.003G142300, Potri.003G191301, Potri.003G202900, Potri.003G214200, Potri.004G101250, Potri.004G167500, Potri.005G027600, Potri.005G080100, Potri.006G004166, Potri.006G004232, Potri.006G004300, Potri.006G009400, Potri.006G014900, Potri.006G020900, Potri.006G027700, Potri.006G029900, Pot…
GO:0044248	7.02e-05	1.46144	94.8295	132	2120		cellular catabolic process	Potri.001G054600, Potri.001G092200, Potri.001G105900, Potri.001G150800, Potri.001G174100, Potri.001G240300, Potri.001G261201, Potri.001G437400, Potri.002G013400, Potri.002G181400, Potri.003G086400, Potri.003G186600, Potri.003G187032, Potri.003G187100, Potri.003G190600, Potri.003G194300, Potri.003G194400, Potri.003G198600, Potri.003G201000, Potri.003G202800, Potri.003G214800, Potri.003G222800, Pot…
GO:0030003	0.00954486	1.79896	12.7483	22	285		cellular cation homeostasis	Potri.001G044900, Potri.001G161400, Potri.001G239650, Potri.001G366800, Potri.001G400100, Potri.002G028600, Potri.002G069400, Potri.002G191000, Potri.003G215600, Potri.006G006000, Potri.006G013900, Potri.006G099900, Potri.006G275000, Potri.006G279800, Potri.007G049000, Potri.012G081800, Potri.012G084800, Potri.014G088000, Potri.014G116000, Potri.015G083200, Potri.016G006500, Potri.018G090300
GO:0006073	0.00483014	1.78939	15.7453	27	352		cellular glucan metabolic process	Potri.001G092200, Potri.003G142300, Potri.003G191301, Potri.003G202900, Potri.003G214200, Potri.004G101250, Potri.005G027600, Potri.005G080100, Potri.006G004166, Potri.006G004232, Potri.006G004300, Potri.006G031700, Potri.006G051000, Potri.006G052600, Potri.006G070800, Potri.006G071200, Potri.006G251900, Potri.006G255800, Potri.007G076500, Potri.008G151200, Potri.008G195100, Potri.009G118800, Pot…
GO:0044265	0.00290995	1.45586	49.0698	69	1097		cellular macromolecule catabolic process	Potri.001G261201, Potri.002G181400, Potri.003G086400, Potri.003G186600, Potri.003G194300, Potri.003G194400, Potri.003G198600, Potri.003G202800, Potri.004G033900, Potri.004G037800, Potri.004G207600, Potri.004G215400, Potri.005G083800, Potri.005G091700, Potri.005G210500, Potri.005G256000, Potri.006G001400, Potri.006G008800, Potri.006G009400, Potri.006G010100, Potri.006G021900, Potri.006G026900, Pot…
GO:0044237	0.00111052	1.18439	718.602	775	16065		cellular metabolic process	Potri.001G014700, Potri.001G034300, Potri.001G054600, Potri.001G059900, Potri.001G070900, Potri.001G074700, Potri.001G082900, Potri.001G086000, Potri.001G092200, Potri.001G095800, Potri.001G105900, Potri.001G134000, Potri.001G141200, Potri.001G147700, Potri.001G150800, Potri.001G155700, Potri.001G161000, Potri.001G161400, Potri.001G174100, Potri.001G188500, Potri.001G200800, Potri.001G226900, Pot…
GO:0030004	0.00260144	3.38731	2.95224	9	66		cellular monovalent inorganic cation homeostasis	Potri.001G161400, Potri.001G366800, Potri.002G028600, Potri.002G191000, Potri.006G013900, Potri.006G275000, Potri.012G081800, Potri.014G116000, Potri.018G090300
GO:0033692	0.00446866	1.90401	12.6588	23	283		cellular polysaccharide biosynthetic process	Potri.003G142300, Potri.003G191301, Potri.003G202900, Potri.003G214200, Potri.005G027600, Potri.005G080100, Potri.006G004166, Potri.006G004232, Potri.006G004300, Potri.006G051000, Potri.006G052600, Potri.006G070800, Potri.006G240200, Potri.006G251900, Potri.006G255800, Potri.007G076500, Potri.008G086900, Potri.008G195100, Potri.009G118800, Potri.010G193300, Potri.013G019800, Potri.016G054900, Pot…
GO:0044264	0.00482968	1.65553	21.9629	35	491		cellular polysaccharide metabolic process	Potri.001G092200, Potri.001G299000, Potri.003G142300, Potri.003G191301, Potri.003G202900, Potri.003G214200, Potri.004G101250, Potri.005G027600, Potri.005G080100, Potri.006G004166, Potri.006G004232, Potri.006G004300, Potri.006G009400, Potri.006G027700, Potri.006G029900, Potri.006G031700, Potri.006G051000, Potri.006G052600, Potri.006G070800, Potri.006G071200, Potri.006G109900, Potri.006G240200, Pot…
GO:0009987	0.000221143	1.24318	981.306	1040	21938		cellular process	Potri.001G014700, Potri.001G034300, Potri.001G044900, Potri.001G054600, Potri.001G059900, Potri.001G070900, Potri.001G074700, Potri.001G082400, Potri.001G082900, Potri.001G084400, Potri.001G086000, Potri.001G092200, Potri.001G095800, Potri.001G105900, Potri.001G123800, Potri.001G134000, Potri.001G139600, Potri.001G141200, Potri.001G147700, Potri.001G150700, Potri.001G150800, Potri.001G155700, Pot…
GO:0071214	0.00343831	1.81743	16.1031	28	360		cellular response to abiotic stimulus	Potri.001G070900, Potri.001G437400, Potri.003G187032, Potri.003G187100, Potri.003G190600, Potri.003G202900, Potri.003G220300, Potri.004G150600, Potri.004G175800, Potri.006G020600, Potri.006G020700, Potri.006G069700, Potri.006G077800, Potri.006G233800, Potri.006G234400, Potri.006G239900, Potri.006G251800, Potri.006G275100, Potri.007G090600, Potri.009G005100, Potri.010G084300, Potri.010G120800, Pot…
GO:0104004	0.00343831	1.81743	16.1031	28	360		cellular response to environmental stimulus	Potri.001G070900, Potri.001G437400, Potri.003G187032, Potri.003G187100, Potri.003G190600, Potri.003G202900, Potri.003G220300, Potri.004G150600, Potri.004G175800, Potri.006G020600, Potri.006G020700, Potri.006G069700, Potri.006G077800, Potri.006G233800, Potri.006G234400, Potri.006G239900, Potri.006G251800, Potri.006G275100, Potri.007G090600, Potri.009G005100, Potri.010G084300, Potri.010G120800, Pot…
GO:0071496	0.00136969	1.92473	15.8347	29	354		cellular response to external stimulus	Potri.001G437400, Potri.001G455000, Potri.002G028600, Potri.002G177900, Potri.003G187032, Potri.003G187100, Potri.003G190600, Potri.003G198500, Potri.003G210500, Potri.004G033900, Potri.004G175800, Potri.005G100400, Potri.005G251600, Potri.006G048000, Potri.006G063300, Potri.006G069500, Potri.006G106600, Potri.006G233200, Potri.006G248100, Potri.006G253400, Potri.006G275600, Potri.009G072900, Pot…
GO:0031668	0.00121804	1.96709	14.9848	28	335		cellular response to extracellular stimulus	Potri.001G437400, Potri.001G455000, Potri.002G028600, Potri.002G177900, Potri.003G187032, Potri.003G187100, Potri.003G190600, Potri.003G198500, Potri.003G210500, Potri.004G033900, Potri.004G175800, Potri.005G100400, Potri.005G251600, Potri.006G048000, Potri.006G063300, Potri.006G069500, Potri.006G106600, Potri.006G233200, Potri.006G253400, Potri.006G275600, Potri.009G072900, Potri.010G069000, Pot…
GO:0031669	0.00176491	2.10548	11.0485	22	247		cellular response to nutrient levels	Potri.001G455000, Potri.002G028600, Potri.002G177900, Potri.003G187032, Potri.003G187100, Potri.003G190600, Potri.003G198500, Potri.003G210500, Potri.004G033900, Potri.005G100400, Potri.005G251600, Potri.006G063300, Potri.006G069500, Potri.006G106600, Potri.006G233200, Potri.006G253400, Potri.006G275600, Potri.009G072900, Potri.010G069000, Potri.011G052600, Potri.011G146900, Potri.014G120800
GO:0009267	0.00488238	2.03271	9.84079	19	220		cellular response to starvation	Potri.002G177900, Potri.003G187032, Potri.003G187100, Potri.003G190600, Potri.003G198500, Potri.003G210500, Potri.004G033900, Potri.005G100400, Potri.005G251600, Potri.006G063300, Potri.006G069500, Potri.006G106600, Potri.006G233200, Potri.006G253400, Potri.006G275600, Potri.009G072900, Potri.010G069000, Potri.011G052600, Potri.014G120800
GO:0009970	0.000178717	9.18758	0.894618	6	20		cellular response to sulfate starvation	Potri.003G187032, Potri.003G187100, Potri.003G190600, Potri.003G210500, Potri.005G100400, Potri.005G251600
GO:0046916	0.00805356	2.61591	4.11524	10	92		cellular transition metal ion homeostasis	Potri.001G239650, Potri.001G400100, Potri.002G028600, Potri.002G069400, Potri.003G215600, Potri.006G099900, Potri.007G049000, Potri.012G084800, Potri.014G088000, Potri.015G083200
GO:0030243	0.000427769	2.84498	6.12813	16	137		cellulose metabolic process	Potri.001G092200, Potri.003G142300, Potri.003G202900, Potri.005G027600, Potri.005G080100, Potri.006G004166, Potri.006G004232, Potri.006G004300, Potri.006G051000, Potri.006G052600, Potri.006G251900, Potri.007G076500, Potri.010G178800, Potri.013G019800, Potri.016G054900, Potri.019G049700
GO:0019750	0.00640541	4.01715	1.69977	6	38		chloroplast localization	Potri.004G209700, Potri.005G255500, Potri.009G170520, Potri.009G170640, Potri.010G130800, Potri.014G042600
GO:0003013	0.000476485	5.04802	1.8787	8	42		circulatory system process	Potri.001G351200, Potri.004G089800, Potri.005G014300, Potri.005G017300, Potri.005G068900, Potri.006G006000, Potri.012G071500, Potri.016G006500
GO:0048268	0.00127826	5.84508	1.25246	6	28		clathrin coat assembly	Potri.006G065100, Potri.006G075800, Potri.006G255000, Potri.008G070600, Potri.008G132100, Potri.016G114700
GO:0019343	0.00422205	12.8389	0.357847	3	8		cysteine biosynthetic process via cystathionine	Potri.003G187032, Potri.003G187100, Potri.003G190600
GO:0061640	0.000191555	3.22722	5.14405	15	115		cytoskeleton-dependent cytokinesis	Potri.001G443200, Potri.003G142300, Potri.004G089800, Potri.005G027600, Potri.006G004166, Potri.006G004232, Potri.006G004300, Potri.006G052600, Potri.006G251900, Potri.007G076500, Potri.008G131700, Potri.013G019800, Potri.016G054900, Potri.017G125200, Potri.019G049700
GO:0019521	0.00612351	10.6987	0.402578	3	9		D-gluconate metabolic process	Potri.001G095800, Potri.003G135600, Potri.008G113700
GO:0043649	0.000700739	8.92657	0.760425	5	17		dicarboxylic acid catabolic process	Potri.001G105900, Potri.004G075200, Potri.006G020900, Potri.012G039000, Potri.015G144700
GO:0043648	0.00132724	2.52992	6.79909	16	152		dicarboxylic acid metabolic process	Potri.001G105900, Potri.003G215100, Potri.004G075200, Potri.005G043400, Potri.006G020900, Potri.006G038400, Potri.006G232300, Potri.006G236500, Potri.010G254700, Potri.012G039000, Potri.013G099500, Potri.014G135500, Potri.015G017500, Potri.015G144700, Potri.016G036900, Potri.017G050500
GO:0048508	0.00209572	3.51072	2.86278	9	64		embryonic meristem development	Potri.002G092700, Potri.006G001400, Potri.006G066800, Potri.006G237500, Potri.006G257900, Potri.006G258100, Potri.011G166400, Potri.013G048800, Potri.014G144600
GO:0090421	0.00316872	4.05557	1.96816	7	44		embryonic meristem initiation	Potri.002G092700, Potri.006G001400, Potri.006G066800, Potri.006G237500, Potri.006G257900, Potri.006G258100, Potri.011G166400
GO:0071784	0.00199949	Inf	0.0894618	2	2		endoplasmic reticulum cisternal network assembly	Potri.006G281200, Potri.006G281400
GO:0071783	0.00199949	Inf	0.0894618	2	2		endoplasmic reticulum cisternal network organization	Potri.006G281200, Potri.006G281400
GO:0051234	7.37e-05	1.34475	175.121	223	3915		establishment of localization	Potri.001G044900, Potri.001G082400, Potri.001G084400, Potri.001G105800, Potri.001G123800, Potri.001G139600, Potri.001G150700, Potri.001G161400, Potri.001G174100, Potri.001G255800, Potri.001G260900, Potri.001G347300, Potri.001G348300, Potri.001G351200, Potri.001G354900, Potri.001G366800, Potri.001G455000, Potri.001G470000, Potri.002G019600, Potri.002G019800, Potri.002G028600, Potri.002G059200, Pot…
GO:0051667	0.00640541	4.01715	1.69977	6	38		establishment of plastid localization	Potri.004G209700, Potri.005G255500, Potri.009G170520, Potri.009G170640, Potri.010G130800, Potri.014G042600
GO:0042044	0.00752624	3.06262	2.86278	8	64		fluid transport	Potri.004G216500, Potri.005G109300, Potri.006G220100, Potri.009G005400, Potri.009G013900, Potri.009G128500, Potri.010G209900, Potri.T156000
GO:0006091	0.00666507	1.5144	31.4011	46	702		generation of precursor metabolites and energy	Potri.001G059900, Potri.001G095800, Potri.001G240300, Potri.001G468100, Potri.001G471900, Potri.002G093300, Potri.002G146300, Potri.002G169100, Potri.002G189300, Potri.002G220450, Potri.003G024000, Potri.003G135600, Potri.003G222200, Potri.004G162400, Potri.005G239200, Potri.005G239300, Potri.005G254100, Potri.006G036800, Potri.006G039700, Potri.006G067600, Potri.006G070800, Potri.006G231701, Pot…
GO:0009250	0.00023148	2.55708	8.85671	21	198		glucan biosynthetic process	Potri.003G142300, Potri.003G191301, Potri.003G202900, Potri.003G214200, Potri.005G027600, Potri.005G080100, Potri.006G004166, Potri.006G004232, Potri.006G004300, Potri.006G051000, Potri.006G052600, Potri.006G070800, Potri.006G251900, Potri.006G255800, Potri.007G076500, Potri.008G195100, Potri.009G118800, Potri.010G193300, Potri.013G019800, Potri.016G054900, Potri.019G049700
GO:0044042	0.00501394	1.78384	15.79	27	353		glucan metabolic process	Potri.001G092200, Potri.003G142300, Potri.003G191301, Potri.003G202900, Potri.003G214200, Potri.004G101250, Potri.005G027600, Potri.005G080100, Potri.006G004166, Potri.006G004232, Potri.006G004300, Potri.006G031700, Potri.006G051000, Potri.006G052600, Potri.006G070800, Potri.006G071200, Potri.006G251900, Potri.006G255800, Potri.007G076500, Potri.008G151200, Potri.008G195100, Potri.009G118800, Pot…
GO:0006094	0.000562678	4.90363	1.92343	8	43		gluconeogenesis	Potri.001G240300, Potri.001G468100, Potri.004G162400, Potri.007G015500, Potri.008G084500, Potri.009G124100, Potri.010G193300, Potri.011G165000
GO:0051156	8.82e-05	5.11409	2.32601	10	52		glucose 6-phosphate metabolic process	Potri.001G059900, Potri.001G095800, Potri.002G146300, Potri.003G135600, Potri.004G162400, Potri.006G039700, Potri.007G015500, Potri.008G113700, Potri.009G124100, Potri.014G068200
GO:0006006	5.98e-05	4.1116	3.6232	13	81		glucose metabolic process	Potri.001G059900, Potri.001G240300, Potri.001G468100, Potri.002G220450, Potri.004G162400, Potri.005G254100, Potri.006G233200, Potri.007G015500, Potri.008G084500, Potri.009G124100, Potri.010G193300, Potri.011G165000, Potri.014G140500
GO:0042946	0.00581983	42.7714	0.134193	2	3		glucoside transport	Potri.004G034800, Potri.011G091200
GO:0006537	0.00422205	12.8389	0.357847	3	8		glutamate biosynthetic process	Potri.006G038400, Potri.015G017500, Potri.016G036900
GO:0006536	0.000788692	5.36075	1.56558	7	35		glutamate metabolic process	Potri.004G075200, Potri.006G020900, Potri.006G038400, Potri.012G039000, Potri.015G017500, Potri.016G036900, Potri.017G050500
GO:0006541	0.00409662	3.84733	2.05762	7	46		glutamine metabolic process	Potri.004G085400, Potri.006G020900, Potri.006G038400, Potri.009G072900, Potri.015G017500, Potri.016G036900, Potri.017G050500
GO:0006096	0.000330272	3.20266	4.83094	14	108		glycolytic process	Potri.001G240300, Potri.001G468100, Potri.002G093300, Potri.002G220450, Potri.004G162400, Potri.005G254100, Potri.006G235066, Potri.006G235132, Potri.007G015500, Potri.008G084500, Potri.009G124100, Potri.011G165000, Potri.013G060400, Potri.014G140500
GO:1901656	0.00581983	42.7714	0.134193	2	3		glycoside transport	Potri.004G034800, Potri.011G091200
GO:0019319	0.00138075	4.18518	2.19181	8	49		hexose biosynthetic process	Potri.001G240300, Potri.001G468100, Potri.004G162400, Potri.007G015500, Potri.008G084500, Potri.009G124100, Potri.010G193300, Potri.011G165000
GO:0019318	0.000355994	2.53435	8.49887	20	190		hexose metabolic process	Potri.001G059900, Potri.001G240300, Potri.001G468100, Potri.002G220450, Potri.003G187300, Potri.004G162400, Potri.005G209500, Potri.005G254100, Potri.006G070500, Potri.006G233200, Potri.007G015500, Potri.008G084500, Potri.008G130600, Potri.009G124100, Potri.010G193300, Potri.011G165000, Potri.014G116800, Potri.014G140500, Potri.016G109700, Potri.018G089800
GO:0050667	0.00845908	9.17002	0.447309	3	10		homocysteine metabolic process	Potri.003G187032, Potri.003G187100, Potri.003G190600
GO:0009092	0.00470967	7.13615	0.715694	4	16		homoserine metabolic process	Potri.003G187032, Potri.003G187100, Potri.003G190600, Potri.013G099500
GO:0080170	0.000673828	14.2752	0.447309	4	10		hydrogen peroxide transmembrane transport	Potri.004G216500, Potri.009G005400, Potri.009G013900, Potri.T156000
GO:0098661	3.21e-05	5.25371	2.50493	11	56		inorganic anion transmembrane transport	Potri.002G092400, Potri.003G056200, Potri.004G207200, Potri.004G228300, Potri.005G079000, Potri.005G174600, Potri.006G064000, Potri.007G088700, Potri.011G052600, Potri.014G078000, Potri.018G138100
GO:0015698	2.13e-05	2.98607	8.09629	22	181		inorganic anion transport	Potri.001G348300, Potri.001G455000, Potri.002G092400, Potri.002G191000, Potri.003G056200, Potri.003G111500, Potri.004G207200, Potri.004G228300, Potri.005G079000, Potri.005G174600, Potri.006G064000, Potri.006G245900, Potri.006G246000, Potri.007G088700, Potri.008G156600, Potri.010G069000, Potri.011G052600, Potri.011G146900, Potri.012G081800, Potri.014G078000, Potri.014G116000, Potri.018G138100
GO:0098771	0.00391001	1.72502	19.3237	32	432		inorganic ion homeostasis	Potri.001G044900, Potri.001G161000, Potri.001G161400, Potri.001G239650, Potri.001G366800, Potri.001G400100, Potri.002G028600, Potri.002G069400, Potri.002G177900, Potri.002G191000, Potri.003G024000, Potri.003G074000, Potri.003G194100, Potri.003G215600, Potri.006G002900, Potri.006G006000, Potri.006G013900, Potri.006G063700, Potri.006G076900, Potri.006G099900, Potri.006G275000, Potri.006G279800, Pot…
GO:0098660	0.000389798	1.95016	18.9212	35	423		inorganic ion transmembrane transport	Potri.001G044900, Potri.001G123800, Potri.001G161400, Potri.001G366800, Potri.002G028600, Potri.002G059200, Potri.002G092400, Potri.003G024000, Potri.003G056200, Potri.003G215600, Potri.004G207200, Potri.004G228300, Potri.005G079000, Potri.005G154900, Potri.005G174600, Potri.006G062800, Potri.006G063000, Potri.006G064000, Potri.006G072900, Potri.006G099900, Potri.006G231701, Potri.006G231900, Pot…
GO:0019310	0.00581983	42.7714	0.134193	2	3		inositol catabolic process	Potri.008G144500, Potri.018G069700
GO:0006020	0.00861824	4.46149	1.2972	5	29		inositol metabolic process	Potri.006G014900, Potri.006G020900, Potri.008G144500, Potri.017G076400, Potri.018G069700
GO:0050801	0.00553704	1.66614	20.5762	33	460		ion homeostasis	Potri.001G044900, Potri.001G161000, Potri.001G161400, Potri.001G239650, Potri.001G366800, Potri.001G400100, Potri.002G028600, Potri.002G069400, Potri.002G177900, Potri.002G191000, Potri.003G024000, Potri.003G074000, Potri.003G194100, Potri.003G215600, Potri.005G255500, Potri.006G002900, Potri.006G006000, Potri.006G013900, Potri.006G063700, Potri.006G076900, Potri.006G099900, Potri.006G275000, Pot…
GO:0034220	0.000724741	1.58738	40.7051	62	910		ion transmembrane transport	Potri.001G044900, Potri.001G123800, Potri.001G150700, Potri.001G161400, Potri.001G174100, Potri.001G347300, Potri.001G366800, Potri.001G470000, Potri.002G028600, Potri.002G059200, Potri.002G079400, Potri.002G092400, Potri.003G008700, Potri.003G024000, Potri.003G056200, Potri.003G083700, Potri.003G215600, Potri.003G220400, Potri.004G034800, Potri.004G207200, Potri.004G209700, Potri.004G228300, Pot…
GO:0006811	0.000223029	1.36218	130.793	170	2924		ion transport	Potri.001G044900, Potri.001G082400, Potri.001G084400, Potri.001G105800, Potri.001G123800, Potri.001G150700, Potri.001G161400, Potri.001G174100, Potri.001G260900, Potri.001G347300, Potri.001G348300, Potri.001G351200, Potri.001G366800, Potri.001G455000, Potri.001G470000, Potri.002G019800, Potri.002G028600, Potri.002G059200, Potri.002G079400, Potri.002G092400, Potri.002G177900, Potri.002G191000, Pot…
GO:0033212	0.00422205	12.8389	0.357847	3	8		iron import into cell	Potri.012G084800, Potri.014G088000, Potri.015G083200
GO:0055072	0.00797241	2.79709	3.48901	9	78		iron ion homeostasis	Potri.001G044900, Potri.002G069400, Potri.003G215600, Potri.006G006000, Potri.009G119900, Potri.012G084800, Potri.014G088000, Potri.015G083200, Potri.016G006500
GO:0097054	0.000345307	64.203	0.178924	3	4		L-glutamate biosynthetic process	Potri.006G038400, Potri.015G017500, Potri.016G036900
GO:0051179	6.8e-05	1.33788	185.723	235	4152		localization	Potri.001G044900, Potri.001G082400, Potri.001G084400, Potri.001G105800, Potri.001G123800, Potri.001G139600, Potri.001G150700, Potri.001G161400, Potri.001G174100, Potri.001G255800, Potri.001G260900, Potri.001G347300, Potri.001G348300, Potri.001G351200, Potri.001G354900, Potri.001G366800, Potri.001G455000, Potri.001G470000, Potri.002G019600, Potri.002G019800, Potri.002G028600, Potri.002G059200, Pot…
GO:0009057	0.00888123	1.33474	65.5755	85	1466		macromolecule catabolic process	Potri.001G092200, Potri.001G261201, Potri.002G081400, Potri.002G181400, Potri.003G086400, Potri.003G186600, Potri.003G194300, Potri.003G194400, Potri.003G198600, Potri.003G202800, Potri.004G033900, Potri.004G037800, Potri.004G207600, Potri.004G215400, Potri.005G083800, Potri.005G091700, Potri.005G210500, Potri.005G256000, Potri.006G001400, Potri.006G008800, Potri.006G009400, Potri.006G010100, Pot…
GO:0008152	0.000131579	1.2282	803.769	870	17969		metabolic process	Potri.001G014700, Potri.001G034300, Potri.001G054600, Potri.001G059900, Potri.001G070900, Potri.001G074700, Potri.001G082900, Potri.001G086000, Potri.001G092200, Potri.001G095800, Potri.001G105900, Potri.001G134000, Potri.001G141200, Potri.001G147700, Potri.001G150800, Potri.001G155700, Potri.001G161000, Potri.001G161400, Potri.001G167800, Potri.001G167900, Potri.001G174100, Potri.001G188500, Pot…
GO:0009087	0.00422205	12.8389	0.357847	3	8		methionine catabolic process	Potri.003G187032, Potri.003G187100, Potri.003G190600
GO:0019458	0.00422205	12.8389	0.357847	3	8		methionine catabolic process via 2-oxobutanoate	Potri.003G187032, Potri.003G187100, Potri.003G190600
GO:0000281	0.000611652	3.57956	3.44428	11	77		mitotic cytokinesis	Potri.003G142300, Potri.005G027600, Potri.006G004166, Potri.006G004232, Potri.006G004300, Potri.006G052600, Potri.006G251900, Potri.007G076500, Potri.013G019800, Potri.016G054900, Potri.019G049700
GO:0032787	0.00493221	1.4577	42.5391	60	951		monocarboxylic acid metabolic process	Potri.001G095800, Potri.001G174100, Potri.001G200800, Potri.001G240300, Potri.001G468100, Potri.002G092700, Potri.002G093300, Potri.002G220450, Potri.003G032800, Potri.003G129100, Potri.003G135600, Potri.003G201000, Potri.003G212700, Potri.004G149000, Potri.004G162400, Potri.005G043400, Potri.005G223000, Potri.005G254100, Potri.006G004400, Potri.006G005800, Potri.006G009200, Potri.006G020900, Pot…
GO:0015718	0.00825445	3.00878	2.90751	8	65		monocarboxylic acid transport	Potri.001G347300, Potri.003G008700, Potri.006G070400, Potri.006G248500, Potri.011G057800, Potri.012G070700, Potri.013G111900, Potri.017G050500
GO:0046364	0.00268036	2.91521	4.11524	11	92		monosaccharide biosynthetic process	Potri.001G240300, Potri.001G468100, Potri.004G162400, Potri.006G014900, Potri.007G015500, Potri.008G084500, Potri.008G144500, Potri.009G124100, Potri.010G193300, Potri.011G165000, Potri.018G069700
GO:0005996	0.000148883	2.40859	11.138	25	249		monosaccharide metabolic process	Potri.001G059900, Potri.001G240300, Potri.001G468100, Potri.002G220450, Potri.003G187300, Potri.004G162400, Potri.005G209500, Potri.005G254100, Potri.006G014900, Potri.006G027700, Potri.006G029900, Potri.006G070500, Potri.006G233200, Potri.007G015500, Potri.008G084500, Potri.008G130600, Potri.008G144500, Potri.009G124100, Potri.010G193300, Potri.011G165000, Potri.014G116800, Potri.014G140500, Pot…
GO:0055067	0.00258214	2.52772	5.94921	14	133		monovalent inorganic cation homeostasis	Potri.001G161000, Potri.001G161400, Potri.001G366800, Potri.002G028600, Potri.002G177900, Potri.002G191000, Potri.003G074000, Potri.003G194100, Potri.006G002900, Potri.006G013900, Potri.006G275000, Potri.012G081800, Potri.014G116000, Potri.018G090300
GO:0042789	0.00581983	42.7714	0.134193	2	3		mRNA transcription by RNA polymerase II	Potri.001G034300, Potri.006G031900
GO:0006739	5.88e-05	4.44798	3.13116	12	70		NADP metabolic process	Potri.001G059900, Potri.001G095800, Potri.001G471900, Potri.002G146300, Potri.003G135600, Potri.004G162400, Potri.006G039700, Potri.007G015500, Potri.008G113700, Potri.009G124100, Potri.011G168700, Potri.014G068200
GO:0006740	1.92e-06	6.61915	2.28127	12	51		NADPH regeneration	Potri.001G059900, Potri.001G095800, Potri.001G471900, Potri.002G146300, Potri.003G135600, Potri.004G162400, Potri.006G039700, Potri.007G015500, Potri.008G113700, Potri.009G124100, Potri.011G168700, Potri.014G068200
GO:0030835	0.00366062	7.78515	0.670963	4	15		negative regulation of actin filament depolymerization	Potri.002G240232, Potri.006G050200, Potri.017G009900, Potri.018G089700
GO:0030837	0.00122208	7.65083	0.849887	5	19		negative regulation of actin filament polymerization	Potri.002G240232, Potri.006G050200, Potri.006G235200, Potri.017G009900, Potri.018G089700
GO:0010360	0.000345307	64.203	0.178924	3	4		negative regulation of anion channel activity	Potri.004G209700, Potri.009G170520, Potri.009G170640
GO:0010362	0.000345307	64.203	0.178924	3	4		negative regulation of anion channel activity by blue light	Potri.004G209700, Potri.009G170520, Potri.009G170640
GO:1903960	0.000345307	64.203	0.178924	3	4		negative regulation of anion transmembrane transport	Potri.004G209700, Potri.009G170520, Potri.009G170640
GO:1903792	0.000834431	32.1004	0.223654	3	5		negative regulation of anion transport	Potri.004G209700, Potri.009G170520, Potri.009G170640
GO:0051494	0.00247541	6.30005	0.984079	5	22		negative regulation of cytoskeleton organization	Potri.002G240232, Potri.006G050200, Potri.006G235200, Potri.017G009900, Potri.018G089700
GO:0034766	0.000345307	64.203	0.178924	3	4		negative regulation of ion transmembrane transport	Potri.004G209700, Potri.009G170520, Potri.009G170640
GO:0032413	0.000345307	64.203	0.178924	3	4		negative regulation of ion transmembrane transporter activity	Potri.004G209700, Potri.009G170520, Potri.009G170640
GO:0043271	0.00422205	12.8389	0.357847	3	8		negative regulation of ion transport	Potri.004G209700, Potri.009G170520, Potri.009G170640
GO:1901880	0.00470967	7.13615	0.715694	4	16		negative regulation of protein depolymerization	Potri.002G240232, Potri.006G050200, Potri.017G009900, Potri.018G089700
GO:0032272	0.00198522	6.69403	0.939348	5	21		negative regulation of protein polymerization	Potri.002G240232, Potri.006G050200, Potri.006G235200, Potri.017G009900, Potri.018G089700
GO:0031333	0.00198522	6.69403	0.939348	5	21		negative regulation of protein-containing complex assembly	Potri.002G240232, Potri.006G050200, Potri.006G235200, Potri.017G009900, Potri.018G089700
GO:1902904	0.00247541	6.30005	0.984079	5	22		negative regulation of supramolecular fiber organization	Potri.002G240232, Potri.006G050200, Potri.006G235200, Potri.017G009900, Potri.018G089700
GO:0034763	0.000345307	64.203	0.178924	3	4		negative regulation of transmembrane transport	Potri.004G209700, Potri.009G170520, Potri.009G170640
GO:0032410	0.000345307	64.203	0.178924	3	4		negative regulation of transporter activity	Potri.004G209700, Potri.009G170520, Potri.009G170640
GO:0042128	0.000399869	4.12923	2.77331	10	62		nitrate assimilation	Potri.001G348300, Potri.003G111500, Potri.004G085400, Potri.004G140800, Potri.005G172400, Potri.006G005800, Potri.012G070700, Potri.014G157500, Potri.015G017500, Potri.016G032000
GO:0042126	0.000399869	4.12923	2.77331	10	62		nitrate metabolic process	Potri.001G348300, Potri.003G111500, Potri.004G085400, Potri.004G140800, Potri.005G172400, Potri.006G005800, Potri.012G070700, Potri.014G157500, Potri.015G017500, Potri.016G032000
GO:0071941	0.000953539	3.63847	3.08643	10	69		nitrogen cycle metabolic process	Potri.001G348300, Potri.003G111500, Potri.004G085400, Potri.004G140800, Potri.005G172400, Potri.006G005800, Potri.012G070700, Potri.014G157500, Potri.015G017500, Potri.016G032000
GO:0009132	0.00180178	2.63902	5.72555	14	128		nucleoside diphosphate metabolic process	Potri.001G240300, Potri.001G468100, Potri.002G093300, Potri.002G220450, Potri.004G162400, Potri.005G254100, Potri.006G235066, Potri.006G235132, Potri.007G015500, Potri.008G084500, Potri.009G124100, Potri.011G165000, Potri.013G060400, Potri.014G140500
GO:0006165	0.000630021	2.98	5.14405	14	115		nucleoside diphosphate phosphorylation	Potri.001G240300, Potri.001G468100, Potri.002G093300, Potri.002G220450, Potri.004G162400, Potri.005G254100, Potri.006G235066, Potri.006G235132, Potri.007G015500, Potri.008G084500, Potri.009G124100, Potri.011G165000, Potri.013G060400, Potri.014G140500
GO:0046939	0.000367888	3.01538	5.45717	15	122		nucleotide phosphorylation	Potri.001G240300, Potri.001G468100, Potri.002G093300, Potri.002G220450, Potri.004G162400, Potri.005G254100, Potri.006G228500, Potri.006G235066, Potri.006G235132, Potri.007G015500, Potri.008G084500, Potri.009G124100, Potri.011G165000, Potri.013G060400, Potri.014G140500
GO:0006857	0.00113407	2.7862	5.45717	14	122		oligopeptide transport	Potri.001G082400, Potri.001G084400, Potri.001G351200, Potri.003G000800, Potri.003G111500, Potri.006G006000, Potri.009G069400, Potri.010G068100, Potri.012G024700, Potri.012G071500, Potri.014G157500, Potri.016G006500, Potri.016G032000, Potri.019G055800
GO:0019755	0.00594319	6.58699	0.760425	4	17		one-carbon compound transport	Potri.004G216500, Potri.009G005400, Potri.010G209900, Potri.T156000
GO:0016054	0.0012761	2.08528	12.1668	24	272		organic acid catabolic process	Potri.001G105900, Potri.001G174100, Potri.003G187032, Potri.003G187100, Potri.003G190600, Potri.003G222800, Potri.004G075200, Potri.005G223000, Potri.006G004400, Potri.006G009200, Potri.006G020900, Potri.006G036800, Potri.006G126800, Potri.006G229300, Potri.006G232300, Potri.006G240900, Potri.008G187400, Potri.009G072900, Potri.010G254700, Potri.012G039000, Potri.015G144700, Potri.016G091100, Pot…
GO:0006082	0.00444129	1.32137	87.5831	112	1958		organic acid metabolic process	Potri.001G095800, Potri.001G105900, Potri.001G174100, Potri.001G200800, Potri.001G240300, Potri.001G348300, Potri.001G468100, Potri.002G092700, Potri.002G093300, Potri.002G115100, Potri.002G151300, Potri.002G220450, Potri.003G032800, Potri.003G111500, Potri.003G129100, Potri.003G135600, Potri.003G187032, Potri.003G187100, Potri.003G190600, Potri.003G201000, Potri.003G212700, Potri.003G215100, Pot…
GO:0015711	0.00489284	2.18998	7.73844	16	173		organic anion transport	Potri.001G347300, Potri.003G008700, Potri.003G134100, Potri.003G220400, Potri.006G013900, Potri.006G070400, Potri.006G248500, Potri.006G255400, Potri.006G270700, Potri.006G278700, Potri.009G069400, Potri.011G057800, Potri.012G070700, Potri.013G111900, Potri.014G085700, Potri.017G050500
GO:1901575	1.17e-05	1.47098	115.003	160	2571		organic substance catabolic process	Potri.001G054600, Potri.001G092200, Potri.001G105900, Potri.001G150800, Potri.001G174100, Potri.001G240300, Potri.001G261201, Potri.001G468100, Potri.002G013400, Potri.002G081400, Potri.002G093300, Potri.002G113800, Potri.002G152100, Potri.002G181400, Potri.002G220450, Potri.003G032800, Potri.003G086400, Potri.003G186600, Potri.003G187032, Potri.003G187100, Potri.003G190600, Potri.003G194300, Pot…
GO:0071704	0.000114613	1.22719	749.421	817	16754		organic substance metabolic process	Potri.001G014700, Potri.001G034300, Potri.001G054600, Potri.001G059900, Potri.001G074700, Potri.001G082900, Potri.001G092200, Potri.001G095800, Potri.001G105900, Potri.001G134000, Potri.001G141200, Potri.001G147700, Potri.001G150800, Potri.001G155700, Potri.001G161000, Potri.001G161400, Potri.001G167800, Potri.001G167900, Potri.001G174100, Potri.001G188500, Potri.001G200800, Potri.001G213400, Pot…
GO:1901565	0.00388117	1.4049	57.3897	78	1283		organonitrogen compound catabolic process	Potri.001G150800, Potri.001G261201, Potri.002G081400, Potri.003G186600, Potri.003G187032, Potri.003G187100, Potri.003G190600, Potri.003G198600, Potri.003G201000, Potri.003G202800, Potri.003G222800, Potri.004G033900, Potri.004G037800, Potri.004G075200, Potri.004G207600, Potri.004G215400, Potri.004G227200, Potri.005G083800, Potri.005G091700, Potri.005G210500, Potri.005G256000, Potri.006G008800, Pot…
GO:0019637	0.00215311	1.53779	38.4686	57	860		organophosphate metabolic process	Potri.001G059900, Potri.001G095800, Potri.001G240300, Potri.001G249200, Potri.001G259200, Potri.001G468100, Potri.002G004000, Potri.002G028600, Potri.002G092700, Potri.002G093300, Potri.002G146300, Potri.002G220450, Potri.003G032800, Potri.003G061700, Potri.003G135600, Potri.003G198500, Potri.003G203800, Potri.003G216900, Potri.004G162400, Potri.005G154900, Potri.005G254100, Potri.006G003400, Pot…
GO:0033611	0.00199949	Inf	0.0894618	2	2		oxalate catabolic process	Potri.001G105900, Potri.015G144700
GO:0033609	0.00199949	Inf	0.0894618	2	2		oxalate metabolic process	Potri.001G105900, Potri.015G144700
GO:0043436	0.00376049	1.33639	83.5573	108	1868		oxoacid metabolic process	Potri.001G095800, Potri.001G105900, Potri.001G174100, Potri.001G200800, Potri.001G240300, Potri.001G348300, Potri.001G468100, Potri.002G092700, Potri.002G093300, Potri.002G115100, Potri.002G220450, Potri.003G032800, Potri.003G111500, Potri.003G129100, Potri.003G135600, Potri.003G187032, Potri.003G187100, Potri.003G190600, Potri.003G201000, Potri.003G212700, Potri.003G215100, Potri.003G221600, Pot…
GO:0006098	4.29e-05	5.65317	2.14708	10	48		pentose-phosphate shunt	Potri.001G059900, Potri.001G095800, Potri.002G146300, Potri.003G135600, Potri.004G162400, Potri.006G039700, Potri.007G015500, Potri.008G113700, Potri.009G124100, Potri.014G068200
GO:0045851	0.00102144	12.2354	0.49204	4	11		pH reduction	Potri.001G161000, Potri.001G161400, Potri.002G028600, Potri.003G074000
GO:0046189	0.00621589	3.17626	2.77331	8	62		phenol-containing compound biosynthetic process	Potri.001G161400, Potri.002G054100, Potri.006G221500, Potri.008G128500, Potri.010G114000, Potri.012G043700, Potri.012G070000, Potri.014G130300
GO:0009699	0.000668106	2.02549	15.119	29	338		phenylpropanoid biosynthetic process	Potri.001G054600, Potri.001G161400, Potri.001G307200, Potri.002G018300, Potri.002G054100, Potri.003G093700, Potri.003G216200, Potri.003G216400, Potri.006G033300, Potri.006G052600, Potri.006G067200, Potri.006G087100, Potri.006G126800, Potri.006G199100, Potri.006G221500, Potri.006G275900, Potri.008G128500, Potri.009G102700, Potri.009G118100, Potri.010G114000, Potri.010G199100, Potri.013G079500, Pot…
GO:0009698	0.000188345	1.99177	19.6369	37	439		phenylpropanoid metabolic process	Potri.001G054600, Potri.001G161400, Potri.001G307200, Potri.002G018300, Potri.002G054100, Potri.003G093700, Potri.003G216200, Potri.003G216400, Potri.003G217700, Potri.006G033300, Potri.006G052600, Potri.006G067200, Potri.006G069600, Potri.006G087100, Potri.006G126800, Potri.006G171100, Potri.006G199100, Potri.006G221500, Potri.006G275900, Potri.008G128500, Potri.009G102700, Potri.009G118100, Pot…
GO:0010233	0.000476485	5.04802	1.8787	8	42		phloem transport	Potri.001G351200, Potri.004G089800, Potri.005G014300, Potri.005G017300, Potri.005G068900, Potri.006G006000, Potri.012G071500, Potri.016G006500
GO:0009853	0.0029197	2.87957	4.15997	11	93		photorespiration	Potri.001G394400, Potri.004G100000, Potri.004G175800, Potri.006G016300, Potri.006G038400, Potri.006G077400, Potri.008G187400, Potri.010G254700, Potri.011G112700, Potri.016G036900, Potri.017G114600
GO:0009780	0.00199949	Inf	0.0894618	2	2		photosynthetic NADP+ reduction	Potri.001G471900, Potri.011G168700
GO:0051644	0.00640541	4.01715	1.69977	6	38		plastid localization	Potri.004G209700, Potri.005G255500, Potri.009G170520, Potri.009G170640, Potri.010G130800, Potri.014G042600
GO:0080114	0.00199949	Inf	0.0894618	2	2		positive regulation of glycine hydroxymethyltransferase activity	Potri.006G038400, Potri.016G036900
GO:0032968	0.00156987	7.14054	0.894618	5	20		positive regulation of transcription elongation from RNA polymerase II promoter	Potri.001G034300, Potri.005G005301, Potri.006G009100, Potri.006G024600, Potri.006G031900
GO:0010072	0.000788692	5.36075	1.56558	7	35		primary shoot apical meristem specification	Potri.002G092700, Potri.006G001400, Potri.006G066800, Potri.006G237500, Potri.006G257900, Potri.006G258100, Potri.011G166400
GO:0009135	0.000527151	3.0404	5.05459	14	113		purine nucleoside diphosphate metabolic process	Potri.001G240300, Potri.001G468100, Potri.002G093300, Potri.002G220450, Potri.004G162400, Potri.005G254100, Potri.006G235066, Potri.006G235132, Potri.007G015500, Potri.008G084500, Potri.009G124100, Potri.011G165000, Potri.013G060400, Potri.014G140500
GO:0006163	0.00460756	1.84346	14.1797	25	317		purine nucleotide metabolic process	Potri.001G240300, Potri.001G468100, Potri.002G004000, Potri.002G028600, Potri.002G092700, Potri.002G093300, Potri.002G220450, Potri.004G162400, Potri.005G154900, Potri.005G254100, Potri.006G078200, Potri.006G231900, Potri.006G232000, Potri.006G235066, Potri.006G235132, Potri.006G255600, Potri.006G255900, Potri.007G015500, Potri.008G084500, Potri.009G124100, Potri.009G169900, Potri.011G165000, Pot…
GO:0009179	0.000527151	3.0404	5.05459	14	113		purine ribonucleoside diphosphate metabolic process	Potri.001G240300, Potri.001G468100, Potri.002G093300, Potri.002G220450, Potri.004G162400, Potri.005G254100, Potri.006G235066, Potri.006G235132, Potri.007G015500, Potri.008G084500, Potri.009G124100, Potri.011G165000, Potri.013G060400, Potri.014G140500
GO:0009150	0.00214949	1.96575	13.3745	25	299		purine ribonucleotide metabolic process	Potri.001G240300, Potri.001G468100, Potri.002G004000, Potri.002G028600, Potri.002G092700, Potri.002G093300, Potri.002G220450, Potri.004G162400, Potri.005G154900, Potri.005G254100, Potri.006G078200, Potri.006G231900, Potri.006G232000, Potri.006G235066, Potri.006G235132, Potri.006G255600, Potri.006G255900, Potri.007G015500, Potri.008G084500, Potri.009G124100, Potri.009G169900, Potri.011G165000, Pot…
GO:0072521	0.00294201	1.83984	15.9242	28	356		purine-containing compound metabolic process	Potri.001G150800, Potri.001G240300, Potri.001G468100, Potri.002G004000, Potri.002G028600, Potri.002G092700, Potri.002G093300, Potri.002G220450, Potri.003G215100, Potri.004G162400, Potri.005G154900, Potri.005G254100, Potri.006G004900, Potri.006G078200, Potri.006G231900, Potri.006G232000, Potri.006G235066, Potri.006G235132, Potri.006G255600, Potri.006G255900, Potri.007G015500, Potri.008G084500, Pot…
GO:0006090	0.00115354	2.56785	6.70963	16	150		pyruvate metabolic process	Potri.001G240300, Potri.001G468100, Potri.002G093300, Potri.002G220450, Potri.004G162400, Potri.005G254100, Potri.006G235066, Potri.006G235132, Potri.006G236500, Potri.007G015500, Potri.008G084500, Potri.009G124100, Potri.010G027800, Potri.011G165000, Potri.013G060400, Potri.014G140500
GO:2001057	0.000848853	3.70132	3.0417	10	68		reactive nitrogen species metabolic process	Potri.001G348300, Potri.003G111500, Potri.004G085400, Potri.004G140800, Potri.005G172400, Potri.006G005800, Potri.012G070700, Potri.014G157500, Potri.015G017500, Potri.016G032000
GO:0033215	0.00422205	12.8389	0.357847	3	8		reductive iron assimilation	Potri.012G084800, Potri.014G088000, Potri.015G083200
GO:0019253	5.44e-05	6.2337	1.78924	9	40		reductive pentose-phosphate cycle	Potri.001G134000, Potri.002G220450, Potri.004G100000, Potri.005G254100, Potri.006G039700, Potri.008G084500, Potri.010G193300, Potri.014G140500, Potri.017G114600
GO:0030834	0.00594319	6.58699	0.760425	4	17		regulation of actin filament depolymerization	Potri.002G240232, Potri.006G050200, Potri.017G009900, Potri.018G089700
GO:0010361	0.000345307	64.203	0.178924	3	4		regulation of anion channel activity by blue light	Potri.004G209700, Potri.009G170520, Potri.009G170640
GO:0030641	0.000899273	4.51605	2.05762	8	46		regulation of cellular pH	Potri.001G161400, Potri.002G028600, Potri.002G191000, Potri.006G013900, Potri.006G275000, Potri.012G081800, Potri.014G116000, Potri.018G090300
GO:0051453	0.000899273	4.51605	2.05762	8	46		regulation of intracellular pH	Potri.001G161400, Potri.002G028600, Potri.002G191000, Potri.006G013900, Potri.006G275000, Potri.012G081800, Potri.014G116000, Potri.018G090300
GO:0006885	0.00115833	3.2806	3.71266	11	83		regulation of pH	Potri.001G161000, Potri.001G161400, Potri.002G028600, Potri.002G191000, Potri.003G074000, Potri.003G194100, Potri.006G013900, Potri.006G275000, Potri.012G081800, Potri.014G116000, Potri.018G090300
GO:2000762	0.00412062	3.43082	2.59439	8	58		regulation of phenylpropanoid metabolic process	Potri.002G054100, Potri.003G217700, Potri.006G067200, Potri.008G128500, Potri.010G114000, Potri.010G199100, Potri.016G142500, Potri.017G000700
GO:0034243	0.00370981	5.63651	1.07354	5	24		regulation of transcription elongation from RNA polymerase II promoter	Potri.001G034300, Potri.005G005301, Potri.006G009100, Potri.006G024600, Potri.006G031900
GO:0009628	6.24e-07	1.44406	180.668	243	4039		response to abiotic stimulus	Potri.001G070900, Potri.001G134000, Potri.001G141200, Potri.001G167800, Potri.001G167900, Potri.001G188500, Potri.001G240300, Potri.001G254100, Potri.001G255800, Potri.001G351200, Potri.001G403300, Potri.001G437400, Potri.002G059200, Potri.002G092700, Potri.002G151300, Potri.002G157000, Potri.002G177900, Potri.002G180800, Potri.002G189300, Potri.003G060000, Potri.003G066400, Potri.003G066600, Pot…
GO:0010447	0.00161325	21.3996	0.268385	3	6		response to acidic pH	Potri.009G119900, Potri.013G114600, Potri.019G085400
GO:0009637	6.1e-05	3.1529	6.30705	18	141		response to blue light	Potri.004G100000, Potri.004G156000, Potri.004G209700, Potri.005G255500, Potri.006G003800, Potri.006G077800, Potri.006G239900, Potri.006G275600, Potri.008G041000, Potri.009G170520, Potri.009G170640, Potri.010G251800, Potri.014G042600, Potri.014G095300, Potri.017G114600, Potri.019G045900, Potri.019G131600, Potri.T099400
GO:0046686	0.00111119	1.67064	29.3435	47	656		response to cadmium ion	Potri.001G095800, Potri.001G105900, Potri.001G240300, Potri.001G437400, Potri.002G124200, Potri.002G146300, Potri.002G152100, Potri.002G180800, Potri.003G032800, Potri.003G135600, Potri.003G184000, Potri.003G198500, Potri.003G215100, Potri.004G075200, Potri.004G102600, Potri.004G162400, Potri.004G190900, Potri.005G254100, Potri.006G008800, Potri.006G020900, Potri.006G021200, Potri.006G024200, Pot…
GO:0042221	1.6e-06	1.37571	242.128	309	5413		response to chemical	Potri.001G070900, Potri.001G082400, Potri.001G084400, Potri.001G086000, Potri.001G095800, Potri.001G105800, Potri.001G105900, Potri.001G134000, Potri.001G155700, Potri.001G167800, Potri.001G167900, Potri.001G240300, Potri.001G249200, Potri.001G254100, Potri.001G280200, Potri.001G307200, Potri.001G348300, Potri.001G394400, Potri.001G403300, Potri.001G437400, Potri.001G455000, Potri.002G013400, Pot…
GO:0034285	0.00489284	2.18998	7.73844	16	173		response to disaccharide	Potri.001G095800, Potri.001G254100, Potri.003G086400, Potri.003G135600, Potri.005G211500, Potri.005G254100, Potri.006G038400, Potri.006G044400, Potri.006G064400, Potri.006G065700, Potri.006G078300, Potri.009G005100, Potri.009G072900, Potri.014G140500, Potri.016G036900, Potri.019G045900
GO:0009605	0.00275916	1.27813	134.774	166	3013		response to external stimulus	Potri.001G070900, Potri.001G105900, Potri.001G134000, Potri.001G150700, Potri.001G249200, Potri.001G280200, Potri.001G394400, Potri.001G437400, Potri.001G455000, Potri.002G028600, Potri.002G115100, Potri.002G169100, Potri.002G177900, Potri.002G181400, Potri.003G000800, Potri.003G083700, Potri.003G086400, Potri.003G184000, Potri.003G187032, Potri.003G187100, Potri.003G190600, Potri.003G194000, Pot…
GO:0009991	0.000143119	2.04471	18.6528	36	417		response to extracellular stimulus	Potri.001G249200, Potri.001G437400, Potri.001G455000, Potri.002G028600, Potri.002G177900, Potri.003G187032, Potri.003G187100, Potri.003G190600, Potri.003G198500, Potri.003G210500, Potri.003G222800, Potri.004G033900, Potri.004G175800, Potri.005G100400, Potri.005G211500, Potri.005G251600, Potri.006G048000, Potri.006G062800, Potri.006G063300, Potri.006G069500, Potri.006G078300, Potri.006G106600, Pot…
GO:0010218	0.00317593	2.84478	4.2047	11	94		response to far red light	Potri.004G089800, Potri.004G100000, Potri.006G020600, Potri.006G020700, Potri.006G251800, Potri.008G041000, Potri.008G131700, Potri.014G095300, Potri.017G114600, Potri.017G125200, Potri.T099400
GO:0010035	1.81e-05	1.5479	80.3367	118	1796		response to inorganic substance	Potri.001G082400, Potri.001G084400, Potri.001G095800, Potri.001G105800, Potri.001G105900, Potri.001G240300, Potri.001G348300, Potri.001G437400, Potri.002G124200, Potri.002G146300, Potri.002G152100, Potri.002G180800, Potri.003G032800, Potri.003G111500, Potri.003G135600, Potri.003G184000, Potri.003G187032, Potri.003G187100, Potri.003G190600, Potri.003G198500, Potri.003G204400, Potri.003G210500, Pot…
GO:0080167	0.000202342	2.2311	13.3745	28	299		response to karrikin	Potri.001G141200, Potri.001G254100, Potri.001G255800, Potri.001G351200, Potri.002G157000, Potri.003G093700, Potri.003G193800, Potri.006G014900, Potri.006G026200, Potri.006G044400, Potri.006G052800, Potri.006G060400, Potri.006G060900, Potri.006G065700, Potri.006G126800, Potri.006G171100, Potri.006G218000, Potri.006G251800, Potri.007G115500, Potri.009G045200, Potri.009G133300, Potri.010G039300, Pot…
GO:0009416	1.64e-07	1.75551	68.1251	112	1523		response to light stimulus	Potri.001G167800, Potri.001G167900, Potri.001G188500, Potri.001G403300, Potri.002G059200, Potri.002G151300, Potri.002G180800, Potri.002G189300, Potri.003G060000, Potri.003G066400, Potri.003G066600, Potri.003G066800, Potri.003G086400, Potri.003G184000, Potri.003G192300, Potri.003G202900, Potri.003G207100, Potri.003G207200, Potri.003G213200, Potri.003G215700, Potri.003G222200, Potri.004G089800, Pot…
GO:0010038	0.000108614	1.71166	38.6475	63	864		response to metal ion	Potri.001G082400, Potri.001G084400, Potri.001G095800, Potri.001G105800, Potri.001G105900, Potri.001G240300, Potri.001G437400, Potri.002G124200, Potri.002G146300, Potri.002G152100, Potri.002G180800, Potri.003G032800, Potri.003G135600, Potri.003G184000, Potri.003G198500, Potri.003G204400, Potri.003G210500, Potri.003G215100, Potri.004G075200, Potri.004G102600, Potri.004G162400, Potri.004G190900, Pot…
GO:0007584	0.00737419	6.11629	0.805156	4	18		response to nutrient	Potri.001G249200, Potri.003G222800, Potri.006G062800, Potri.009G043200
GO:0031667	0.000175426	2.18247	14.627	30	327		response to nutrient levels	Potri.001G249200, Potri.001G455000, Potri.002G028600, Potri.002G177900, Potri.003G187032, Potri.003G187100, Potri.003G190600, Potri.003G198500, Potri.003G210500, Potri.003G222800, Potri.004G033900, Potri.005G100400, Potri.005G211500, Potri.005G251600, Potri.006G062800, Potri.006G063300, Potri.006G069500, Potri.006G078300, Potri.006G106600, Potri.006G233200, Potri.006G245200, Potri.006G253400, Pot…
GO:0010033	0.00193411	1.25914	172.93	209	3866		response to organic substance	Potri.001G086000, Potri.001G095800, Potri.001G105900, Potri.001G134000, Potri.001G155700, Potri.001G167800, Potri.001G167900, Potri.001G240300, Potri.001G249200, Potri.001G254100, Potri.001G307200, Potri.001G394400, Potri.001G403300, Potri.002G013400, Potri.002G018300, Potri.002G054100, Potri.002G092700, Potri.002G151300, Potri.002G177900, Potri.002G180800, Potri.003G032800, Potri.003G066400, Pot…
GO:0009268	0.00612351	10.6987	0.402578	3	9		response to pH	Potri.009G119900, Potri.013G114600, Potri.019G085400
GO:0009314	2.46e-07	1.73509	69.4671	113	1553		response to radiation	Potri.001G167800, Potri.001G167900, Potri.001G188500, Potri.001G403300, Potri.002G059200, Potri.002G151300, Potri.002G180800, Potri.002G189300, Potri.003G060000, Potri.003G066400, Potri.003G066600, Potri.003G066800, Potri.003G086400, Potri.003G184000, Potri.003G192300, Potri.003G202900, Potri.003G207100, Potri.003G207200, Potri.003G213200, Potri.003G215700, Potri.003G222200, Potri.004G089800, Pot…
GO:0042594	0.00261945	1.99694	12.1221	23	271		response to starvation	Potri.002G177900, Potri.003G187032, Potri.003G187100, Potri.003G190600, Potri.003G198500, Potri.003G210500, Potri.004G033900, Potri.005G100400, Potri.005G211500, Potri.005G251600, Potri.006G063300, Potri.006G069500, Potri.006G078300, Potri.006G106600, Potri.006G233200, Potri.006G245200, Potri.006G253400, Potri.006G275600, Potri.009G072900, Potri.010G069000, Potri.010G178800, Potri.011G052600, Pot…
GO:0050896	0.00510942	1.15695	509.082	555	11381		response to stimulus	Potri.001G070900, Potri.001G074700, Potri.001G082400, Potri.001G084400, Potri.001G086000, Potri.001G095800, Potri.001G105800, Potri.001G105900, Potri.001G134000, Potri.001G141200, Potri.001G147700, Potri.001G150700, Potri.001G155700, Potri.001G161000, Potri.001G167800, Potri.001G167900, Potri.001G188500, Potri.001G240300, Potri.001G249200, Potri.001G254100, Potri.001G255800, Potri.001G280200, Pot…
GO:0009744	0.00346952	2.27746	7.47006	16	167		response to sucrose	Potri.001G095800, Potri.001G254100, Potri.003G086400, Potri.003G135600, Potri.005G211500, Potri.005G254100, Potri.006G038400, Potri.006G044400, Potri.006G064400, Potri.006G065700, Potri.006G078300, Potri.009G005100, Potri.009G072900, Potri.014G140500, Potri.016G036900, Potri.019G045900
GO:0009411	0.000345754	2.31057	11.0933	24	248		response to UV	Potri.001G167800, Potri.001G167900, Potri.003G060000, Potri.003G066400, Potri.003G066600, Potri.003G066800, Potri.006G069700, Potri.006G126800, Potri.006G141400, Potri.006G251800, Potri.007G085000, Potri.008G067500, Potri.008G128500, Potri.009G005100, Potri.009G052500, Potri.010G114000, Potri.010G189800, Potri.013G073300, Potri.015G143200, Potri.016G091100, Potri.018G051300, Potri.019G045900, Pot…
GO:0009185	0.000687528	2.95068	5.18878	14	116		ribonucleoside diphosphate metabolic process	Potri.001G240300, Potri.001G468100, Potri.002G093300, Potri.002G220450, Potri.004G162400, Potri.005G254100, Potri.006G235066, Potri.006G235132, Potri.007G015500, Potri.008G084500, Potri.009G124100, Potri.011G165000, Potri.013G060400, Potri.014G140500
GO:0009259	0.00236814	1.89545	14.9401	27	334		ribonucleotide metabolic process	Potri.001G240300, Potri.001G468100, Potri.002G004000, Potri.002G028600, Potri.002G092700, Potri.002G093300, Potri.002G220450, Potri.003G198500, Potri.004G162400, Potri.005G154900, Potri.005G254100, Potri.006G078200, Potri.006G231900, Potri.006G232000, Potri.006G235066, Potri.006G235132, Potri.006G255600, Potri.006G255900, Potri.006G280600, Potri.007G015500, Potri.008G084500, Potri.009G124100, Pot…
GO:0019693	0.00399359	1.81765	15.5216	27	347		ribose phosphate metabolic process	Potri.001G240300, Potri.001G468100, Potri.002G004000, Potri.002G028600, Potri.002G092700, Potri.002G093300, Potri.002G220450, Potri.003G198500, Potri.004G162400, Potri.005G154900, Potri.005G254100, Potri.006G078200, Potri.006G231900, Potri.006G232000, Potri.006G235066, Potri.006G235132, Potri.006G255600, Potri.006G255900, Potri.006G280600, Potri.007G015500, Potri.008G084500, Potri.009G124100, Pot…
GO:0016246	0.00638748	2.56571	4.60728	11	103		RNA interference	Potri.002G181400, Potri.003G086400, Potri.003G194000, Potri.003G194300, Potri.003G196900, Potri.006G025900, Potri.006G253500, Potri.006G263900, Potri.010G105200, Potri.018G047500, Potri.T045700
GO:0019748	0.000890756	1.6127	36.1873	56	809		secondary metabolic process	Potri.001G054600, Potri.001G161400, Potri.001G307200, Potri.001G312800, Potri.001G437400, Potri.002G018300, Potri.002G054100, Potri.002G115100, Potri.003G093700, Potri.003G167600, Potri.003G201000, Potri.003G216200, Potri.003G216400, Potri.003G217700, Potri.004G082000, Potri.005G037801, Potri.005G223000, Potri.006G024200, Potri.006G033300, Potri.006G051500, Potri.006G052600, Potri.006G067200, Pot…
GO:0044550	0.00330688	1.76368	18.3397	31	410		secondary metabolite biosynthetic process	Potri.001G054600, Potri.001G161400, Potri.001G307200, Potri.002G018300, Potri.002G054100, Potri.003G093700, Potri.003G216200, Potri.003G216400, Potri.004G082000, Potri.006G033300, Potri.006G051500, Potri.006G052600, Potri.006G067200, Potri.006G087100, Potri.006G126800, Potri.006G199100, Potri.006G221500, Potri.006G275900, Potri.008G128500, Potri.009G102700, Potri.009G118100, Potri.010G114000, Pot…
GO:0044282	0.00108878	1.88744	17.8029	32	398		small molecule catabolic process	Potri.001G105900, Potri.001G174100, Potri.001G240300, Potri.002G013400, Potri.003G187032, Potri.003G187100, Potri.003G190600, Potri.003G222800, Potri.004G075200, Potri.005G209500, Potri.005G223000, Potri.006G004400, Potri.006G009200, Potri.006G014900, Potri.006G020900, Potri.006G036800, Potri.006G070500, Potri.006G126800, Potri.006G229300, Potri.006G232300, Potri.006G233200, Potri.006G240900, Pot…
GO:0010118	0.00614343	1.87819	12.2563	22	274		stomatal movement	Potri.001G366800, Potri.003G032800, Potri.003G207200, Potri.004G123200, Potri.004G209700, Potri.006G026200, Potri.006G062800, Potri.006G069700, Potri.006G233800, Potri.006G251700, Potri.006G253900, Potri.008G070600, Potri.009G170520, Potri.009G170640, Potri.011G163700, Potri.012G070000, Potri.012G070700, Potri.013G001000, Potri.014G111200, Potri.018G090300, Potri.019G045900, Potri.019G124000
GO:1902358	0.00041914	17.1308	0.402578	4	9		sulfate transmembrane transport	Potri.002G092400, Potri.003G056200, Potri.005G079000, Potri.007G088700
GO:0008272	0.00630668	4.86741	1.20773	5	27		sulfate transport	Potri.002G092400, Potri.003G056200, Potri.005G079000, Potri.007G088700, Potri.008G156600
GO:0072348	0.000661045	4.76726	1.96816	8	44		sulfur compound transport	Potri.001G351200, Potri.002G092400, Potri.003G056200, Potri.005G079000, Potri.007G088700, Potri.008G156600, Potri.009G069400, Potri.012G071500
GO:0006949	0.00370981	5.63651	1.07354	5	24		syncytium formation	Potri.004G123200, Potri.008G144500, Potri.013G060800, Potri.013G134300, Potri.018G069700
GO:0003008	0.000476485	5.04802	1.8787	8	42		system process	Potri.001G351200, Potri.004G089800, Potri.005G014300, Potri.005G017300, Potri.005G068900, Potri.006G006000, Potri.012G071500, Potri.016G006500
GO:0055076	0.00107416	2.58725	6.6649	16	149		transition metal ion homeostasis	Potri.001G044900, Potri.001G239650, Potri.001G400100, Potri.002G028600, Potri.002G069400, Potri.003G024000, Potri.003G215600, Potri.006G006000, Potri.006G076900, Potri.006G099900, Potri.007G049000, Potri.009G119900, Potri.012G084800, Potri.014G088000, Potri.015G083200, Potri.016G006500
GO:0055085	7.63e-07	1.70706	67.9015	109	1518		transmembrane transport	Potri.001G044900, Potri.001G082400, Potri.001G084400, Potri.001G123800, Potri.001G139600, Potri.001G150700, Potri.001G161400, Potri.001G174100, Potri.001G255800, Potri.001G347300, Potri.001G348300, Potri.001G351200, Potri.001G354900, Potri.001G366800, Potri.001G470000, Potri.002G019600, Potri.002G028600, Potri.002G059200, Potri.002G079400, Potri.002G092400, Potri.003G008700, Potri.003G024000, Pot…
GO:0006810	4.45e-05	1.35896	172.795	222	3863		transport	Potri.001G044900, Potri.001G082400, Potri.001G084400, Potri.001G105800, Potri.001G123800, Potri.001G139600, Potri.001G150700, Potri.001G161400, Potri.001G174100, Potri.001G255800, Potri.001G260900, Potri.001G347300, Potri.001G348300, Potri.001G351200, Potri.001G354900, Potri.001G366800, Potri.001G455000, Potri.001G470000, Potri.002G019600, Potri.002G019800, Potri.002G028600, Potri.002G059200, Pot…
GO:0019346	0.00845908	9.17002	0.447309	3	10		transsulfuration	Potri.003G187032, Potri.003G187100, Potri.003G190600
GO:0015840	0.00366062	7.78515	0.670963	4	15		urea transport	Potri.004G216500, Potri.009G005400, Potri.010G209900, Potri.T156000
GO:0003018	0.000476485	5.04802	1.8787	8	42		vascular process in circulatory system	Potri.001G351200, Potri.004G089800, Potri.005G014300, Potri.005G017300, Potri.005G068900, Potri.006G006000, Potri.012G071500, Potri.016G006500
GO:0010232	0.000476485	5.04802	1.8787	8	42		vascular transport	Potri.001G351200, Potri.004G089800, Potri.005G014300, Potri.005G017300, Potri.005G068900, Potri.006G006000, Potri.012G071500, Potri.016G006500
GO:0006833	0.00752624	3.06262	2.86278	8	64		water transport	Potri.004G216500, Potri.005G109300, Potri.006G220100, Potri.009G005400, Potri.009G013900, Potri.009G128500, Potri.010G209900, Potri.T156000
