# Supplementary material for: The ASYMMETRIC LEAVES1 ortholog PagAS1a promotes xylem development and plant growth in Populus
Source: For Res (Fayettev). 2025 May 23;5:e010. doi: 10.48130/forres-0025-0011 (PMC12439027; doi:10.48130/forres-0025-0011)
Supplement: Supplementary file 1 — Supplementary data to this article can be found online. [file FR-2025-5-0011-Supplementary.zip › 10.48130_forres-0025-0011-Suppl-TableS4.xlsx]

## Sheet: Table S4,down-regulated
Table S4. Gene Ontology (GO) analysis of the down-regulated DEGs from RNA-seq (PagAS1aOE).
GOBPID	Pvalue	OddsRatio	ExpCount	Count	Size	labled	Term	Genes
GO:0044843	0.000159687	12.1564	0.54497	5	19	1	cell cycle G1/S phase transition	Potri.001G301800, Potri.006G113200, Potri.009G097800, Potri.014G023000, Potri.016G142800
GO:0046274	1.16e-05	6.45011	1.80701	10	63	1	lignin catabolic process	Potri.005G200700, Potri.008G073700, Potri.008G073800, Potri.009G042500, Potri.009G156800, Potri.010G183500, Potri.010G183600, Potri.013G152700, Potri.019G121700, Potri.019G124300
GO:0009808	0.000238524	2.75641	6.9412	18	242	1	lignin metabolic process	Potri.002G178700, Potri.004G019350, Potri.005G118700, Potri.005G200700, Potri.006G178700, Potri.007G019300, Potri.007G067600, Potri.008G073700, Potri.008G073800, Potri.009G042500, Potri.009G156800, Potri.010G183500, Potri.010G183600, Potri.013G083600, Potri.013G152700, Potri.014G143200, Potri.019G121700, Potri.019G124300
GO:0007346	0.00901281	2.40506	4.79	11	167	1	regulation of mitotic cell cycle	Potri.001G301800, Potri.005G024800, Potri.005G181400, Potri.005G257500, Potri.009G097800, Potri.010G055100, Potri.011G141200, Potri.013G149000, Potri.014G023000, Potri.016G100000, Potri.T034700
GO:0001708	0.00571376	3.50554	2.1512	7	75	2	cell fate specification	Potri.001G214700, Potri.001G352400, Potri.002G059100, Potri.003G112800, Potri.004G015100, Potri.004G021300, Potri.005G203200
GO:0008283	0.00165752	2.63033	5.6218	14	196	2	cell population proliferation	Potri.001G301800, Potri.004G215100, Potri.005G087000, Potri.005G148400, Potri.005G181400, Potri.006G123400, Potri.007G007400, Potri.009G007100, Potri.009G097800, Potri.011G141200, Potri.013G067000, Potri.013G149000, Potri.014G006900, Potri.014G023000
GO:0010022	0.00826598	4.36027	1.26204	5	44	2	meristem determinacy	Potri.004G004700, Potri.004G126600, Potri.009G106200, Potri.010G154100, Potri.019G104500
GO:0030308	0.00439707	5.15406	1.08994	5	38	2	negative regulation of cell growth	Potri.001G073900, Potri.002G100600, Potri.003G157100, Potri.005G161500, Potri.014G131800
GO:0045597	0.000207903	11.3456	0.573653	5	20	2	positive regulation of cell differentiation	Potri.004G015100, Potri.004G021300, Potri.004G215100, Potri.006G123400, Potri.009G007100
GO:0009939	0.00996197	7.83765	0.458922	3	16	2	positive regulation of gibberellic acid mediated signaling pathway	Potri.002G213100, Potri.009G037300, Potri.010G060800
GO:0031117	0.000440838	33.9743	0.172096	3	6	2	positive regulation of microtubule depolymerization	Potri.001G073900, Potri.003G157100, Potri.005G024800
GO:1903890	0.00775765	22.6243	0.143413	2	5	2	positive regulation of plant epidermal cell differentiation	Potri.004G015100, Potri.004G021300
GO:1901881	0.00118224	20.3833	0.229461	3	8	2	positive regulation of protein depolymerization	Potri.001G073900, Potri.003G157100, Potri.005G024800
GO:0045595	0.00279539	4.04148	1.89305	7	66	2	regulation of cell differentiation	Potri.004G015100, Potri.004G020400, Potri.004G021300, Potri.004G064300, Potri.004G215100, Potri.006G123400, Potri.009G007100
GO:0042659	0.000266453	10.6362	0.602335	5	21	2	regulation of cell fate specification	Potri.001G352400, Potri.002G059100, Potri.004G015100, Potri.004G021300, Potri.005G203200
GO:0000079	0.00163083	3.95257	2.20856	8	77	2	regulation of cyclin-dependent protein serine/threonine kinase activity	Potri.001G301800, Potri.002G143400, Potri.002G242100, Potri.005G181400, Potri.009G097800, Potri.012G114600, Potri.013G149000, Potri.014G023000
GO:2000023	0.00826826	8.49107	0.43024	3	15	2	regulation of lateral root development	Potri.002G096800, Potri.005G074500, Potri.005G164900
GO:0071368	0.00259008	3.07391	3.4706	10	121	3	cellular response to cytokinin stimulus	Potri.001G027000, Potri.004G097900, Potri.008G193000, Potri.010G037800, Potri.010G122400, Potri.011G141200, Potri.013G028300, Potri.014G123700, Potri.016G038000, Potri.017G116300
GO:0010143	0.000511049	6.81165	1.03258	6	36	3	cutin biosynthetic process	Potri.003G185300, Potri.005G202200, Potri.006G097800, Potri.008G058200, Potri.009G109900, Potri.010G201200
GO:0009736	0.00229162	3.13051	3.41323	10	119	3	cytokinin-activated signaling pathway	Potri.001G027000, Potri.004G097900, Potri.008G193000, Potri.010G037800, Potri.010G122400, Potri.011G141200, Potri.013G028300, Potri.014G123700, Potri.016G038000, Potri.017G116300
GO:0035987	0.00826826	8.49107	0.43024	3	15	3	endodermal cell differentiation	Potri.004G215100, Potri.006G123400, Potri.009G007100
GO:0010476	0.00104767	2.9049	4.76132	13	166	3	gibberellin mediated signaling pathway	Potri.002G129700, Potri.002G213100, Potri.004G097900, Potri.004G128400, Potri.005G095100, Potri.006G177000, Potri.009G037300, Potri.010G060800, Potri.010G122400, Potri.013G025000, Potri.014G123700, Potri.017G102800, Potri.017G116300
GO:0031115	0.000821805	Inf	0.0573653	2	2	3	negative regulation of microtubule polymerization	Potri.001G073900, Potri.003G157100
GO:0009737	0.00045421	1.6794	33.5587	54	1170	3	response to abscisic acid	Potri.001G144400, Potri.001G325100, Potri.001G403200, Potri.001G404100, Potri.001G408700, Potri.002G081800, Potri.002G096800, Potri.002G128900, Potri.002G176900, Potri.002G200500, Potri.002G203500, Potri.003G139200, Potri.003G162500, Potri.004G000600, Potri.004G001300, Potri.004G012500, Potri.004G012700, Potri.004G015500, Potri.004G033100, Potri.004G034400, Potri.004G089500, Potri.004G097900, Pot…
GO:0009739	0.0013599	2.41554	7.40012	17	258	3	response to gibberellin	Potri.001G197000, Potri.002G113700, Potri.002G129700, Potri.002G213100, Potri.004G097900, Potri.004G128400, Potri.005G095100, Potri.006G085900, Potri.006G177000, Potri.009G037300, Potri.010G060800, Potri.010G122400, Potri.010G240800, Potri.013G025000, Potri.014G123700, Potri.017G102800, Potri.017G116300
GO:0009753	0.000220434	2.20229	13.3661	28	466	3	response to jasmonic acid	Potri.001G048900, Potri.001G049000, Potri.001G062500, Potri.001G166200, Potri.001G315001, Potri.002G039100, Potri.002G128900, Potri.002G176900, Potri.003G068900, Potri.003G162500, Potri.003G165000, Potri.004G015100, Potri.004G021300, Potri.004G034400, Potri.005G095100, Potri.005G178900, Potri.005G224100, Potri.006G085900, Potri.006G139400, Potri.007G067600, Potri.007G079800, Potri.007G093900, Pot…
GO:0009751	5.31e-05	2.37141	12.9359	29	451	3	response to salicylic acid	Potri.001G048900, Potri.001G049000, Potri.001G235500, Potri.001G315001, Potri.002G096800, Potri.002G113700, Potri.002G128900, Potri.003G162500, Potri.004G000400, Potri.004G015100, Potri.004G021300, Potri.004G034400, Potri.005G074500, Potri.005G095100, Potri.005G131600, Potri.005G164900, Potri.006G085900, Potri.007G036400, Potri.007G067600, Potri.007G093900, Potri.007G111500, Potri.008G170100, Pot…
GO:0010025	0.000528338	4.78658	1.86437	8	65	3	wax biosynthetic process	Potri.001G152500, Potri.002G178000, Potri.003G185300, Potri.004G001300, Potri.004G185000, Potri.004G185100, Potri.009G109900, Potri.009G145000
GO:0007019	0.00675715	9.26329	0.401557	3	14	4	microtubule depolymerization	Potri.001G073900, Potri.003G157100, Potri.005G024800
GO:0042660	0.00775765	22.6243	0.143413	2	5	4	positive regulation of cell fate specification	Potri.004G015100, Potri.004G021300
GO:0010557	0.00874753	1.56046	24.4376	37	852	4	positive regulation of macromolecule biosynthetic process	Potri.001G083800, Potri.001G330400, Potri.001G373400, Potri.001G404100, Potri.002G100600, Potri.002G176900, Potri.002G178700, Potri.002G200500, Potri.003G162500, Potri.003G185300, Potri.004G064300, Potri.004G115400, Potri.004G215100, Potri.005G071900, Potri.005G131600, Potri.005G161500, Potri.006G123400, Potri.007G017000, Potri.007G029500, Potri.007G036400, Potri.007G058200, Potri.007G067600, Pot…
GO:0031112	0.00542378	10.19	0.372874	3	13	4	positive regulation of microtubule polymerization or depolymerization	Potri.001G073900, Potri.003G157100, Potri.005G024800
GO:0010453	0.000764874	8.10243	0.745749	5	26	4	regulation of cell fate commitment	Potri.001G352400, Potri.002G059100, Potri.004G015100, Potri.004G021300, Potri.005G203200
GO:1904029	0.00163083	3.95257	2.20856	8	77	4	regulation of cyclin-dependent protein kinase activity	Potri.001G301800, Potri.002G143400, Potri.002G242100, Potri.005G181400, Potri.009G097800, Potri.012G114600, Potri.013G149000, Potri.014G023000
GO:0009740	0.000885472	2.9633	4.67527	13	163	4	gibberellic acid mediated signaling pathway	Potri.002G129700, Potri.002G213100, Potri.004G097900, Potri.004G128400, Potri.005G095100, Potri.006G177000, Potri.009G037300, Potri.010G060800, Potri.010G122400, Potri.013G025000, Potri.014G123700, Potri.017G102800, Potri.017G116300
GO:1901332	0.00173561	16.9855	0.258144	3	9	4	negative regulation of lateral root development	Potri.002G096800, Potri.005G074500, Potri.005G164900
GO:0031111	0.00241837	67.8774	0.0860479	2	3	4	negative regulation of microtubule polymerization or depolymerization	Potri.001G073900, Potri.003G157100
GO:0009725	7.66e-07	1.63292	87.7402	133	3059	4	response to hormone	Potri.001G027000, Potri.001G048900, Potri.001G049000, Potri.001G062500, Potri.001G073900, Potri.001G144400, Potri.001G166200, Potri.001G197000, Potri.001G298300, Potri.001G301800, Potri.001G315001, Potri.001G325100, Potri.001G403200, Potri.001G404100, Potri.001G408700, Potri.002G039100, Potri.002G049200, Potri.002G081800, Potri.002G096800, Potri.002G113700, Potri.002G128900, Potri.002G129700, Pot…
GO:0019748	3.93e-07	2.30334	23.2043	50	809	4	secondary metabolic process	Potri.001G015066, Potri.001G015132, Potri.001G133300, Potri.001G223500, Potri.001G249700, Potri.001G326300, Potri.001G431300, Potri.001G436500, Potri.002G128900, Potri.002G156900, Potri.002G176900, Potri.002G178700, Potri.003G134600, Potri.003G162500, Potri.004G019350, Potri.004G185000, Potri.004G185100, Potri.005G092200, Potri.005G118700, Potri.005G148400, Potri.005G200700, Potri.006G178700, Pot…
GO:0010166	0.000717658	4.5468	1.95042	8	68	4	wax metabolic process	Potri.001G152500, Potri.002G178000, Potri.003G185300, Potri.004G001300, Potri.004G185000, Potri.004G185100, Potri.009G109900, Potri.009G145000
GO:0007492	0.00826826	8.49107	0.43024	3	15	4	endoderm development	Potri.004G215100, Potri.006G123400, Potri.009G007100
GO:0001706	0.00826826	8.49107	0.43024	3	15	4	endoderm formation	Potri.004G215100, Potri.006G123400, Potri.009G007100
GO:0010582	0.0067848	4.59626	1.20467	5	42	4	floral meristem determinacy	Potri.004G004700, Potri.004G126600, Potri.009G106200, Potri.010G154100, Potri.019G104500
GO:0048856	0.00233415	1.26982	165.441	199	5768		anatomical structure development	Potri.001G010300, Potri.001G060000, Potri.001G073900, Potri.001G138700, Potri.001G141400, Potri.001G144400, Potri.001G197000, Potri.001G209300, Potri.001G214700, Potri.001G301800, Potri.001G325100, Potri.001G325800, Potri.001G328000, Potri.001G343800, Potri.001G359000, Potri.001G376200, Potri.001G382400, Potri.001G403200, Potri.001G404100, Potri.001G463300, Potri.002G008800, Potri.002G028200, Pot…
GO:0019438	3.97e-07	1.55045	128.068	182	4465		aromatic compound biosynthetic process	Potri.001G006300, Potri.001G027000, Potri.001G083800, Potri.001G133300, Potri.001G144400, Potri.001G197000, Potri.001G214700, Potri.001G235500, Potri.001G249700, Potri.001G325100, Potri.001G325800, Potri.001G326300, Potri.001G328000, Potri.001G330400, Potri.001G343800, Potri.001G352400, Potri.001G373400, Potri.001G404100, Potri.001G408700, Potri.002G008800, Potri.002G028200, Potri.002G039100, Pot…
GO:0009058	3.39e-05	1.34506	236.632	290	8250		biosynthetic process	Potri.001G006300, Potri.001G027000, Potri.001G056300, Potri.001G073900, Potri.001G083800, Potri.001G100200, Potri.001G133300, Potri.001G144400, Potri.001G152500, Potri.001G182000, Potri.001G197000, Potri.001G214700, Potri.001G235500, Potri.001G249700, Potri.001G325100, Potri.001G325800, Potri.001G326300, Potri.001G328000, Potri.001G330400, Potri.001G343800, Potri.001G352400, Potri.001G353900, Pot…
GO:1901136	0.00202143	3.18924	3.35587	10	117		carbohydrate derivative catabolic process	Potri.001G015066, Potri.001G015132, Potri.001G223500, Potri.004G182000, Potri.005G049300, Potri.007G144600, Potri.009G141800, Potri.012G033932, Potri.014G022900, Potri.019G093900
GO:0015976	0.00826826	8.49107	0.43024	3	15		carbon utilization	Potri.005G156600, Potri.007G114600, Potri.015G076000
GO:0009056	0.000242719	1.45292	84.1262	116	2933		catabolic process	Potri.001G015066, Potri.001G015132, Potri.001G098800, Potri.001G122700, Potri.001G138700, Potri.001G162900, Potri.001G223500, Potri.001G240600, Potri.001G306200, Potri.001G339500, Potri.001G342600, Potri.001G431300, Potri.001G436500, Potri.001G455400, Potri.002G018000, Potri.002G054900, Potri.002G093900, Potri.003G022900, Potri.003G076300, Potri.003G110901, Potri.004G001300, Potri.004G002000, Pot…
GO:0016024	0.00996197	7.83765	0.458922	3	16		CDP-diacylglycerol biosynthetic process	Potri.005G202200, Potri.008G058200, Potri.010G201200
GO:0046341	0.00996197	7.83765	0.458922	3	16		CDP-diacylglycerol metabolic process	Potri.005G202200, Potri.008G058200, Potri.010G201200
GO:0030154	1.42e-05	1.84771	36.0254	63	1256		cell differentiation	Potri.001G197000, Potri.001G214700, Potri.001G301800, Potri.001G328000, Potri.001G352400, Potri.001G408700, Potri.001G463300, Potri.002G059100, Potri.002G096800, Potri.002G113700, Potri.002G209700, Potri.002G234600, Potri.003G052600, Potri.003G112800, Potri.004G015100, Potri.004G020400, Potri.004G020650, Potri.004G021300, Potri.004G033100, Potri.004G064300, Potri.004G097900, Potri.004G115400, Pot…
GO:0044249	1.22e-05	1.37445	223.38	279	7788		cellular biosynthetic process	Potri.001G006300, Potri.001G027000, Potri.001G056300, Potri.001G073900, Potri.001G083800, Potri.001G100200, Potri.001G133300, Potri.001G144400, Potri.001G152500, Potri.001G182000, Potri.001G197000, Potri.001G214700, Potri.001G235500, Potri.001G249700, Potri.001G325100, Potri.001G325800, Potri.001G326300, Potri.001G328000, Potri.001G330400, Potri.001G343800, Potri.001G352400, Potri.001G353900, Pot…
GO:0044248	0.00527455	1.37946	60.8072	81	2120		cellular catabolic process	Potri.001G015066, Potri.001G015132, Potri.001G098800, Potri.001G122700, Potri.001G162900, Potri.001G223500, Potri.001G431300, Potri.001G436500, Potri.002G018000, Potri.002G093900, Potri.003G022900, Potri.003G110901, Potri.004G001300, Potri.004G002000, Potri.004G004200, Potri.004G004400, Potri.004G009600, Potri.004G013200, Potri.004G013700, Potri.004G015300, Potri.004G174200, Potri.004G182000, Pot…
GO:0048869	4.1e-06	1.86303	39.8689	70	1390		cellular developmental process	Potri.001G138700, Potri.001G197000, Potri.001G214700, Potri.001G301800, Potri.001G328000, Potri.001G352400, Potri.001G408700, Potri.001G463300, Potri.002G059100, Potri.002G096800, Potri.002G113700, Potri.002G209700, Potri.002G234600, Potri.003G052600, Potri.003G112800, Potri.004G015100, Potri.004G020400, Potri.004G020650, Potri.004G021300, Potri.004G033100, Potri.004G064300, Potri.004G097900, Pot…
GO:0034645	2.9e-07	1.51557	155.374	214	5417		cellular macromolecule biosynthetic process	Potri.001G006300, Potri.001G027000, Potri.001G056300, Potri.001G073900, Potri.001G083800, Potri.001G144400, Potri.001G197000, Potri.001G214700, Potri.001G235500, Potri.001G325100, Potri.001G325800, Potri.001G326300, Potri.001G328000, Potri.001G330400, Potri.001G343800, Potri.001G352400, Potri.001G353900, Potri.001G373400, Potri.001G381900, Potri.001G404100, Potri.001G408700, Potri.002G008800, Pot…
GO:0044271	7.15e-06	1.44529	150.842	201	5259		cellular nitrogen compound biosynthetic process	Potri.001G006300, Potri.001G027000, Potri.001G083800, Potri.001G144400, Potri.001G197000, Potri.001G214700, Potri.001G235500, Potri.001G325100, Potri.001G325800, Potri.001G328000, Potri.001G330400, Potri.001G343800, Potri.001G352400, Potri.001G353900, Potri.001G373400, Potri.001G404100, Potri.001G408700, Potri.002G008800, Potri.002G021400, Potri.002G028200, Potri.002G039100, Potri.002G046400, Pot…
GO:0070887	0.00500822	1.36748	65.9414	87	2299		cellular response to chemical stimulus	Potri.001G027000, Potri.001G062500, Potri.001G073900, Potri.001G144400, Potri.001G166200, Potri.001G315001, Potri.001G403200, Potri.001G431300, Potri.001G436500, Potri.002G039100, Potri.002G049200, Potri.002G096800, Potri.002G128900, Potri.002G129700, Potri.002G176900, Potri.002G186400, Potri.002G203500, Potri.002G213100, Potri.002G224100, Potri.003G068900, Potri.003G139200, Potri.003G157100, Pot…
GO:0071280	0.00474468	33.9376	0.114731	2	4		cellular response to copper ion	Potri.001G073900, Potri.003G157100
GO:0071495	0.00073173	1.53873	48.1295	71	1678		cellular response to endogenous stimulus	Potri.001G027000, Potri.001G062500, Potri.001G144400, Potri.001G166200, Potri.001G315001, Potri.001G403200, Potri.002G039100, Potri.002G049200, Potri.002G096800, Potri.002G128900, Potri.002G129700, Potri.002G176900, Potri.002G186400, Potri.002G213100, Potri.003G068900, Potri.003G139200, Potri.003G162500, Potri.003G165000, Potri.003G185300, Potri.004G000600, Potri.004G001300, Potri.004G015500, Pot…
GO:0071370	0.00123399	2.84876	4.84737	13	169		cellular response to gibberellin stimulus	Potri.002G129700, Potri.002G213100, Potri.004G097900, Potri.004G128400, Potri.005G095100, Potri.006G177000, Potri.009G037300, Potri.010G060800, Potri.010G122400, Potri.013G025000, Potri.014G123700, Potri.017G102800, Potri.017G116300
GO:0032870	0.000372006	1.58126	46.9535	71	1637		cellular response to hormone stimulus	Potri.001G027000, Potri.001G062500, Potri.001G144400, Potri.001G166200, Potri.001G315001, Potri.001G403200, Potri.002G039100, Potri.002G049200, Potri.002G096800, Potri.002G128900, Potri.002G129700, Potri.002G176900, Potri.002G186400, Potri.002G213100, Potri.003G068900, Potri.003G139200, Potri.003G162500, Potri.003G165000, Potri.003G185300, Potri.004G000600, Potri.004G001300, Potri.004G015500, Pot…
GO:0071396	0.0019689	1.65469	26.9617	43	940		cellular response to lipid	Potri.001G062500, Potri.001G144400, Potri.001G166200, Potri.001G315001, Potri.001G403200, Potri.002G039100, Potri.002G129700, Potri.002G176900, Potri.002G213100, Potri.002G224100, Potri.003G068900, Potri.003G139200, Potri.003G165000, Potri.004G000600, Potri.004G001300, Potri.004G003000, Potri.004G015500, Potri.004G089500, Potri.004G097900, Potri.004G128400, Potri.005G071900, Potri.005G095100, Pot…
GO:0071286	0.000821805	Inf	0.0573653	2	2		cellular response to magnesium ion	Potri.001G073900, Potri.003G157100
GO:0010350	0.000821805	Inf	0.0573653	2	2		cellular response to magnesium starvation	Potri.001G073900, Potri.003G157100
GO:0071325	0.000821805	Inf	0.0573653	2	2		cellular response to mannitol stimulus	Potri.001G073900, Potri.003G157100
GO:0071310	0.00182318	1.46089	54.0955	76	1886		cellular response to organic substance	Potri.001G027000, Potri.001G062500, Potri.001G073900, Potri.001G144400, Potri.001G166200, Potri.001G315001, Potri.001G403200, Potri.002G039100, Potri.002G049200, Potri.002G096800, Potri.002G128900, Potri.002G129700, Potri.002G176900, Potri.002G186400, Potri.002G213100, Potri.002G224100, Potri.003G068900, Potri.003G139200, Potri.003G157100, Potri.003G162500, Potri.003G165000, Potri.003G185300, Pot…
GO:0072709	0.000821805	Inf	0.0573653	2	2		cellular response to sorbitol	Potri.001G073900, Potri.003G157100
GO:0002215	0.00675715	9.26329	0.401557	3	14		defense response to nematode	Potri.001G255100, Potri.015G061600, Potri.016G058200
GO:0032502	0.000227902	1.33287	174.505	217	6084		developmental process	Potri.001G010300, Potri.001G060000, Potri.001G073900, Potri.001G138700, Potri.001G141400, Potri.001G144400, Potri.001G197000, Potri.001G209300, Potri.001G214700, Potri.001G251300, Potri.001G301800, Potri.001G325100, Potri.001G325800, Potri.001G328000, Potri.001G343800, Potri.001G352400, Potri.001G359000, Potri.001G376200, Potri.001G382400, Potri.001G403200, Potri.001G404100, Potri.001G408700, Pot…
GO:0006633	0.000767729	2.47761	7.65827	18	267		fatty acid biosynthetic process	Potri.001G152500, Potri.002G178000, Potri.003G185300, Potri.004G005500, Potri.005G092200, Potri.005G187600, Potri.007G072100, Potri.008G160000, Potri.009G109900, Potri.010G079400, Potri.010G179400, Potri.012G101500, Potri.015G099600, Potri.016G006300, Potri.016G046700, Potri.017G092500, Potri.018G062900, Potri.T111000
GO:1901570	0.000958097	4.32986	2.03647	8	71		fatty acid derivative biosynthetic process	Potri.001G152500, Potri.002G178000, Potri.003G185300, Potri.004G001300, Potri.004G185000, Potri.004G185100, Potri.009G109900, Potri.009G145000
GO:1901568	0.00243828	3.6849	2.35198	8	82		fatty acid derivative metabolic process	Potri.001G152500, Potri.002G178000, Potri.003G185300, Potri.004G001300, Potri.004G185000, Potri.004G185100, Potri.009G109900, Potri.009G145000
GO:0006631	0.00913698	1.7976	12.649	22	441		fatty acid metabolic process	Potri.001G152500, Potri.001G249700, Potri.002G178000, Potri.003G185300, Potri.004G000300, Potri.004G005500, Potri.005G092200, Potri.005G187600, Potri.005G247600, Potri.007G072100, Potri.008G160000, Potri.009G043700, Potri.009G109900, Potri.010G079400, Potri.010G179400, Potri.012G101500, Potri.015G099600, Potri.016G006300, Potri.016G046700, Potri.017G092500, Potri.018G062900, Potri.T111000
GO:0035337	0.00675715	9.26329	0.401557	3	14		fatty-acyl-CoA metabolic process	Potri.004G185000, Potri.004G185100, Potri.009G145000
GO:0001704	0.00826826	8.49107	0.43024	3	15		formation of primary germ layer	Potri.004G215100, Potri.006G123400, Potri.009G007100
GO:0000082	0.00675715	9.26329	0.401557	3	14		G1/S transition of mitotic cell cycle	Potri.001G301800, Potri.009G097800, Potri.014G023000
GO:0007369	0.00826826	8.49107	0.43024	3	15		gastrulation	Potri.004G215100, Potri.006G123400, Potri.009G007100
GO:0010467	0.000347746	1.32482	169.342	210	5904		gene expression	Potri.001G006300, Potri.001G027000, Potri.001G083800, Potri.001G110000, Potri.001G144400, Potri.001G197000, Potri.001G214700, Potri.001G235500, Potri.001G277800, Potri.001G325100, Potri.001G325800, Potri.001G328000, Potri.001G330400, Potri.001G343800, Potri.001G352400, Potri.001G353900, Potri.001G373400, Potri.001G404100, Potri.001G408700, Potri.002G008800, Potri.002G021400, Potri.002G028200, Pot…
GO:1901657	0.00211659	2.19159	9.06371	19	316		glycosyl compound metabolic process	Potri.001G015066, Potri.001G015132, Potri.001G223500, Potri.002G128900, Potri.002G176900, Potri.003G162500, Potri.004G015200, Potri.005G049300, Potri.005G148400, Potri.007G007400, Potri.007G144600, Potri.008G028700, Potri.010G122400, Potri.013G080300, Potri.013G080400, Potri.013G100700, Potri.013G100800, Potri.013G101000, Potri.016G005500
GO:0010444	6.44e-05	15.4734	0.458922	5	16		guard mother cell differentiation	Potri.001G301800, Potri.006G113200, Potri.009G097800, Potri.014G023000, Potri.016G142800
GO:0018130	0.000222395	1.38605	121.758	159	4245		heterocycle biosynthetic process	Potri.001G006300, Potri.001G027000, Potri.001G083800, Potri.001G144400, Potri.001G197000, Potri.001G214700, Potri.001G235500, Potri.001G325100, Potri.001G325800, Potri.001G328000, Potri.001G330400, Potri.001G343800, Potri.001G352400, Potri.001G373400, Potri.001G404100, Potri.001G408700, Potri.002G008800, Potri.002G028200, Potri.002G039100, Potri.002G046400, Potri.002G059100, Potri.002G096800, Pot…
GO:0009755	0.00124746	1.53819	43.2821	64	1509		hormone-mediated signaling pathway	Potri.001G027000, Potri.001G062500, Potri.001G144400, Potri.001G166200, Potri.001G403200, Potri.002G039100, Potri.002G049200, Potri.002G128900, Potri.002G129700, Potri.002G176900, Potri.002G186400, Potri.002G213100, Potri.003G068900, Potri.003G139200, Potri.003G162500, Potri.003G165000, Potri.003G185300, Potri.004G000600, Potri.004G001300, Potri.004G015500, Potri.004G047500, Potri.004G089500, Pot…
GO:0042744	0.000519306	3.15338	4.41713	13	154		hydrogen peroxide catabolic process	Potri.002G018000, Potri.004G015300, Potri.005G118700, Potri.005G195600, Potri.005G195700, Potri.007G019300, Potri.008G022700, Potri.008G110600, Potri.010G134500, Potri.013G083600, Potri.014G143200, Potri.016G058200, Potri.T160000
GO:0042743	0.0055475	2.36137	5.76521	13	201		hydrogen peroxide metabolic process	Potri.002G018000, Potri.004G015300, Potri.005G118700, Potri.005G195600, Potri.005G195700, Potri.007G019300, Potri.008G022700, Potri.008G110600, Potri.010G134500, Potri.013G083600, Potri.014G143200, Potri.016G058200, Potri.T160000
GO:0006954	0.00675715	9.26329	0.401557	3	14		inflammatory response	Potri.016G126700, Potri.T091700, Potri.T091800
GO:0075733	0.00775765	22.6243	0.143413	2	5		intracellular transport of virus	Potri.001G073900, Potri.003G157100
GO:0010876	0.000411474	2.54604	7.88773	19	275		lipid localization	Potri.001G048900, Potri.001G049000, Potri.001G119000, Potri.001G232900, Potri.002G050200, Potri.002G050300, Potri.002G050400, Potri.004G096000, Potri.005G211800, Potri.005G211900, Potri.005G212000, Potri.008G155100, Potri.009G025200, Potri.010G085200, Potri.010G085300, Potri.010G085400, Potri.013G131500, Potri.014G097200, Potri.017G051300
GO:0006869	8.44e-05	2.91284	6.96988	19	243		lipid transport	Potri.001G048900, Potri.001G049000, Potri.001G119000, Potri.001G232900, Potri.002G050200, Potri.002G050300, Potri.002G050400, Potri.004G096000, Potri.005G211800, Potri.005G211900, Potri.005G212000, Potri.008G155100, Potri.009G025200, Potri.010G085200, Potri.010G085300, Potri.010G085400, Potri.013G131500, Potri.014G097200, Potri.017G051300
GO:0035336	0.00426233	11.3225	0.344192	3	12		long-chain fatty-acyl-CoA metabolic process	Potri.004G185000, Potri.004G185100, Potri.009G145000
GO:0009059	1.07e-07	1.53455	157.755	219	5500		macromolecule biosynthetic process	Potri.001G006300, Potri.001G027000, Potri.001G056300, Potri.001G073900, Potri.001G083800, Potri.001G144400, Potri.001G197000, Potri.001G214700, Potri.001G235500, Potri.001G325100, Potri.001G325800, Potri.001G326300, Potri.001G328000, Potri.001G330400, Potri.001G343800, Potri.001G352400, Potri.001G353900, Potri.001G373400, Potri.001G381900, Potri.001G404100, Potri.001G408700, Potri.002G008800, Pot…
GO:0072330	0.00619221	1.81186	13.7103	24	478		monocarboxylic acid biosynthetic process	Potri.001G152500, Potri.002G178000, Potri.003G185300, Potri.004G005500, Potri.004G018700, Potri.005G092200, Potri.005G187600, Potri.007G072100, Potri.008G160000, Potri.009G109900, Potri.010G079400, Potri.010G179400, Potri.010G240800, Potri.012G054900, Potri.012G101500, Potri.013G109300, Potri.015G099600, Potri.016G006300, Potri.016G046700, Potri.017G074600, Potri.017G092500, Potri.018G062900, Pot…
GO:0007275	0.00114779	1.30684	146.396	181	5104		multicellular organism development	Potri.001G010300, Potri.001G060000, Potri.001G138700, Potri.001G141400, Potri.001G144400, Potri.001G197000, Potri.001G209300, Potri.001G214700, Potri.001G301800, Potri.001G325100, Potri.001G325800, Potri.001G328000, Potri.001G343800, Potri.001G359000, Potri.001G376200, Potri.001G382400, Potri.001G403200, Potri.001G404100, Potri.001G463300, Potri.002G008800, Potri.002G028200, Potri.002G046400, Pot…
GO:0051093	0.00319965	2.21186	8.03114	17	280		negative regulation of developmental process	Potri.001G060000, Potri.001G073900, Potri.001G138700, Potri.002G096800, Potri.003G157100, Potri.004G020400, Potri.004G064300, Potri.005G074500, Potri.005G095100, Potri.005G117100, Potri.005G164900, Potri.009G037300, Potri.012G090500, Potri.013G067000, Potri.013G155500, Potri.019G073700, Potri.019G104500
GO:0018008	0.00474468	33.9376	0.114731	2	4		N-terminal peptidyl-glycine N-myristoylation	Potri.001G073900, Potri.003G157100
GO:0097659	3.23e-08	1.68298	99.2419	153	3460		nucleic acid-templated transcription	Potri.001G006300, Potri.001G027000, Potri.001G083800, Potri.001G144400, Potri.001G197000, Potri.001G214700, Potri.001G235500, Potri.001G325100, Potri.001G325800, Potri.001G328000, Potri.001G330400, Potri.001G343800, Potri.001G352400, Potri.001G373400, Potri.001G404100, Potri.001G408700, Potri.002G008800, Potri.002G028200, Potri.002G039100, Potri.002G046400, Potri.002G059100, Potri.002G096800, Pot…
GO:0034654	2.99e-06	1.5327	110.428	157	3850		nucleobase-containing compound biosynthetic process	Potri.001G006300, Potri.001G027000, Potri.001G083800, Potri.001G144400, Potri.001G197000, Potri.001G214700, Potri.001G235500, Potri.001G325100, Potri.001G325800, Potri.001G328000, Potri.001G330400, Potri.001G343800, Potri.001G352400, Potri.001G373400, Potri.001G404100, Potri.001G408700, Potri.002G008800, Potri.002G028200, Potri.002G039100, Potri.002G046400, Potri.002G059100, Potri.002G096800, Pot…
GO:0009116	0.00152551	3.61178	2.69617	9	94		nucleoside metabolic process	Potri.005G049300, Potri.007G144600, Potri.008G028700, Potri.013G080300, Potri.013G080400, Potri.013G100700, Potri.013G100800, Potri.013G101000, Potri.016G005500
GO:1901362	4.6e-06	1.47646	135.669	185	4730		organic cyclic compound biosynthetic process	Potri.001G006300, Potri.001G027000, Potri.001G083800, Potri.001G133300, Potri.001G144400, Potri.001G197000, Potri.001G214700, Potri.001G235500, Potri.001G249700, Potri.001G325100, Potri.001G325800, Potri.001G326300, Potri.001G328000, Potri.001G330400, Potri.001G343800, Potri.001G352400, Potri.001G373400, Potri.001G404100, Potri.001G408700, Potri.002G008800, Potri.002G028200, Potri.002G039100, Pot…
GO:1901576	1.15e-05	1.37113	232.53	289	8107		organic substance biosynthetic process	Potri.001G006300, Potri.001G027000, Potri.001G056300, Potri.001G073900, Potri.001G083800, Potri.001G100200, Potri.001G133300, Potri.001G144400, Potri.001G152500, Potri.001G182000, Potri.001G197000, Potri.001G214700, Potri.001G235500, Potri.001G249700, Potri.001G325100, Potri.001G325800, Potri.001G326300, Potri.001G328000, Potri.001G330400, Potri.001G343800, Potri.001G352400, Potri.001G353900, Pot…
GO:0018201	0.00474468	33.9376	0.114731	2	4		peptidyl-glycine modification	Potri.001G073900, Potri.003G157100
GO:0009699	2e-06	3.00006	9.69473	27	338		phenylpropanoid biosynthetic process	Potri.001G133300, Potri.001G249700, Potri.001G326300, Potri.002G156900, Potri.002G178700, Potri.003G134600, Potri.004G019350, Potri.004G185000, Potri.004G185100, Potri.005G092200, Potri.005G118700, Potri.006G178700, Potri.007G019300, Potri.007G067600, Potri.007G072100, Potri.009G042500, Potri.009G043700, Potri.009G131000, Potri.009G145000, Potri.010G079400, Potri.010G201200, Potri.013G083600, Pot…
GO:0046271	1.16e-05	6.45011	1.80701	10	63		phenylpropanoid catabolic process	Potri.005G200700, Potri.008G073700, Potri.008G073800, Potri.009G042500, Potri.009G156800, Potri.010G183500, Potri.010G183600, Potri.013G152700, Potri.019G121700, Potri.019G124300
GO:0009698	2.13e-08	3.10958	12.5917	36	439		phenylpropanoid metabolic process	Potri.001G133300, Potri.001G249700, Potri.001G326300, Potri.002G156900, Potri.002G178700, Potri.003G134600, Potri.004G019350, Potri.004G185000, Potri.004G185100, Potri.005G092200, Potri.005G118700, Potri.005G200700, Potri.006G178700, Potri.007G019300, Potri.007G067600, Potri.007G072100, Potri.008G073700, Potri.008G073800, Potri.009G042500, Potri.009G043700, Potri.009G131000, Potri.009G145000, Pot…
GO:0000272	0.00148301	2.32678	8.11719	18	283		polysaccharide catabolic process	Potri.001G098800, Potri.001G339500, Potri.002G093900, Potri.003G022900, Potri.004G182000, Potri.005G061500, Potri.006G122000, Potri.007G071200, Potri.009G141800, Potri.012G033932, Potri.012G091300, Potri.012G091500, Potri.014G067100, Potri.014G149700, Potri.015G110700, Potri.019G069300, Potri.019G093900, Potri.T101100
GO:0048518	0.00280202	1.41815	59.3157	81	2068		positive regulation of biological process	Potri.001G073900, Potri.001G083800, Potri.001G138700, Potri.001G144400, Potri.001G301800, Potri.001G330400, Potri.001G373400, Potri.001G404100, Potri.001G471500, Potri.002G028200, Potri.002G100600, Potri.002G128900, Potri.002G176900, Potri.002G178700, Potri.002G200500, Potri.002G213100, Potri.003G139200, Potri.003G157100, Potri.003G162500, Potri.003G185300, Potri.004G001300, Potri.004G002700, Pot…
GO:0009891	0.00499708	1.57274	27.5927	42	962		positive regulation of biosynthetic process	Potri.001G083800, Potri.001G330400, Potri.001G373400, Potri.001G404100, Potri.002G100600, Potri.002G176900, Potri.002G178700, Potri.002G200500, Potri.003G162500, Potri.003G185300, Potri.004G002700, Potri.004G064300, Potri.004G115400, Potri.004G215100, Potri.005G071900, Potri.005G131600, Potri.005G161500, Potri.006G123400, Potri.007G017000, Potri.007G029500, Potri.007G036400, Potri.007G058200, Pot…
GO:0031328	0.00411811	1.60163	26.4741	41	923		positive regulation of cellular biosynthetic process	Potri.001G083800, Potri.001G330400, Potri.001G373400, Potri.001G404100, Potri.002G100600, Potri.002G176900, Potri.002G178700, Potri.002G200500, Potri.003G162500, Potri.003G185300, Potri.004G064300, Potri.004G115400, Potri.004G215100, Potri.005G071900, Potri.005G131600, Potri.005G161500, Potri.006G123400, Potri.007G017000, Potri.007G029500, Potri.007G036400, Potri.007G058200, Potri.007G067600, Pot…
GO:0048522	0.00123989	1.50507	49.1047	71	1712		positive regulation of cellular process	Potri.001G073900, Potri.001G083800, Potri.001G144400, Potri.001G301800, Potri.001G330400, Potri.001G373400, Potri.001G404100, Potri.002G028200, Potri.002G100600, Potri.002G128900, Potri.002G176900, Potri.002G178700, Potri.002G200500, Potri.002G213100, Potri.003G139200, Potri.003G157100, Potri.003G162500, Potri.003G185300, Potri.004G001300, Potri.004G007800, Potri.004G015100, Potri.004G021300, Pot…
GO:1903508	0.0079357	1.59295	22.6593	35	790		positive regulation of nucleic acid-templated transcription	Potri.001G083800, Potri.001G330400, Potri.001G373400, Potri.001G404100, Potri.002G100600, Potri.002G176900, Potri.002G178700, Potri.002G200500, Potri.003G162500, Potri.004G064300, Potri.004G115400, Potri.004G215100, Potri.005G071900, Potri.005G131600, Potri.005G161500, Potri.006G123400, Potri.007G017000, Potri.007G029500, Potri.007G036400, Potri.007G058200, Potri.007G067600, Potri.007G101100, Pot…
GO:0043243	0.00426233	11.3225	0.344192	3	12		positive regulation of protein-containing complex disassembly	Potri.001G073900, Potri.003G157100, Potri.005G024800
GO:1902680	0.0079357	1.59295	22.6593	35	790		positive regulation of RNA biosynthetic process	Potri.001G083800, Potri.001G330400, Potri.001G373400, Potri.001G404100, Potri.002G100600, Potri.002G176900, Potri.002G178700, Potri.002G200500, Potri.003G162500, Potri.004G064300, Potri.004G115400, Potri.004G215100, Potri.005G071900, Potri.005G131600, Potri.005G161500, Potri.006G123400, Potri.007G017000, Potri.007G029500, Potri.007G036400, Potri.007G058200, Potri.007G067600, Potri.007G101100, Pot…
GO:0045893	0.00723309	1.60384	22.5159	35	785		positive regulation of transcription, DNA-templated	Potri.001G083800, Potri.001G330400, Potri.001G373400, Potri.001G404100, Potri.002G100600, Potri.002G176900, Potri.002G178700, Potri.002G200500, Potri.003G162500, Potri.004G064300, Potri.004G115400, Potri.004G215100, Potri.005G071900, Potri.005G131600, Potri.005G161500, Potri.006G123400, Potri.007G017000, Potri.007G029500, Potri.007G036400, Potri.007G058200, Potri.007G067600, Potri.007G101100, Pot…
GO:0010063	0.00775765	22.6243	0.143413	2	5		positive regulation of trichoblast fate specification	Potri.004G015100, Potri.004G021300
GO:0009889	2.51e-06	1.53649	110.944	158	3868		regulation of biosynthetic process	Potri.001G006300, Potri.001G027000, Potri.001G083800, Potri.001G144400, Potri.001G197000, Potri.001G214700, Potri.001G235500, Potri.001G325100, Potri.001G325800, Potri.001G328000, Potri.001G330400, Potri.001G343800, Potri.001G352400, Potri.001G373400, Potri.001G404100, Potri.001G408700, Potri.002G008800, Potri.002G028200, Potri.002G039100, Potri.002G046400, Potri.002G059100, Potri.002G096800, Pot…
GO:0042127	0.00436747	2.54467	4.9621	12	173		regulation of cell population proliferation	Potri.001G301800, Potri.004G215100, Potri.005G087000, Potri.005G148400, Potri.005G181400, Potri.006G123400, Potri.007G007400, Potri.009G007100, Potri.009G097800, Potri.011G141200, Potri.013G149000, Potri.014G023000
GO:0031326	1.62e-06	1.55228	109.252	157	3809		regulation of cellular biosynthetic process	Potri.001G006300, Potri.001G027000, Potri.001G083800, Potri.001G144400, Potri.001G197000, Potri.001G214700, Potri.001G235500, Potri.001G325100, Potri.001G325800, Potri.001G328000, Potri.001G330400, Potri.001G343800, Potri.001G352400, Potri.001G373400, Potri.001G404100, Potri.001G408700, Potri.002G008800, Potri.002G028200, Potri.002G039100, Potri.002G046400, Potri.002G059100, Potri.002G096800, Pot…
GO:2000112	2.36e-07	1.61897	103.286	154	3601		regulation of cellular macromolecule biosynthetic process	Potri.001G006300, Potri.001G027000, Potri.001G083800, Potri.001G144400, Potri.001G197000, Potri.001G214700, Potri.001G235500, Potri.001G325100, Potri.001G325800, Potri.001G328000, Potri.001G330400, Potri.001G343800, Potri.001G352400, Potri.001G373400, Potri.001G404100, Potri.001G408700, Potri.002G008800, Potri.002G028200, Potri.002G039100, Potri.002G046400, Potri.002G059100, Potri.002G096800, Pot…
GO:0031323	5.41e-05	1.41649	130.707	173	4557		regulation of cellular metabolic process	Potri.001G006300, Potri.001G027000, Potri.001G083800, Potri.001G144400, Potri.001G197000, Potri.001G214700, Potri.001G235500, Potri.001G301800, Potri.001G325100, Potri.001G325800, Potri.001G328000, Potri.001G330400, Potri.001G343800, Potri.001G352400, Potri.001G373400, Potri.001G404100, Potri.001G408700, Potri.002G008800, Potri.002G028200, Potri.002G039100, Potri.002G046400, Potri.002G059100, Pot…
GO:0010468	0.000194973	1.4011	114.3	151	3985		regulation of gene expression	Potri.001G006300, Potri.001G027000, Potri.001G083800, Potri.001G144400, Potri.001G197000, Potri.001G214700, Potri.001G235500, Potri.001G325100, Potri.001G325800, Potri.001G328000, Potri.001G330400, Potri.001G343800, Potri.001G352400, Potri.001G373400, Potri.001G404100, Potri.001G408700, Potri.002G008800, Potri.002G028200, Potri.002G039100, Potri.002G046400, Potri.002G059100, Potri.002G096800, Pot…
GO:0010556	2.99e-07	1.61158	103.688	154	3615		regulation of macromolecule biosynthetic process	Potri.001G006300, Potri.001G027000, Potri.001G083800, Potri.001G144400, Potri.001G197000, Potri.001G214700, Potri.001G235500, Potri.001G325100, Potri.001G325800, Potri.001G328000, Potri.001G330400, Potri.001G343800, Potri.001G352400, Potri.001G373400, Potri.001G404100, Potri.001G408700, Potri.002G008800, Potri.002G028200, Potri.002G039100, Potri.002G046400, Potri.002G059100, Potri.002G096800, Pot…
GO:0060255	9.59e-05	1.40149	129.445	170	4513		regulation of macromolecule metabolic process	Potri.001G006300, Potri.001G027000, Potri.001G083800, Potri.001G138700, Potri.001G144400, Potri.001G197000, Potri.001G214700, Potri.001G235500, Potri.001G301800, Potri.001G325100, Potri.001G325800, Potri.001G328000, Potri.001G330400, Potri.001G343800, Potri.001G352400, Potri.001G373400, Potri.001G404100, Potri.001G408700, Potri.002G008800, Potri.002G028200, Potri.002G039100, Potri.002G046400, Pot…
GO:0019222	0.00165706	1.29688	143.901	177	5017		regulation of metabolic process	Potri.001G006300, Potri.001G027000, Potri.001G083800, Potri.001G138700, Potri.001G144400, Potri.001G197000, Potri.001G214700, Potri.001G235500, Potri.001G301800, Potri.001G325100, Potri.001G325800, Potri.001G328000, Potri.001G330400, Potri.001G343800, Potri.001G352400, Potri.001G373400, Potri.001G404100, Potri.001G408700, Potri.002G008800, Potri.002G028200, Potri.002G039100, Potri.002G046400, Pot…
GO:0031114	0.000754996	25.4799	0.200778	3	7		regulation of microtubule depolymerization	Potri.001G073900, Potri.003G157100, Potri.005G024800
GO:0051171	1.81e-05	1.46496	119.348	163	4161		regulation of nitrogen compound metabolic process	Potri.001G006300, Potri.001G027000, Potri.001G083800, Potri.001G138700, Potri.001G144400, Potri.001G197000, Potri.001G214700, Potri.001G235500, Potri.001G301800, Potri.001G325100, Potri.001G325800, Potri.001G328000, Potri.001G330400, Potri.001G343800, Potri.001G352400, Potri.001G373400, Potri.001G404100, Potri.001G408700, Potri.002G008800, Potri.002G028200, Potri.002G039100, Potri.002G046400, Pot…
GO:1903506	2.2e-08	1.71133	93.7349	147	3268		regulation of nucleic acid-templated transcription	Potri.001G006300, Potri.001G027000, Potri.001G083800, Potri.001G144400, Potri.001G197000, Potri.001G214700, Potri.001G235500, Potri.001G325100, Potri.001G325800, Potri.001G328000, Potri.001G330400, Potri.001G343800, Potri.001G352400, Potri.001G373400, Potri.001G404100, Potri.001G408700, Potri.002G008800, Potri.002G028200, Potri.002G039100, Potri.002G046400, Potri.002G059100, Potri.002G096800, Pot…
GO:0019219	8.21e-07	1.59279	100.389	148	3500		regulation of nucleobase-containing compound metabolic process	Potri.001G006300, Potri.001G027000, Potri.001G083800, Potri.001G144400, Potri.001G197000, Potri.001G214700, Potri.001G235500, Potri.001G325100, Potri.001G325800, Potri.001G328000, Potri.001G330400, Potri.001G343800, Potri.001G352400, Potri.001G373400, Potri.001G404100, Potri.001G408700, Potri.002G008800, Potri.002G028200, Potri.002G039100, Potri.002G046400, Potri.002G059100, Potri.002G096800, Pot…
GO:0080090	6.08e-05	1.4227	123.88	165	4319		regulation of primary metabolic process	Potri.001G006300, Potri.001G027000, Potri.001G083800, Potri.001G138700, Potri.001G144400, Potri.001G197000, Potri.001G214700, Potri.001G235500, Potri.001G301800, Potri.001G325100, Potri.001G325800, Potri.001G328000, Potri.001G330400, Potri.001G343800, Potri.001G352400, Potri.001G373400, Potri.001G404100, Potri.001G408700, Potri.002G008800, Potri.002G028200, Potri.002G039100, Potri.002G046400, Pot…
GO:0071900	0.00913224	2.89897	2.92563	8	102		regulation of protein serine/threonine kinase activity	Potri.001G301800, Potri.002G143400, Potri.002G242100, Potri.005G181400, Potri.009G097800, Potri.012G114600, Potri.013G149000, Potri.014G023000
GO:2001141	2.2e-08	1.71133	93.7349	147	3268		regulation of RNA biosynthetic process	Potri.001G006300, Potri.001G027000, Potri.001G083800, Potri.001G144400, Potri.001G197000, Potri.001G214700, Potri.001G235500, Potri.001G325100, Potri.001G325800, Potri.001G328000, Potri.001G330400, Potri.001G343800, Potri.001G352400, Potri.001G373400, Potri.001G404100, Potri.001G408700, Potri.002G008800, Potri.002G028200, Potri.002G039100, Potri.002G046400, Potri.002G059100, Potri.002G096800, Pot…
GO:0051252	1.69e-07	1.64387	97.7218	148	3407		regulation of RNA metabolic process	Potri.001G006300, Potri.001G027000, Potri.001G083800, Potri.001G144400, Potri.001G197000, Potri.001G214700, Potri.001G235500, Potri.001G325100, Potri.001G325800, Potri.001G328000, Potri.001G330400, Potri.001G343800, Potri.001G352400, Potri.001G373400, Potri.001G404100, Potri.001G408700, Potri.002G008800, Potri.002G028200, Potri.002G039100, Potri.002G046400, Potri.002G059100, Potri.002G096800, Pot…
GO:2000067	0.00267806	5.86573	0.97521	5	34		regulation of root morphogenesis	Potri.004G015100, Potri.004G021300, Potri.004G215100, Potri.006G123400, Potri.009G007100
GO:0010112	0.00795689	5.6648	0.803114	4	28		regulation of systemic acquired resistance	Potri.001G062500, Potri.003G165000, Potri.005G178900, Potri.012G054900
GO:0006355	2.08e-08	1.71317	93.6488	147	3265		regulation of transcription, DNA-templated	Potri.001G006300, Potri.001G027000, Potri.001G083800, Potri.001G144400, Potri.001G197000, Potri.001G214700, Potri.001G235500, Potri.001G325100, Potri.001G325800, Potri.001G328000, Potri.001G330400, Potri.001G343800, Potri.001G352400, Potri.001G373400, Potri.001G404100, Potri.001G408700, Potri.002G008800, Potri.002G028200, Potri.002G039100, Potri.002G046400, Potri.002G059100, Potri.002G096800, Pot…
GO:0001101	0.000620818	1.82033	22.3438	39	779		response to acid chemical	Potri.001G073900, Potri.001G225800, Potri.001G404100, Potri.001G431300, Potri.001G436500, Potri.002G081800, Potri.002G176900, Potri.002G200500, Potri.002G203500, Potri.003G157100, Potri.003G162500, Potri.004G007800, Potri.004G012500, Potri.004G012700, Potri.004G034400, Potri.004G174100, Potri.005G006800, Potri.005G024800, Potri.005G039900, Potri.005G071900, Potri.005G224100, Potri.006G044600, Pot…
GO:0097305	0.000659383	1.65022	34.1037	54	1189		response to alcohol	Potri.001G144400, Potri.001G325100, Potri.001G403200, Potri.001G404100, Potri.001G408700, Potri.002G081800, Potri.002G096800, Potri.002G128900, Potri.002G176900, Potri.002G200500, Potri.002G203500, Potri.003G139200, Potri.003G162500, Potri.004G000600, Potri.004G001300, Potri.004G012500, Potri.004G012700, Potri.004G015500, Potri.004G033100, Potri.004G034400, Potri.004G089500, Potri.004G097900, Pot…
GO:0051592	0.00272539	7.99921	0.602335	4	21		response to calcium ion	Potri.001G073900, Potri.003G157100, Potri.012G041000, Potri.015G032600
GO:0042221	0.00136944	1.29405	155.259	190	5413		response to chemical	Potri.001G027000, Potri.001G048900, Potri.001G049000, Potri.001G062500, Potri.001G073900, Potri.001G144400, Potri.001G166200, Potri.001G197000, Potri.001G225800, Potri.001G235500, Potri.001G245000, Potri.001G298300, Potri.001G301800, Potri.001G302400, Potri.001G309200, Potri.001G315001, Potri.001G325100, Potri.001G403200, Potri.001G404100, Potri.001G408700, Potri.001G431300, Potri.001G436500, Pot…
GO:0046688	0.00042014	9.45377	0.659701	5	23		response to copper ion	Potri.001G073900, Potri.003G157100, Potri.008G073700, Potri.010G183600, Potri.010G211300
GO:0010583	0.000263168	4.72621	2.12252	9	74		response to cyclopentenone	Potri.001G301800, Potri.002G186400, Potri.005G053800, Potri.005G181400, Potri.005G257500, Potri.008G161100, Potri.009G097800, Potri.013G053200, Potri.014G023000
GO:0009719	1.55e-06	1.60796	88.9162	133	3100		response to endogenous stimulus	Potri.001G027000, Potri.001G048900, Potri.001G049000, Potri.001G062500, Potri.001G073900, Potri.001G144400, Potri.001G166200, Potri.001G197000, Potri.001G298300, Potri.001G301800, Potri.001G315001, Potri.001G325100, Potri.001G403200, Potri.001G404100, Potri.001G408700, Potri.002G039100, Potri.002G049200, Potri.002G081800, Potri.002G096800, Potri.002G113700, Potri.002G128900, Potri.002G129700, Pot…
GO:0070542	4.72e-05	2.3487	13.5095	30	471		response to fatty acid	Potri.001G048900, Potri.001G049000, Potri.001G062500, Potri.001G166200, Potri.001G315001, Potri.002G039100, Potri.002G128900, Potri.002G176900, Potri.002G224100, Potri.003G068900, Potri.003G162500, Potri.003G165000, Potri.004G003000, Potri.004G015100, Potri.004G021300, Potri.004G034400, Potri.005G095100, Potri.005G178900, Potri.005G224100, Potri.006G085900, Potri.006G139400, Potri.007G067600, Pot…
GO:0033993	2.37e-08	1.94646	52.1164	94	1817		response to lipid	Potri.001G048900, Potri.001G049000, Potri.001G062500, Potri.001G144400, Potri.001G166200, Potri.001G197000, Potri.001G301800, Potri.001G315001, Potri.001G325100, Potri.001G403200, Potri.001G404100, Potri.001G408700, Potri.002G039100, Potri.002G081800, Potri.002G096800, Potri.002G113700, Potri.002G128900, Potri.002G129700, Potri.002G176900, Potri.002G200500, Potri.002G203500, Potri.002G213100, Pot…
GO:0032026	0.000821805	Inf	0.0573653	2	2		response to magnesium ion	Potri.001G073900, Potri.003G157100
GO:0002237	0.00809362	3.2649	2.29461	7	80		response to molecule of bacterial origin	Potri.001G073900, Potri.003G157100, Potri.004G000400, Potri.004G002500, Potri.007G111500, Potri.012G054900, Potri.018G019800
GO:0014070	3.61e-05	2.01817	22.9748	44	801		response to organic cyclic compound	Potri.001G048900, Potri.001G049000, Potri.001G235500, Potri.001G301800, Potri.001G315001, Potri.002G096800, Potri.002G113700, Potri.002G128900, Potri.002G176900, Potri.002G186400, Potri.003G162500, Potri.004G000400, Potri.004G015100, Potri.004G021300, Potri.004G034400, Potri.005G053800, Potri.005G074500, Potri.005G095100, Potri.005G131600, Potri.005G164900, Potri.005G181400, Potri.005G257500, Pot…
GO:0010033	2.06e-05	1.47653	110.887	153	3866		response to organic substance	Potri.001G027000, Potri.001G048900, Potri.001G049000, Potri.001G062500, Potri.001G073900, Potri.001G144400, Potri.001G166200, Potri.001G197000, Potri.001G235500, Potri.001G298300, Potri.001G301800, Potri.001G315001, Potri.001G325100, Potri.001G403200, Potri.001G404100, Potri.001G408700, Potri.002G039100, Potri.002G049200, Potri.002G070500, Potri.002G081800, Potri.002G096800, Potri.002G113700, Pot…
GO:0006970	0.00574769	1.48168	36.9432	53	1288		response to osmotic stress	Potri.001G015066, Potri.001G015132, Potri.001G073900, Potri.001G107600, Potri.001G182000, Potri.001G223500, Potri.001G225800, Potri.001G240600, Potri.001G255100, Potri.001G325100, Potri.001G408700, Potri.002G046400, Potri.002G054900, Potri.002G081800, Potri.002G128900, Potri.002G200500, Potri.003G157100, Potri.003G162500, Potri.004G000400, Potri.004G001300, Potri.004G007600, Potri.004G007800, Pot…
GO:1901700	4.72e-05	1.48953	92.731	130	3233		response to oxygen-containing compound	Potri.001G048900, Potri.001G049000, Potri.001G062500, Potri.001G073900, Potri.001G144400, Potri.001G166200, Potri.001G197000, Potri.001G225800, Potri.001G235500, Potri.001G301800, Potri.001G315001, Potri.001G325100, Potri.001G403200, Potri.001G404100, Potri.001G408700, Potri.001G431300, Potri.001G436500, Potri.002G039100, Potri.002G070500, Potri.002G081800, Potri.002G096800, Potri.002G113700, Pot…
GO:0009651	0.00863669	1.47542	33.53	48	1169		response to salt stress	Potri.001G015066, Potri.001G015132, Potri.001G073900, Potri.001G107600, Potri.001G223500, Potri.001G240600, Potri.001G255100, Potri.001G325100, Potri.001G408700, Potri.002G054900, Potri.002G081800, Potri.002G128900, Potri.002G200500, Potri.003G157100, Potri.003G162500, Potri.004G000400, Potri.004G001300, Potri.004G007600, Potri.004G007800, Potri.004G012500, Potri.004G012700, Potri.004G033100, Pot…
GO:0072708	0.000821805	Inf	0.0573653	2	2		response to sorbitol	Potri.001G073900, Potri.003G157100
GO:0009415	0.00102362	1.79759	21.4259	37	747		response to water	Potri.001G073900, Potri.001G225800, Potri.001G404100, Potri.001G431300, Potri.001G436500, Potri.002G081800, Potri.002G176900, Potri.002G200500, Potri.002G203500, Potri.003G157100, Potri.003G162500, Potri.004G007800, Potri.004G012500, Potri.004G012700, Potri.004G174100, Potri.005G006800, Potri.005G024800, Potri.005G039900, Potri.005G071900, Potri.005G224100, Potri.006G044600, Potri.007G009300, Pot…
GO:0009414	0.00137533	1.78034	21.0244	36	733		response to water deprivation	Potri.001G073900, Potri.001G225800, Potri.001G404100, Potri.001G431300, Potri.001G436500, Potri.002G081800, Potri.002G176900, Potri.002G200500, Potri.002G203500, Potri.003G157100, Potri.003G162500, Potri.004G007800, Potri.004G012500, Potri.004G012700, Potri.004G174100, Potri.005G006800, Potri.005G024800, Potri.005G039900, Potri.005G071900, Potri.005G224100, Potri.006G044600, Potri.007G009300, Pot…
GO:0009611	0.000417003	2.0508	15.3165	30	534		response to wounding	Potri.001G062500, Potri.001G166200, Potri.001G315001, Potri.001G402932, Potri.001G408700, Potri.002G176900, Potri.003G068900, Potri.003G134500, Potri.003G165000, Potri.004G000400, Potri.004G033100, Potri.004G034400, Potri.004G182000, Potri.006G139400, Potri.007G111500, Potri.008G028700, Potri.008G170100, Potri.009G141800, Potri.010G079400, Potri.011G122000, Potri.012G033932, Potri.013G080400, Pot…
GO:0032774	4.03e-08	1.67616	99.5861	153	3472		RNA biosynthetic process	Potri.001G006300, Potri.001G027000, Potri.001G083800, Potri.001G144400, Potri.001G197000, Potri.001G214700, Potri.001G235500, Potri.001G325100, Potri.001G325800, Potri.001G328000, Potri.001G330400, Potri.001G343800, Potri.001G352400, Potri.001G373400, Potri.001G404100, Potri.001G408700, Potri.002G008800, Potri.002G028200, Potri.002G039100, Potri.002G046400, Potri.002G059100, Potri.002G096800, Pot…
GO:0044550	2.47e-05	2.52985	11.7599	28	410		secondary metabolite biosynthetic process	Potri.001G133300, Potri.001G249700, Potri.001G326300, Potri.002G156900, Potri.002G176900, Potri.002G178700, Potri.003G134600, Potri.004G019350, Potri.004G185000, Potri.004G185100, Potri.005G092200, Potri.005G118700, Potri.006G178700, Potri.007G019300, Potri.007G067600, Potri.007G072100, Potri.009G042500, Potri.009G043700, Potri.009G131000, Potri.009G145000, Potri.010G079400, Potri.010G201200, Pot…
GO:0010374	0.00275056	3.04636	3.49928	10	122		stomatal complex development	Potri.001G301800, Potri.002G176900, Potri.004G015100, Potri.004G021300, Potri.006G113200, Potri.007G058200, Potri.009G097800, Potri.013G155500, Potri.014G023000, Potri.016G142800
GO:0010440	0.00305168	5.67002	1.00389	5	35		stomatal lineage progression	Potri.001G301800, Potri.006G113200, Potri.009G097800, Potri.014G023000, Potri.016G142800
GO:0010345	1.31e-10	17.8938	1.00389	12	35		suberin biosynthetic process	Potri.001G249700, Potri.001G326300, Potri.002G156900, Potri.004G185000, Potri.004G185100, Potri.005G092200, Potri.007G072100, Potri.009G043700, Potri.009G145000, Potri.010G079400, Potri.010G201200, Potri.014G080200
GO:0009888	0.000275815	1.70935	33.6447	55	1173		tissue development	Potri.001G141400, Potri.001G301800, Potri.001G325100, Potri.001G328000, Potri.002G049200, Potri.002G100600, Potri.002G176900, Potri.002G230300, Potri.002G234600, Potri.003G112800, Potri.004G004700, Potri.004G015100, Potri.004G020400, Potri.004G021300, Potri.004G097900, Potri.004G115400, Potri.004G126600, Potri.004G215100, Potri.005G024800, Potri.005G064100, Potri.005G121700, Potri.005G148400, Pot…
GO:0006351	3.05e-08	1.6847	99.1559	153	3457		transcription, DNA-templated	Potri.001G006300, Potri.001G027000, Potri.001G083800, Potri.001G144400, Potri.001G197000, Potri.001G214700, Potri.001G235500, Potri.001G325100, Potri.001G325800, Potri.001G328000, Potri.001G330400, Potri.001G343800, Potri.001G352400, Potri.001G373400, Potri.001G404100, Potri.001G408700, Potri.002G008800, Potri.002G028200, Potri.002G039100, Potri.002G046400, Potri.002G059100, Potri.002G096800, Pot…
GO:0006412	0.00938	1.48043	32.0098	46	1116		translation	Potri.001G353900, Potri.002G021400, Potri.003G180700, Potri.004G004800, Potri.005G053800, Potri.005G206300, Potri.006G181500, Potri.006G181600, Potri.006G192900, Potri.007G064800, Potri.007G080400, Potri.008G050200, Potri.008G051900, Potri.008G076100, Potri.008G161100, Potri.009G064100, Potri.009G148500, Potri.009G158700, Potri.010G060400, Potri.010G181200, Potri.010G192000, Potri.010G194200, Pot…
GO:0019058	0.00996197	7.83765	0.458922	3	16		viral life cycle	Potri.001G073900, Potri.003G157100, Potri.004G018100
