# Supplementary material for: The ASYMMETRIC LEAVES1 ortholog PagAS1a promotes xylem development and plant growth in Populus
Source: For Res (Fayettev). 2025 May 23;5:e010. doi: 10.48130/forres-0025-0011 (PMC12439027; doi:10.48130/forres-0025-0011)
Supplement: Supplementary file 1 — Supplementary data to this article can be found online. [file FR-2025-5-0011-Supplementary.zip › 10.48130_forres-0025-0011-Suppl-TableS5.xlsx]

## Sheet: Table S5
Table S5. Gene expression levels associated with lignin, cellulose, cell fate specification from RNA-seq (PagAS1aOE).
lignin biosynthetic process
genes		WT-1	WT-2	WT-3	AS1-1	AS1-2	AS1-3	logFC	logCPM	PValue	FDR	OX.WT	Pfam	Panther	KOG	ec	KO	GO	Best.hit.arabi.name	arabi.symbol	arabi.defline
Potri.001G307200	CAD9a	19.2476	24.4029	21.8536	30.7161	26.2111	27.8742	0.37322	6.6376	0.00237748	0.040186	1	PF00107,PF08240	PTHR11695,PTHR11695:SF567			K00083	GO:0055114,GO:0016491,GO:0008270	AT4G39330.1	ATCAD9,CAD9	cinnamyl alcohol dehydrogenase 9
Potri.006G033300	C3H3	68.9791	70.5502	73.3613	155.245	145.74	125.733	1.0032	8.70663	9.77017e-19	5.82818e-16	1	PF00067	PTHR24298,PTHR24298:SF0			K09754	GO:0055114,GO:0020037,GO:0016705,GO:0005506	AT2G40890.1	CYP98A3	cytochrome P450, family 98, subfamily A, polypeptide 3
Potri.001G054600	LAC17a	3.74639	2.84958	3.36127	5.55596	6.21708	4.86063	0.736038	3.54278	1.63036e-05	0.000611031	1	PF07731,PF07732,PF00394	PTHR11709,PTHR11709:SF73		1.10.3.2	K05909	GO:0055114,GO:0016491,GO:0005507	AT5G60020.1	ATLAC17,LAC17	laccase 17
Potri.002G018300	CAD9b	44.6295	66.5584	58.9414	112.237	71.2969	106.611	0.770473	7.70645	1.36368e-05	0.000524353	1	PF00107,PF08240	PTHR11695,PTHR11695:SF608	KOG0023		K00083	GO:0055114,GO:0016491,GO:0008270	AT4G39330.1	ATCAD9,CAD9	cinnamyl alcohol dehydrogenase 9
Potri.006G087100	LAC17b	25.674	25.7544	24.643	38.4922	32.8046	30.6751	0.42291	6.51878	0.000346585	0.00855508	1	PF07731,PF07732,PF00394	PTHR11709,PTHR11709:SF66		1.10.3.2	K05909	GO:0055114,GO:0016491,GO:0005507	AT5G60020.1	ATLAC17,LAC17	laccase 17
Potri.015G003100	OMT1	8.27346	9.36325	8.35757	13.6394	10.8788	10.3735	0.42597	4.91244	0.00221994	0.0380776	1	PF08100,PF00891	PTHR11746,PTHR11746:SF106	KOG3178	2.1.1.68	K13066	GO:0046983,GO:0008171	AT5G54160.1	ATOMT1,OMT1	O-methyltransferase 1
cellulose biosynthetic process
Potri.003G142300	CSLG3	0.380251	0.335213	0.418699	0.877825	0.672392	0.848426	1.07855	1.89541	7.57913e-06	0.000310649	1	PF03552	PTHR13301,PTHR13301:SF51		2.4.1.12		GO:0030244,GO:0016760,GO:0016020	AT4G23990.1	ATCSLG3,CSLG3	cellulose synthase like G3
Potri.003G202900	ELD1	7.27583	7.75995	6.70732	10.3647	9.36515	8.71029	0.38769	5.6445	0.0013082	0.0251734	1		PTHR10774,PTHR10774:SF61					AT3G08550.1	ABI8,ELD1,KOB1	elongation defective 1 protein / ELD1 protein
Potri.005G027600	CESA6a	4.40455	4.21213	4.13455	6.71978	6.11635	5.71226	0.540418	5.09974	8.52629e-06	0.000345476	1	PF13632,PF14569	PTHR13301,PTHR13301:SF73		2.4.1.12	K10999		AT5G64740.1	CESA6,E112,IXR2,PRC1	cellulose synthase 6
Potri.005G080100	CSL1	8.46721	6.41632	7.2483	10.5224	10.8811	9.03734	0.459165	6.59485	0.000409613	0.009867	1	PF00168,PF00514	PTHR23315,PTHR23315:SF66	KOG4224			GO:0005515	AT2G22125.1	CSI1	binding
Potri.006G004166	CSLE1a	1.81598	2.45093	1.88197	7.66259	6.12679	5.64083	1.66267	3.13069	1.77133e-16	7.04844e-14	1	PF03552	PTHR13301,PTHR13301:SF67		2.4.1.12		GO:0030244,GO:0016760,GO:0016020	AT1G55850.1	ATCSLE1,CSLE1	cellulose synthase like E1
Potri.006G004232	CSLE1b	4.0201	7.34048	4.829	16.1988	14.6869	11.9869	1.40967	3.29682	2.17424e-10	2.59399e-08	1	PF03552	PTHR13301,PTHR13301:SF67		2.4.1.12		GO:0030244,GO:0016760,GO:0016020	AT1G55850.1	ATCSLE1,CSLE1	cellulose synthase like E1
Potri.006G052600	IRX1a	10.2216	8.99343	10.2193	23.5621	21.3618	19.2454	1.12406	6.73465	5.75288e-21	6.17715e-18	1	PF13632,PF14569	PTHR13301,PTHR13301:SF79		2.4.1.12	K10999		AT5G05170.1	ATCESA3,ATH-B,CESA3,CEV1,IXR1	Cellulose synthase family protein
Potri.006G251900	RSW1	15.8927	14.9152	16.3625	25.5503	27.2847	24.0779	0.705141	7.17455	6.92928e-11	9.41811e-09	1	PF13632,PF14569	PTHR13301,PTHR13301:SF33		2.4.1.12	K10999		AT4G32410.1	AtCESA1,CESA1,RSW1	cellulose synthase 1
Potri.007G076500	CESA6b	31.0154	29.6092	30.6636	41.966	37.7836	37.1101	0.356282	8.03018	0.000717931	0.0154795	1	PF13632,PF14569	PTHR13301,PTHR13301:SF27		2.4.1.29,2.4.1.12	K10999		AT5G64740.1	CESA6,E112,IXR2,PRC1	cellulose synthase 6
Potri.013G019800	CESA9	14.4332	12.1299	12.6053	19.1433	16.9651	17.7672	0.459534	6.70357	6.52973e-05	0.00211822	1	PF13632	PTHR13301,PTHR13301:SF73		2.4.1.12			AT2G21770.1	CESA09,CESA9	cellulose synthase A9
Potri.016G054900	IRX1b	15.303	12.2987	14.4431	20.505	19.218	19.8262	0.501716	6.8681	1.49507e-05	0.000567756	1	PF13632,PF14569	PTHR13301,PTHR13301:SF79		2.4.1.12	K10999		AT5G05170.1	ATCESA3,ATH-B,CESA3,CEV1,IXR1	Cellulose synthase family protein
Potri.019G049700	CSLD3	2.81788	2.32454	2.52691	3.64542	4.25249	2.94123	0.496923	4.39055	0.00171413	0.0310249	1	PF13632,PF14570	PTHR13301,PTHR13301:SF72	KOG0320	2.4.2.24			AT3G03050.1	ATCSLD3,CSLD3,KJK	cellulose synthase-like D3
lignin catabolic process
Potri.008G073700	LAC5a	32.3547	38.6268	40.0862	27.4739	28.4644	25.1565	-0.453327	6.54863	0.00016099	0.0045193	-1	PF00394,PF07731,PF07732	PTHR11709,PTHR11709:SF22		1.10.3.2	K05909	GO:0055114,GO:0016491,GO:0005507	AT2G40370.1	LAC5	laccase 5
Potri.008G073800	LAC12a	38.7535	42.4631	44.7628	27.7451	25.4411	27.1295	-0.648985	6.84562	4.1e-09	3.69e-07	-1	PF00394,PF07731,PF07732	PTHR11709,PTHR11709:SF22		1.10.3.2	K05909	GO:0055114,GO:0016491,GO:0005507	AT5G05390.1	LAC12	laccase 12
Potri.009G042500	LMCO4	8.02407	11.5255	11.1456	7.96028	5.20691	6.77542	-0.619865	5.05364	0.00033219	0.00822338	-1	PF07732,PF07731,PF00394	PTHR11709,PTHR11709:SF103		1.10.3.2	K05909	GO:0005507,GO:0055114,GO:0016491	AT2G38080.1	ATLMCO4,IRX12,LAC4,LMCO4	Laccase/Diphenol oxidase family protein
Potri.009G156800	LAC2	2.28263	3.62209	2.93235	1.68015	1.40036	1.22022	-1.03213	2.76482	5.99e-06	0.000251255	-1	PF07731,PF07732,PF00394	PTHR11709,PTHR11709:SF78		1.10.3.2	K05909	GO:0055114,GO:0016491,GO:0005507	AT2G29130.1	ATLAC2,LAC2	laccase 2
Potri.010G183500	LAC12b	21.7328	33.6859	39.9155	15.6348	17.5356	15.5229	-0.968787	6.33032	6.71e-08	4.7e-06	-1	PF00394,PF07731,PF07732	PTHR11709,PTHR11709:SF22		1.10.3.2	K05909	GO:0055114,GO:0016491,GO:0005507	AT5G05390.1	LAC12	laccase 12
Potri.010G183600	LAC5b	23.0373	31.1891	33.0306	20.022	22.5462	20.7144	-0.462973	6.34807	0.000941147	0.0192762	-1	PF00394,PF07731,PF07732	PTHR11709,PTHR11709:SF22		1.10.3.2	K05909	GO:0055114,GO:0016491,GO:0005507	AT2G40370.1	LAC5	laccase 5
Potri.013G152700	LAC3	14.2615	14.9961	13.5924	4.16167	4.09455	7.44243	-1.44805	4.75332	8.68e-14	2.17e-11	-1	PF07731,PF00394,PF07732	PTHR11709,PTHR11709:SF68		1.10.3.2	K05909	GO:0055114,GO:0016491,GO:0005507	AT2G30210.1	LAC3	laccase 3
cell fate specification
Potri.001G214700	YAB2	3.64396	4.75905	4.08672	1.95066	2.25987	2.3714	-0.923092	4.35982	7.67e-10	8.23e-08	-1	PF09011	PTHR31675,PTHR31675:SF2				GO:0007275	AT1G08465.1	YAB2	Plant-specific transcription factor YABBY family protein
Potri.001G352400	WRKY28a	4.70181	5.72993	5.92275	1.73166	2.56279	1.97227	-1.38348	2.88568	1.83e-11	2.87e-09	-1	PF03106	PTHR31221,PTHR31221:SF19				GO:0043565,GO:0006355,GO:0003700	AT4G18170.1	ATWRKY28,WRKY28	WRKY DNA-binding protein 28
Potri.002G059100	WRKY28b	3.96107	4.90419	5.33082	1.91426	2.7636	2.39364	-1.00498	3.23979	2.07e-07	1.3e-05	-1	PF03106	PTHR31221,PTHR31221:SF37				GO:0043565,GO:0006355,GO:0003700	AT4G18170.1	ATWRKY28,WRKY28	WRKY DNA-binding protein 28
Potri.003G112800	YAB1	3.82391	2.99503	3.61612	2.04699	2.49365	2.23338	-0.626459	3.22747	0.000360343	0.00885397	-1	PF04690	PTHR31675,PTHR31675:SF4				GO:0007275	AT2G45190.1	AFO,FIL,YAB1	Plant-specific transcription factor YABBY family protein
Potri.004G015100	CPCa	10.8872	11.6067	11.3261	4.8627	5.70778	8.34568	-0.837975	3.27102	2.7e-05	0.000960444	-1	PF00249	PTHR10641,PTHR10641:SF657					AT2G46410.1	CPC	Homeodomain-like superfamily protein
Potri.004G021300	CPCb	29.745	27.5018	25.3941	9.25915	15.1319	18.0538	-0.962646	4.53075	7.01e-07	3.75e-05	-1	PF00249	PTHR10641,PTHR10641:SF669					AT2G46410.1	CPC	Homeodomain-like superfamily protein
Potri.005G203200	WRKY28c	1.70907	2.00364	2.49288	0.522793	0.563894	1.01523	-1.55667	2.22162	1.79e-08	1.43e-06	-1	PF03106	PTHR31221,PTHR31221:SF37				GO:0043565,GO:0006355,GO:0003700	AT4G18170.1	ATWRKY28,WRKY28	WRKY DNA-binding protein 28
