# Supplementary material for: The ASYMMETRIC LEAVES1 ortholog PagAS1a promotes xylem development and plant growth in Populus
Source: For Res (Fayettev). 2025 May 23;5:e010. doi: 10.48130/forres-0025-0011 (PMC12439027; doi:10.48130/forres-0025-0011)
Supplement: Supplementary file 1 — Supplementary data to this article can be found online. [file FR-2025-5-0011-Supplementary.zip › 10.48130_forres-0025-0011-Suppl-TableS6.xlsx]

## Sheet: Table S6
Table S6. Gene expression levels associated with cambium from RNA-seq (PagAS1aOE).
genes	annotaton	WT-1	WT-2	WT-3	AS1-1	AS1-2	AS1-3	logFC	logCPM	PValue	FDR	OX.WT	Pfam	Panther	KOG	ec	KO	GO	Best.hit.arabi.name	arabi.symbol	arabi.defline
Potri.005G097800	PagLBD4	0.0563189	0.105916	0.227383	0.0200989	0.021679	0.251321	-0.395023	-0.758719	0.680135	1	0	PF03195	PTHR31301,PTHR31301:SF15					AT1G31320.1	LBD4	LOB domain-containing protein 4
Potri.008G043900	PagLBD3	0.574662	0.534013	0.521103	0.32572	0.273255	0.188559	-1.03494	0.0323612	0.0142879	0.146495	0	PF03195	PTHR31301,PTHR31301:SF14					AT1G07900.1	LBD1	LOB domain-containing protein 1
Potri.010G217700	PtaLBD1	1.8147	2.92527	2.03897	1.26881	1.4541	1.15686	-0.798856	1.85256	0.00264072	0.0435411	-1	PF03195	PTHR31301,PTHR31301:SF14					AT1G07900.1	LBD1	LOB domain-containing protein 1
Potri.014G025300	PtWOX4a（2017）	117.238	144.609	127.638	74.8677	73.5022	98.1935	-0.659448	7.7435	1.29825e-06	6.4462e-05	-1	PF00046	PTHR24326,PTHR24326:SF263				GO:0003677	AT1G46480.1	WOX4	WUSCHEL related homeobox 4
Potri.002G124100	PtWOX4b （2017）	38.9777	47.643	41.2858	43.4178	40.1945	52.0672	0.0857007	6.09719	0.518105	1	0	PF00046	PTHR24326,PTHR24326:SF263				GO:0003677	AT1G46480.1	WOX4	WUSCHEL related homeobox 4
Potri.002G241300	PttCLE41a	106.208	105.867	96.5201	77.7941	93.9026	85.4929	-0.263209	6.84333	0.0213633	0.190206	0		PTHR35301,PTHR35301:SF1					AT3G24770.1	CLE41	CLAVATA3/ESR-RELATED 41
Potri.001G049700	PttCLE41d 2017	32.191	32.8001	32.8669	29.5778	32.0419	34.5727	-0.0249419	5.28409	0.838779	1	0		PTHR35301,PTHR35301:SF1					AT4G13195.1	CLE44	CLAVATA3/ESR-RELATED 44
Potri.003G178500	PttCLE41c 2017	1.14606	0.920164	1.28621	0.637097	0.890794	1.2048	-0.298032	1.79768	0.291894	0.862791	0		PTHR35301,PTHR35301:SF1
Potri.012G019400	CLE41b (2015, 2017)	7.28393	9.62239	9.06374	5.32572	3.69284	5.41737	-0.841123	3.06386	2.63446e-05	0.000940567	-1		PTHR35301,PTHR35301:SF1					AT3G24770.1	CLE41	CLAVATA3/ESR-RELATED 41
Potri.012G100200	VCM1	2.22645	1.53596	1.82416	1.26528	1.87654	1.70692	-0.208571	3.59077	0.29046	0.860599	0	PF01486,PF00319	PTHR11945,PTHR11945:SF234	KOG0014			GO:0006355,GO:0005634,GO:0003700,GO:0046983,GO:0003677	AT1G26310.1	AGL10,CAL,CAL1	K-box region and MADS-box transcription factor family protein
Potri.015G098400	VCM2	43.8497	40.5231	37.7124	33.6754	36.7352	38.3456	-0.166952	8.08717	0.131071	0.574555	0	PF01486,PF00319	PTHR11945,PTHR11945:SF234	KOG0014			GO:0006355,GO:0005634,GO:0003700,GO:0046983,GO:0003677	AT4G22950.1	AGL19,GL19	AGAMOUS-like 19
Potri.010G043500	KNAT2/6b	5.45244	5.54116	5.60605	4.38745	5.02915	5.16071	-0.187709	5.75684	0.103268	0.49918	0	PF03789,PF05920,PF03790,PF03791	PTHR11850,PTHR11850:SF101	KOG0773			GO:0003677,GO:0006355,GO:0005634	AT1G23380.1	KNAT6,KNAT6L,KNAT6S	KNOTTED1-like homeobox gene 6
Potri.001G206900	XND1a	0.876605	0.989154	0.48262	0.335185	0.433843	0.838245	-0.544516	-0.122749	0.275277	0.838039	0	PF02365	PTHR31719,PTHR31719:SF6				GO:0006355,GO:0003677	AT5G64530.1	ANAC104,XND1	xylem NAC domain 1
Potri.003G022800	XND1b	1.31534	1.97895	1.81042	1.29088	1.2025	2.07883	-0.151375	1.18458	0.641279	1	0	PF02365	PTHR31719,PTHR31719:SF6				GO:0006355,GO:0003677	AT5G64530.1	ANAC104,XND1	xylem NAC domain 1
Potri.005G064100	XND1c	6.56707	11.6537	8.52898	3.78587	4.79649	3.94494	-1.09143	3.09685	2.21262e-06	0.000103634	-1	PF02365	PTHR31719,PTHR31719:SF20				GO:0006355,GO:0003677	AT5G64530.1	ANAC104,XND1	xylem NAC domain 1
Potri.007G105000	XND1d	2.16208	3.06524	2.56383	2.31479	1.79255	2.72129	-0.182493	1.73227	0.511335	1	0	PF02365	PTHR31719,PTHR31719:SF20				GO:0006355,GO:0003677	AT5G64530.1	ANAC104,XND1	xylem NAC domain 1
Potri.001G188800	PtrHB5/PCN (2010)	22.8281	19.4369	20.0687	25.3866	24.6865	22.5095	0.219378	7.60385	0.0506475	0.328696	0	PF00046,PF08670,PF01852	PTHR24326,PTHR24326:SF217			K09338	GO:0003677,GO:0008289	AT1G52150.1	ATHB-15,ATHB15,CNA,ICU4	Homeobox-leucine zipper family protein / lipid-binding START domain-containing protein
Potri.001G372300	PtrHB4 (2010, 2018PBJ)	26.9383	23.6842	26.8404	33.0435	34.0207	28.9183	0.309099	7.67961	0.00652121	0.0841417	0	PF00046,PF08670,PF01852	PTHR24326,PTHR24326:SF191			K09338	GO:0003677,GO:0008289	AT2G34710.1	ATHB-14,ATHB14,PHB,PHB-1D	Homeobox-leucine zipper family protein / lipid-binding START domain-containing protein
Potri.004G211300	PtrHB2/REV (2010)	6.26865	5.54802	5.75061	5.65171	5.41766	5.6827	-0.0690377	5.68357	0.545387	1	0	PF00046,PF01852,PF08670	PTHR24326,PTHR24326:SF279	KOG0484		K09338	GO:0003677,GO:0008289	AT5G60690.1	IFL,IFL1,REV	Homeobox-leucine zipper family protein / lipid-binding START domain-containing protein
Potri.006G237500	PtrHB8 (2010)	14.0335	11.0441	13.3695	22.6305	22.5813	17.5484	0.706541	6.88737	1.97629e-07	1.24826e-05	1	PF00046,PF08670,PF01852	PTHR24326,PTHR24326:SF238	KOG0483		K09338	GO:0003677,GO:0008289	AT4G32880.1	ATHB-8,ATHB8,HB-8	homeobox gene 8
Potri.005G141300	PdDUF579-9	64.831	70.669	71.4605	87.4603	67.4423	60.715	0.0593337	7.81991	0.664757	1	0	PF04669	PTHR31444,PTHR31444:SF8					AT5G67210.1		Protein of unknown function (DUF579)
Potri.004G207600	XCP1	3.67593	6.02242	6.11034	8.36305	8.12256	8.71445	0.676639	3.8136	0.000286729	0.007326	1	PF08246,PF00112	PTHR12411,PTHR12411:SF353	KOG1543	3.4.22.6	K16290	GO:0008234,GO:0006508	AT4G35350.1	XCP1	xylem cysteine peptidase 1
